# Supplementary material for: A human breast cancer-derived xenograft and organoid platform for drug discovery and precision oncology
Source: Nat Cancer. 2022 Feb 24;3(2):232–50. doi: 10.1038/s43018-022-00337-6 (PMC8882468; doi:10.1038/s43018-022-00337-6)
Supplement: Supplementary file 3 — Supplementary Tables 1–7. [file 43018_2022_337_MOESM3_ESM.xlsx]

## Sheet: Supp Table 1
	Table 1. Summary of current HCI breast cancer PDX lines, along with matching organoid (PDxO) lines and any applicable sublines.
	Patient tumor information						PDX tumor information
	Model ID	Collection site	Tx naïve or pretreated	ER	PR	HER2	ER	PR	HER2	Estrogen Dependent	IHC	PDxO	Derived subline(s)	Notes
	HCI-001	1o breast	Pretreated	neg	neg	neg	neg	neg	neg	n/a	DeRose et al, 2011	Yes		PTEN negative by IHC
	HCI-002	1o breast	Naïve	neg	neg	neg	neg	neg	neg	n/a	DeRose et al, 2011	Yes		PTEN positive by IHC
	HCI-003	1o breast	Naïve	pos	pos	neg	pos	pos	neg	Yes; ESR1 WT	DeRose et al, 2011	Yes	HCI-003FR (fulvestrant resistant PDXoX); Figure S49	PTEN positive by IHC
	HCI-004	1o breast	Naïve	neg	neg	neg	neg	neg	neg	n/a	DeRose et al, 2011	Failed		PTEN positive by IHC
	HCI-005	Pleural Effusion	Pretreated	pos	pos	primary tumor was pos and amplified; PE not tested	pos	pos	pos, mixed; not amplified	Partial; E2 enhanced; ESR1 L536P	DeRose et al, 2011	Yes		PTEN positive by IHC
	HCI-006	Pleural Effusion	Pretreated	pos	pos		pos	pos	nd	nd; ESR1 L536P	DeRose et al, 2011	nd		PTEN positive by IHC
	HCI-007	Pleural Effusion	Pretreated	pos	pos		pos	pos	pos, mixed; not amplified	nd; ESR1 L536P	DeRose et al, 2011	Yes		PTEN positive by IHC
	HCI-008	Pleural Effusion	Pretreated	neg	neg	pos	neg	neg	pos, mixed; not amplified	n/a	DeRose et al, 2011	Yes		PTEN positive by IHC
	HCI-009	Ascites	Pretreated	neg	neg	neg	neg	neg	neg	n/a	DeRose et al, 2011	Failed		PTEN negative by IHC
	HCI-010	Pleural Effusion	Pretreated	neg	neg	neg	neg	borderline	neg	n/a	DeRose et al, 2011	Yes		PTEN negative by IHC
	HCI-011	Pleural Effusion	Pretreated	pos	pos	neg	pos	pos	neg	Partial; E2 enhanced; ESR1 WT	DeRose et al, 2011	Yes	HCI-011FR (fulvestrant resistant PDXoX); Figure S49	PTEN positive by IHC
	HCI-012	Pleural Effusion	Pretreated	neg	neg	pos	neg	neg	pos, mixed	n/a	DeRose et al, 2011	Yes		PTEN negative by IHC
	HCI-013	Pleural Effusion	Pretreated	pos	pos	neg	pos	pos	neg	Partial; E2 enhanced; ESR1 Y537S	Figure S4	Failed	HCI-013EI (estrogen independent) PDX; Figure S42	PTEN positive by IHC
	HCI-014	Pleural Effusion	Pretreated	neg	neg	neg	neg	neg	neg	n/a	Figure S5	Failed
	HCI-015	Brain metastasis	Pretreated	neg	neg	neg	neg	neg	neg	n/a	Figure S6	Yes	HCI-015BR (birinapant resistant) PDX and PDxO	PTEN negative by IHC
	HCI-016	1o breast	Unknown	neg	neg	neg	neg	neg	neg	n/a	Figure S7	Yes		PTEN positive by IHC
	HCI-017	1o breast	Naïve	pos	pos	neg	pos	pos	neg	Yes; ESR1 WT	Figure S8	Yes		PTEN positive by IHC
	HCI-017B	Bone metastasis	Pretreated				pos	nd	neg	nd	nd	nd
	HCI-018	Brain metastasis	Pretreated	pos	neg	neg	pos	neg	neg	Yes; ESR1 WT (4-9% Y537S)	Figure S9	Yes		PTEN positive by IHC; PDxO are ESR1 WT
	HCI-019	1o breast	Naïve	neg (1%)	neg (1%)	neg	neg	neg	neg	n/a	Figure S10	Yes		PTEN positive by IHC
	HCI-023	1o breast	Naïve	neg	neg	neg	neg	neg	neg	n/a	Figure S11	Yes	HCI-023BR (birinapant resistant) PDX and PDxO
	HCI-024	Skin metastasis	Pretreated	neg	neg	neg	neg	neg	neg	n/a	Figure S12	Yes
	HCI-025	Skin metastasis	Pretreated	neg	neg	neg	neg	neg	neg	n/a	Figure S13	Yes
	HCI-026	Spine metastasis	Pretreated	pos	neg (3%)	neg	pos	neg	neg	nd; ESR1 WT	Figure S14	Failed
	HCI-027	1o breast	Pretreated	neg	neg	neg	neg	neg	neg	n/a	Figure S15	Yes	HCI-027BR (birinapant resistant) PDX and PDxO; HCI-027BS (birinapant sensitive PDX and PDxO
	HCI-028	Pleural Effusion	Pretreated	neg	neg	neg	neg	neg	neg	n/a	Figure S16	Yes	HCI-028LV (liver metastasis) PDX; Figure S2
	HCI-030	recurr. breast	Pretreated	neg	neg	neg	neg	neg	neg	n/a	Figure S17	Failed
	HCI-031	Pleural Effusion	Pretreated	neg	neg	neg	neg	neg	neg	n/a	Figure S18	Yes	HCI-031OV (ovary metastasis) PDX; Figure S3
	HCI-032	recurr. breast	Pretreated	pos	pos	pos	pos	pos	pos	No; ESR1 WT (1-3% Y537S)	Figure S19	Yes	HCI-032EI (estrogen independent) PDX and PDxO; Figure S43	HCI-032 PDxO andHCI-032EI PDX and PDxO are ESR1 WT
	HCI-033	Lung metastasis	Pretreated	neg	neg	neg	neg	neg	neg	n/a	Figure S20	Failed
	HCI-034	recur. breast	Pretreated	neg	neg	neg	neg	neg	neg	n/a	Figure S21	nd
	HCI-036	recurr. breast phyllodes	Naïve	neg	neg	neg	neg	neg	neg	n/a	Figure S22	nd
	HCI-037	recurr. breast	Pretreated	neg	neg	neg	neg	neg	neg	n/a	Figure S23	Yes
	HCI-038	Bone metastasis	Pretreated	neg	neg	neg	neg	neg	neg	n/a	Figure S24	Yes
	HCI-039	Pleural effusion	Pretreated	neg	neg	neg	neg	neg	neg	n/a	Figure S25	Yes
	HCI-040	Bone metastasis	Pretreated	pos	pos	pos	pos	pos	pos	No	Figure S26	Yes	HCI-040EI (estrogen independent) PDX and PDxO; Figure S44	no hotspot ESR1 mutations detected
	HCI-041	1o breast	Naïve	neg	neg	neg	neg	neg	neg	n/a	Figure S27	Yes
	HCI-042	1o breast	Naïve	neg	neg (1%)	pos	neg	neg	neg	n/a	Figure S28	Yes
	HCI-043	1o breast	Naïve	neg	neg	neg	neg	neg	neg	n/a	Figure S29	Yes
	HCI-044	Brain metastasis	Pretreated	pos	pos	neg	pos	pos	neg	No; ESR1 Y537S homo	Figure S30	In progress	HCI-044EI (estrogen independent) PDX; Figure S45
	HCI-045	1o breast	Naïve	neg	neg	neg	neg	neg	neg	n/a	Figure S31	Yes	HCI-045VR (vinorelbine resistant) PDX and PDxO
	HCI-046	1o breast	Naïve	neg	neg	neg	neg	neg	neg	n/a	Figure S32	Yes
	HCI-047	Ascites	Pretreated	neg	neg	neg	neg	neg	neg	n/a	Figure S33	In progress
	HCI-048	1o breast	Naïve	pos (10%)	neg	neg	neg	neg	neg	n/a	Figure S34	Yes
	HCI-049	1o breast	Naïve	pos	pos	neg	pos	pos	neg	Yes	Figure S35	Failed		no hotspot ESR1 mutations detected
	HCI-050	LN metastasis	Pretreated	neg	neg	neg	neg	neg	neg	n/a	Figure S36	Yes
	HCI-051	Ascites	Pretreated	neg	neg	neg	neg	neg	neg	n/a	Figure S37	Yes
	HCI-052	1o breast	Naïve	neg	neg	neg	neg	neg	neg	n/a	Figure S38	Failed
	HCI-053	1o breast	Naïve	neg	neg	neg	neg	neg	neg	n/a	Figure S39	Yes	HCI-053CR (capecitabine resistant) PDX
	HCI-054	1o breast	Pretreated	neg	neg	neg	neg	neg	neg	n/a	Figure S40	Yes
	Abbreviations: 1o, primary; pos, positive; neg, negative; n/a, not applicable; nd, not done; E2, estradiol; PDxO, PDX-derived organoids; recurr., recurrent; LN, lymph node; tx, treatment
	Model IDs with matching color models indicate multiple models from the same patient

## Sheet: Supp Table 2
Supplementary Table 1. Deidentified clinical information and model details.
Patient information																			PDX information
Sample ID	Tissue ID	Patient ID	Patient age at collection	Source	Primary Diagnosis	Race	smoking history?	BMI at time of tissue collection	radiation therapy (up to time of sample collection)	Systemic treatment (up to time of sample collection)	Systemic treatment (after sample collection)	documented treatment response and duration (if known)	ER status	PR status	HER2 status	Pathological features	Clinical metastasis	Vital Status	PDX engraftment date	ER status	PR status	HER2 status	Time to grow to 2 cm in NOD.SCID (and other strains)	PAM50 subtype	Estrogen Dependence	Metastasis
HCI-001	07-04112	Y0ACP5	40	1o breast tumor collected & implanted 2007	IDC; 2007 (Stage IV)	Caucasian	no	nd	Given after sample collection	paclitaxel 2007	liposomal doxorubicin 2007 (1 dose); doxirubicin 2007 (1 dose)	no responses; progressive disease	neg	neg	neg	Poorly differentiated, papillary architecture, extensive necrosis, Nuclei: 3, tubules: 3, mitoses: 3 (41 per 10 HPF)=Grade III	lung	Died 2007	June 2007	neg	neg	neg	NOD.SCID: 2 months	basal-like	n/a	lung
HCI-002	09-00570	0RR2HE	61	1o breast tumor collected & implanted 2009	IDC; 2009	Caucasian	1/2 pack a day for 40 years	22.8	Given after sample collection	none	one dose zolendronic acid 2009		neg	neg	neg	Poorly differentiated, “medullary type” (solid with lymphocytic infiltrate, pushing border), no tumor necrosis, Nuclei: 3, tubules: 3, mitoses: 3 (25 per 10 HPF)=Grade III	LN, bone, lung	Died 2009	Feb 2009	neg	neg	neg	NOD.SCID: 1 month	basal-like	n/a	LN, lung
HCI-003	09-03293	3BW6YS	52	1o breast tumor collected & implanted 2009	IDC; 2009	Caucasian	no	20.2	Given after sample collection	none	Adjuvant chemo: A/C 2009; paclitaxel 2009; tamox 2009-2010; anastrozole 2010 to ?; gemcitabine+carboplatin 2011-2012		pos	pos	neg	Invasive ductal carcinoma and high grade micropapillary DCIS; sclerotic stroma with chronic inflammatory reaction, Nuclei: 3, tubules: 2, mitoses: 3 (34 per 10 HPF)=Grade III	LN, liver	Died 2012	May 2009	pos	pos	neg	NOD.SCID: 4 month (1cm)	Her2-enriched	Yes, no growth in OVX mice.	lung, LN
HCI-004	09-07177	N12K3Y	55	1o breast tumor collected & implanted 2009	IDC; 2009	Hispanic	no	36.1	Given after sample collection	none	Docetaxel+cyclophosphamide 2009		neg	neg	neg	Invasive ductal carcinoma, poorly diff, with perineural invasion, possible lymphovascular invasion and sclerotic stroma. DCIS is also present., Tubules: 3 , Nuclei: 2 , Mitoses: 3 (22 per 10 HPF)=Grade III	not detected	alive as of Nov 2019, no evidence of disease	Sept 2009	neg	neg	neg	NOD.SCID:4 months (up to 1cm) NSG: 5 months (up to 2cm)	basal-like	n/a	not detected
HCI-005	10-07496	79NTL6	52	Pleural Effusion collected & implanted 2008	mixed multi-centric disease; IDC and DCIS; 2001	Caucasian	no	22.5	Breast 2001. Spine 2005. Right Hip 2007	doxorubicin+cyclophosphamide 2001; tamoxifen 2001-2005; letrazole 2005-2006 ; zolendronic acid 2005-2010; fulvestrant 2006; capecitabine 2006-2008; exemestane 2008; trastuzumab 2008; vinorebline 2008	paclitaxel 2008-2009; 1 dose docetaxel 2009; liposomal doxorubicin 2009-2010; gemcitabine; carboplatin	response to paclitaxel+trastuzumab for 10 months	pos	pos	primary tumor was pos and amplified; PE not tested	Cytospin: Highly atypical cells with large irregular nuclei, which look malignant. There is abundant cytoplasm and intracytoplasmic inclusions are seen. Emperipolesis is present.	lung, bone	Died 2011	Dec 2008	pos	pos	pos, mixed	NOD.SCID: 5 months (1cm)	luminal B	Yes, no growth in OVX mice.	lung, LN, peritoneum
HCI-006	09-08097			Pleural Effusion collected & implanted 2009			no	21.8		same as above, plus paclitaxel 2008-2009; 1 dose docetaxel 2009	liposomal doxorubicin 2009-2010; gemcitabine; carboplatin								Oct 2009				NOD.SCID: 6 months		nd	lung, LN, peritoneum
HCI-007	09-08263			Pleural Effusion collected & implanted 2009			no	21.8											Oct 2009				NOD.SCID: 4 months		nd	lung,LN, bone
HCI-008	10-07649	24PSK3	87	Pleural Effusion collected & implanted 2009	Inflammatory breast cancer; 2007	Caucasian	no	nd	chest wall, supraclavicular nodes and axilla	5-fluorouracil (topical); capecitabine	none		neg	neg	pos	Cell block: Single cells and small clusters of cells with large nuclei, prominent nucleoli, but abundant cytoplasm, some vacuolated	skin, lung	Died 2009	Jan 2009	neg	neg	pos	NOD.SCID: 5 months (5mm) NSG: 7 months to 2cm	luminal B /basal-like	n/a	lung, LN
HCI-009	09-00642	779812	66	Ascites collected & implanted 2009	Poorly differentiated adenocarcinoma 1985; Stage IV in 1997	Caucasian	no	32.9	breast 1985; hip 2007	cyclophosphamide; methotrexate; 5-fluorouracil 1985; tamoxifen; anastrozole 1987-2008 ; paclitaxel 2008; zolendronic acid 2008; fulvestrant 2008; patient started alternative treatments specific type not disclosed	none		neg	neg	neg	Nested cells with large round nuclei and abundant cytoplasm: apocrine features; single cell necrosis and high mitotic rate. Poorly differentiated; Tubules: 3, Nuclei: 2, Mitoses: 3 (17 per 10 HPF) = Grade III.	LN, bone, pancreas, peritoneum	Died 2009	Feb 2009	neg	neg	neg	NOD.SCID: 4 months	luminal B/Her2-enriched	n/a	lung, LN, peritoneum
HCI-010	09-03211	SUCWJ9	49	Pleural Effusion collected & implanted 2009	IDC; 2007	Caucasian	Former, 1 pack for 35 years	33.2	chest wall, supraclavicular nodes and axilla 2007	cyclophosphamide; doxorubicin; paclitaxel 2007; liposomal doxorubicin 2008; zolendronic acid 2008; Capecitibine 2008-2009; docetaxel 2008	none		neg	neg	neg	n/a	lung	Died 2011	Feb 2009	neg	borderline	neg	NOD.SCID: 4 months	basal-like	n/a	lung, LN
HCI-011	09-07163	Y0T0JD	60	Pleural Effusion collected & implanted 2009	IDC; 2007	Hispanic	no	nd	chest wall, supraclavicular nodes and axilla 2008	doxorubicin; cyclophosphamide; paclitaxel 2007-2008; anastrozole 2008-2009; capecitabine 2009			pos	pos	neg	Cytospin: Large nuclei with vesicular chromatin and prominent nucleoli. Abundant eosinophilic cytoplasm. Emperipolesis is present. There are also admixed lymphocytes and mesothelial cells.	LN, pleura	lost to follow up Nov 2009	Sept 2009	pos	pos	neg	NOD.SCID: 4 months	luminal B	no, but estrogen responsive	lung, LN
HCI-012	09-08104	2SF730	51	Pleural Effusion collected & implanted 2009	IDC; 2000; recurrences in 2007 and 2008	Caucasian	Former, 1 pack 14 years	22.1	neck and lung 2009	nab-paclitaxel; 5-fluorouracil; cyclophosphamide; aldesleukin/Proleukin; Interleukin 2 (IU); epirubicin, leucovarin, methotrexate; letrozole 2006-2009; doxorubicin 2009; capecitabine 2009; trastuzumab, vinerolbine 2009; capecitibine and lapatinab 2009	none		neg	neg	primary tumor was pos and amplified; PE not tested	Cytospin: Malignant cells with large nuclei, course chromatin, and prominent nucleoli; mitotic figures seen.	LN, pericardium	Died 2009	Oct 2009	neg	neg	pos, mixed	NOD.SCID:4 months NSG: 4 months	luminal B /Her2-enriched	n/a	LN, thyumus, lung, ovary, kidney, liver
HCI-013	10-06909	B6WNCG	53	Pleural Effusion collected & implanted 2010	ILC; 2003	Caucasian	no	26.6	bone other than spine 2007; Spine 2010	leuprolide 2003-2008; letrozole 2003-2007; zolendronic acid 2003-2010; tamoxifen 2007-2008; exemestane 2008; cyclophosphamide, 2008; 5-fluorouracil, methotrexate 2008; capecitabine 2008-2009; paclitaxel 2009; nab-paclitaxel 2009; doxorubicin 2009-2010; carboplatin, gemcitabine 2010	none		pos	pos	neg	Cytospin: Atypical cells with round, large nucleus and high N:C ratio. Also contains some benign mesothelial cells and histiocytes.	pericardium, lung, liver	Died 2010	Dec 2010	pos	pos	neg	NOD.SCID: 3-6 months	luminal B	Yes, but one subline is resistant (HCI-013EI)	lung
HCI-013-EI																			Dec 2012, from HCI-013 grown in ovx mice	pos	pos	neg	NOD.SCID: 1-2 months	luminal B	no	lung
HCI-014	10-05287	173MUS	60	Pleural Effusion collected 2010 & cryopreserved before implantation	ILC; 2009	Caucasian	no	26.5	left hip 2009	zoledronic acid 2009-2010; doxirubicin, paclitaxel 2009; gemcitabine, carboplatin 2010	Letrozole 2010; capecitabine 2010		neg	neg	neg	UIQ right breast; infiltrating adenocarcinoma ILC. Grade 2 (score of 7 of 9 with tubular formation 3, nuclear pleomorphism 3, mitotic rate 1), no lymphovascular invasion, and less than 25% ductal carcinoma in situ. The tumor was ER and PR negative. HER2 IHC was 2+ but FISH was non-amplified.	bone	Died 2010	Nov 2017	neg	neg	neg	NSG(fresh): 12 months	Her2-enriched	n/a	LN, lung
HCI-015	11-03571	FENPV8	49	Brain metastasis; collected & implanted 2011	IDC; 2009	Caucasian	no	28.1	none	doxorubicin, cyclophosphamide, paclitaxel 2010	none		neg	neg	neg	Invasive ductal carcinoma, Nottingham grade 3 (tubules: 3, nuclei: 3, mitoses: 3) Abundant necrosis	brain	Died 2011	May 2011	neg	neg	neg	NOD.SCID(fresh): 5 months to 1cm; NRG(fresh): 3 months to 1cm	basal-like	n/a	lung
HCI-016	13-02065	AG8G17	93	1° breast tumor collected & implanted 2013	IDC; 2013; BRCA1 germ line familial mutation 4184del4. (this was her 2nd breast cancer)	Caucasian	no	nd	none	right breast ca 53 years prior, tx unknown			neg	neg	neg	Invasive ductal carcinoma, poorly differntiated. Nottingham grade 3 (T: 3, N: 2, M: 3)	not detected	Died 2017, not due to breast cancer	Feb 2013	neg	neg	neg	NOD.SCID(fresh): 7+ months to 1cm; NRG(fresh): 4 months to 1cm	basal-like	n/a	nd
HCI-017	12-13900	G04XZJ	53	1° biopsy of breast tumor, collected & implanted 2012	IDC; 2012 (Stage IV)	Caucasian	no	25.1	none	none	tamoxifen 2012; capecitabine 2013		pos	pos	neg	Invasive ductal carcinoma, poorly differntiated. Nottingham grade 3 (T: 2, N: 3, M: 3) Some tubules present	brain bone lung	Died 2015	Oct 2012	pos	pos	neg	NOD.SCID(fresh): 4 months to 1cm	luminal A / luminal B	Yes	not detected
HCI-017 bone met	13-03647		53	Bone met collected & implanted 2013			no	nd	brain 2012; femur 2013	tamoxifen 2012	capecitabine 2013		pos	pos	neg	nd			March 2013	pos	nd	neg	calcifications stall growth	nd	nd	nd
HCI-018	13-02951	560D84	59	Brain met collected & implanted 2013	ILC; 2001	Caucasian	no	30.2	none	doxorubicin, cyclophosphamide, paclitaxel 2001; tamoxifen 2001-2003; letrozole 2003-2013; fulvestrant 2013	exemestane 2013; fulvestrant 2013-2105; zometa 2013-2017; tamoxifen 2015-2016; capecitabine 2016; letrozole+palbociclib 2017; letrozole 2017		pos	neg	neg	Invasive lobular carcinoma, with focal signet ring features, moderately differentiated. Nottingham grade 3 (T: 3, N: 2, M: 3)	brain bone ovaries	Died 2017	March 2013	pos	neg	neg	NSG(fresh): 8 months to 1.5cm	Her2-enriched	Yes	lung, brain
HCI-019	13-08395	4XF05M	59	1° breast tumor collected & implanted 2013	IDC; 2013	Hispanic	Former 0.5 pack/day for 20 years	29.5	none	doxorubicin, cyclophosphamide, paclitaxel 2001; anastrazole 2013-2014			neg (1%)	neg (1%)	neg	Invasive ductal carcinoma, with apocrine features, Nottingham grade 3 (T: 3, N: 3, M: 3) poorly differntiated	not detected	Alive as of Feb 2020, no evidence of disease	July 2013	neg	neg	neg	NSG,NRG(fresh): 3 months	basal-like	n/a	lung
HCI-023	14-01395	HPQ06W	54	1o breast tumor collected in 2014 & cryopreserved before implantation	IDC; 2014	Caucasian	no	21.68	none	none	doxorubicin, cyclophosphamide, paclitaxel 2014-2015	progressive disease	neg	neg	neg	Invasive ductal carcinoma, Grade 3 poorly differentiated, DCIS low nuclear grade	brain, lung, bone	Died 2016	July 2016	neg	neg	neg	NSG,NRG(fresh): 2.5 months	basal-like	n/a	lung
HCI-024	16-0017348		54	Skin metastasis collected & implanted 2016		Caucasian	no	23	none	doxorubicin, cyclophosphamide, paclitaxel 2014-2015	denosumab 2015-2016; olaparib 2015-2016; carboplatin 2016; anti-PD-1 trial 2016; capecitabine 2016		neg	neg	neg	nd			June 2016	neg	neg	neg	NSG(fresh): 8 months	basal-like	n/a	LN, lung, diaphragm
HCI-025	16-0009218	P31F72	41	Skin metastasis collected & implanted 2016	IDC with squamous and metaplastic features; 2013	Caucasian	no	22.9	breast 2013	doxorubicin, cyclophosphamide, paclitaxel 2013; gemcitabine, carboplatin 2015; capecitabine 2015; taxol 2015-2016	navelbine 2016; liposomal doxirubicin 2016 (1 dose); anti-PD-1 trial 2016		neg	neg	neg	Invasive carcinoma with squamous differentiation (metaplastic), Grade 3 poorly differentiated	LNs, neck and chest	Died 2016	March 2016	neg	neg	neg	NSG(fresh): 4 months	basal-like	n/a	lung
HCI-026	16-0044745	1L3617	55	Spine metastasis collected & implanted 2016	IDC; 2013	not disclosed	no	29.7	breast 2013	cyclophosphamide, paclitaxel 2014; tamoxifen 2014-2016	letrozole 2016; denosumab 2016; palbociclib 2016		pos	pos(3%)	neg	Invasive ductal carcinoma, Grade 3 poorly differentiated	bone, liver	Died 2018	Oct 2016	pos	neg	neg	difficult to grow from frozen	luminal B	Yes	lung
HCI-027	16-0040247	9G1GA1	45	1o breast tumor collected & implanted 2016	IDC; 2016	Caucasian	no	19.7	none	nab-paclitaxel, doxorubicin, cyclophosphamide 2016	carboplatin 2016	progressive disease on neoadjuvant chemo	neg	neg	neg	Invasive ductal carcinoma, Grade 3 poorly differentiated	LN, bone, Liver	Died 2016	Sept 2016	neg	neg	neg	NSG(fresh): 3.5 months	basal-like	n/a	LN
HCI-028	16-0045085	3N3YD2	31	Pleural Effusion collected 2016 & cryopreserved before implantation	IDC; 2010	Caucasian	Former, 1 pack per day for 10 years	nd	breast 2011	doxorubicin, cyclophosphamide, paclitaxel 2011; tamoxifen 2011; metformin trial 2014-2015; letrazole 2015; zolendronic acid 2015 (1 dose); pertuzumab, trastuzumab, taxotere 2015; everolimus and exemestane 2015; capecitabine, lapatinib 2015; docetaxel 2016; pertuzumab, trastuzumab 2016; ado-trastuzumab emtansine 2016; methotrexate 2016; topotecan 2016	thiotepa intrathecal 2017; liposomal cytarabine intrathecal 2017		neg	neg	neg	IDC, micropapillary type with apocrine features, Nottingham grade 2 (T: 2, N: 3, M: 1)	bone, lung, ovary, Liver, brain	Died 2017	Nov 2016	neg	neg	neg	NSG, NRG(fresh): 5 months	Her2-enriched		LN, lung, liver
HCI-028LV																			May 2018, from HCI-028 liver met in mouse	neg	neg	neg	NSG(fresh): 4 months	nd	n/a	liver, lung
HCI-030	10-2067	Q1KKWK	57	Breast tumor recurrence collected in 2010 & cryopreserved before implantation	Poorly differentiated carcinoma; 1999	Caucasian	0.5 pack/day for 48 yrs	nd	breast 1999	chemotherapy, unknown type 1999-2002	refused		neg	neg	neg	IDC. Too small to grade accurately, but at least grade 2 (T: 3, N: 3, M:x)	not detected	Died 2014 from renal disease	May 2016	neg	neg	neg	NSG, NRG(fresh): 4 months to 1cm	basal-like	n/a	lung
HCI-031	16-0015453	03TWTA	55	Pleural Effusion collected 2016 & cryopreserved before implantation	ILC with LCIS; 2009	Caucasian	no	nd	none	doxorubicin, cyclophosphamide 2009; bisphosphonate adjuvant trial 2009; tamoxfen, zolendronic acid 2009-2011; anastrazole 2011-2013; exemestane, denosumab 2013; PALOMA-3 trial 2014; capecitabine, denosumab 2015		progression on PALOMA-3 trial	neg	neg	neg	2009 path showed invasive lobular carcinoma post mastectomy ER+ (95%), PR+ (100%), Her2- (-1). Final path showed 3.5 x 3.2 x 3.1 cm, grade 2, invasive lobular carcinoma with LCIS present. Univolved margins. Stage IIA (pT2, N0) breast cancer.	bones, liver, ovary, fallopian tubes, pleural effusion, brain	Died 2016	May 2017	neg	neg	neg	NSG, NRG(fresh): 6 months	nd	n/a	widespread including ovary, uterine horns, stomach, liver, brain, kidney, LN
HCI-031OV																			Nov 2017, from HCI-031 ovary met in mouse	neg	neg	neg	NSG(fresh): 9 months	nd	n/a	widespread including ovary, uterine horns, stomach, liver, brain, kidney
HCI-032	17-0020597	5E3V4G	53	Breast tumor recurrence collected & implanted 2017	IDC; 2015	Caucasian	Former	38.6	none	docetaxel, trastuzumab, pertuzumab 2015-2016; tamoxifen 2016	goserelin, anastrozole, trastuzumab, pertuzumab 2017; ado-trastuzumab 2018		pos	pos	pos	Invasive ductal carcinoma with apocrine and micropapilally features. DCIS is also present cribform type. IDC is grade 3 and DCIS is high grade. The tumor invades the skin with ulceration. LVI is present and extensive. The mastectomy had the profile ER 60%, PR neg and HER2 pos (3+).	lung, brain, pelvis	Died 2019	Aug 2017	pos	pos	pos	NSG, NRG(fresh): 2 months to 1cm	nd	no	LN
HCI-032EI																			June 2019, from HCI-032 grown in OVX mice	pos	pos	pos	NSG(fresh): 7 months	nd	no	LN
HCI-033	17-0021202	YPDWRL	60	Lung met collected & implanted 2017	DCIS; 2005; breast recurrence 2015; lung mets 2017	Caucasian	no	29.8	breast; 2005-2006	tamoxifen 2006; dose dense doxorubicin, cyclophosphamide 2015-2016; taxol low dose 2016; carboplatin 2016; capecitabine 2016			neg	neg	neg	2017: new lung mass. Thoracotomy and resection: 4.5 cm grade 3 adenocarcinoma c/w breast cancer,ER/PR/HER2 negative.	lung, chest wall	Died 2018	Sept 2017	neg	neg	neg	NSG(fresh): 5 months, NRG(fresh): 4 months	nd	n/a	nd
HCI-034	16-0015034		59	Breast tumor recurrence collected in 2016 & cryopreserved before implantation		Caucasian	no	30.5	breast; 2005-2006	tamoxifen 2006; dose dense doxorubicin, cyclophosphamide 2015-2016; taxol low dose 2016; carboplatin 2016	capecitabine 2016 (not tolerated)		neg	neg	neg	2006 Left UIQ 3cm Grade 2 ER+,PR+, HER2-. 2014 Left IBTR DCIS. 2015 Left UQQ 5.1cm Grade 3 ER-, PR-, HER2-. 2016 mastectomy: residual metaplastic (squamous differentiation). 3cm Grade 2 ER+,PR+, HER2-.			Nov 2017	neg	neg	neg	NSG(fresh): 6 months, NRG(fresh): 4 months	nd	n/a	nd
HCI-036	18-0001887	W50XC6	61	Phyllodes tumor, 2nd recurrence collected & implanted 2018	cystosarcoma phyllodes tumor; 2012	Caucasian	yes	20.1	breast	none	none; refused		neg	neg	neg	2012 left breast lump, large solid and cystic mass in the upper inner quadrant measuring >6 cm, biopsy proven phyllodes tumor; declined surgery; elected to try alternative treatment. 2017 resection of large malignant phyllodes tumor, close but free margins. 2018 recurrence, resect 8 cm malignant phyllodes tumor	chest wall	Alive as of Sept 2019	Jan 2018	neg	neg	neg	NSG, NRG(fresh): 3 months	nd	n/a	lung
HCI-037	17-0010307	A8C6J3	62	Left breast tumor recurrence collected & implanted 2017	right DCIS; 2005; left IDC; 2016	not disclosed	no	24.3	none	tamoxifen 2009-2012; taxol/carboplatin 2016	capecitabine 2017-2018; gabapentin 2018	progressive disease on taxol/carboplatin	neg	neg	neg (1+)	2005 Right 2mm Grade 2 Invasive Ductal Carcinoma ER-, PR-, HER2+ (3+). 2016 Left Grade 2 ER-,PR-,HER2+ (3+). Repeat pathology shows HER2- (1+). 2017 Left mastectomy 5.5cm tumor Grade 3, repeat HER2- ratio 1.8 copy number 3.2. 2018 Diffuse osseous metastases left intertrochanteric femur. New lesions along her left mastectomy incision biopsy ER/PR/HER2-. 2018 germline CHEK2 VUS: p.G342S	hip, femur, chest wall, bone	Died 2018	May 2017	neg	neg	neg	nd	nd	n/a	LN
HCI-038	18-0009178		63	Femur met collected & implanted 2018				25.7	breast adjuvant	tamoxifen 2009-2012; taxol/carboplatin 2016; capecitabine 2017-2018; gabapentin 2018	none		neg	neg	neg				May 2018	neg	neg	neg (1+)	NSG, NRG(fresh): 2 months	nd	n/a	LN
HCI-039	18-0009522		63	Pleural Effusion collected 2018 & cryopreserved before implantation				25.7		tamoxifen 2009-2012; taxol/carboplatin 2016; capecitabine 2017-2018; gabapentin 2018	none		neg	neg	neg				May 2018	neg	neg	neg	NSG, NRG(fresh): 2 months	nd	n/a	LN
HCI-040	17-0027801	4JX4H1	73	Femur met collected & implanted 2017	IDC; 2006	Caucasian	no	32.3	unknown	tamoxifen 2007; anastrazole 2007; letrozole 2015; tamoxifen 2017; fulvestrant 2017	none	progression on tamoxifen	pos	pos	pos	2006 left T2N0M0 grade 3 ductal cancer, ER+, HER2+ Lumpectomy. 2010 IBTR poorly-differentiated invasive ductal carcinoma, ER+ (99%), PR+ (60%), and HER2 positive (3+). 2015 pulmonary NODules and hilar NODes. Biopsy c/w metastatic breast cancer, ER 90% PR 80% HER2 3+	lung, femur	Died 2017	Nov 2017	pos	pos	pos	NSG, NRG(fresh): 4 months	nd	partial	nd
HCI-040EI																			Sept 2019, from HCI-040 grown in OVX mice	pos	pos	pos	NSG(fresh): 6.5 months	nd	no	lung
HCI-041	18-0012940	PGM0L2	50	1o breast tumor pre-tx biopsy collected & implanted 2018	IDC (Metaplastic); 2018	Caucasian	yes	25	none	none	dose dense doxirubicin, cyclophosphamide 2018; carboplatin, taxol 2018; pembrolizumab 2018	progession on neo-adjuvant doxirubicin, cyclophosphamide, carboplatin, taxol	neg	neg	neg	2018 right ductal carcinoma in situ, G3 poorly differentiated (high grade with extensive necrosis)	lung	Died 2018	Feb 2018	neg	neg	neg	NOD/SCID(fresh): 1.5 months	basal-like	n/a	nd
HCI-042	17-0026456	1N7W87	42	1o breast tumor pre-tx biopsy collected & implanted 2017	IDC; 2017	Caucasian	no	36	none	none	neoadjuvant docetaxel, carboplatin, trastuzumab, pertuzumab 2017-2018	pathological complete response to neoadjuvant therapy	neg	pos (1%)	pos	poorly differentiated (high grade); T2N0M0	not detected	Alive as of June 2020	Nov 2017	neg	neg	neg	NSG(fresh): 2.5 months	nd	n/a	nd
HCI-043	18-0004649	GM3RW3	43	1o breast tumor pre-tx biopsy collected & implanted 2018	IDC; 2018	Caucasian	no	50.5	none	none	doxorubicin, cyclophosphamide, taxol 2018; apixaban 2019; capecitabine 2019; atezolizumab + cabozantinib 2019; enoxaparin 2019; eribulin 2019-2020; carboplatin 2020	pathological complete response to neoadjuvant therapy; liver recurrence 2019; bone progression 2020	neg	neg	neg	IDC of right breast, G3 poorly differentiated (high grade); Total Nottingham score: grade III (8-9 points); tubule formation minimal less than 10% (score=3); nuclear pleomorphism moderate increase in size (score=2); greater than 20 mitoses per 10 HFP (score=3)	Liver, bone	Died 2020	March 2018	neg	neg	neg	NSG(fresh): 1 month	basal-like	n/a	nd
HCI-044	18-0016224	H1XH5G	43	Brain met collected & implanted 2018	IDC; 2014 (Stage IV with bone mets only)	Caucasian	no	20.7	hip 2014; skull and mandible 2015; sacrum and S2 2018	denosumab 2014; add tamoxifen 2015; taxol 2015; exemestane 2015-2107; tamoxifen 2017; letrozole, palbociclib 2017-2018; doxorubicin 2018	capecitabine 2018		pos	pos	neg	Nottingham grade 3 out of 3 (Tubules: 3, Nuclei: 3, Mitoses: 2). no DCIS is present. Lymphovascular invasion is not identified. E-cadherin is positive in the tumor cells. ER 95%, PR 2%, HER2 neg (1+).	Pleura, bone, skull	Died Dec 2018	July 2018	pos	pos	neg	NSG(fresh): 5 months	nd	partial	Brain
HCI-044EI																			June 2019, from HCI-044 grown in OVX mice	pos	pos	neg	NSG(fresh): 5 months	nd	no	brain, liver, kidney
HCI-045	18-0022183	D8AYFL	36	1o breast tumor pre-tx biopsy collected & implanted 2018	IDC with DCIS; 2018	Caucasian	no	nd	none	none	dose dense (dd) doxorubicin, cyclophosphamide, dd taxol 2018; then dd taxol + carboplatin 2018-2019; capecitabine 2019; vinorelbine, trastuzumab, pertuzumab 2019; fam-trastuzumab deruxtecan-nxki 2020	residual multifocal IDC, grade 3, dermis involved after neoadjuvant AC-TC; progression to chest well and lungs	neg	neg	neg	IDC (primary) and DCIS (secondary) of right breast, G3 poorly differentiated (high grade); total Nottingham score: Grade III (8-9 points), minimal less than 10% tubual formation, greater than 20 mitosis per 10 HPF (score=3). ER -, PR - HER 2-	LN, chest wall, lung	Alive as of June 2020	Oct 2018	neg	neg	neg	NOD/SCID(fresh): 5 months	nd	n/a	nd
HCI-046	18-0014931	7TG17R	69	1o breast tumor pre-tx biopsy collected & implanted 2018	DCIS; 2001, IDC with DCIS; 2018	Caucasian	no	23.53	none	none	dose dense doxorubicin, cyclophosphamide 2018 (discontinued for tox); 08/18: change to cyclophosphamide; methotrexate; 5-fluorouracil	Near pathological complete repsonse to neoadjuvant CMF tx	neg	neg	neg (2+)	IDC (primary) G3 poorly differentiated (high grade); total Nottingham score: Grade III (8-9 points), minimal less than 10% tubual formation, 10 to 20 mitosis per 10 HPF	none known	Alive as of June 2020	July 2018	neg	neg	neg	NOD/SCID(fresh): 6 months	nd	n/a	nd
HCI-047	17-0017498	ZUWH8K	82	Malignant ascites collected & implanted 2017	IDC; 2005	Caucasian	no	25.46	breast 2005, 2010	Anastrozole 2010-2102; zoledronic acid 2010-?; exemestane 2012-2013; tamoxifen 2013; letrozole 2013-2014; tamoxifen 2014-2015; fulvestrant 2015; megestrol 2015-2016; capecitabine 2016; taxol 2016; trastuzumab 2016; ado-trastuzumab emtansine 2016-2017; trastuzumab, taxol 2017; lapatinib, capecitabine 2017	none		pos (98%)	pos (80%)	neg	June 2017: Perotineal fluid: malignant cells present derived from adenocarcinoma. ER 5%, PR 0%, HER2 3+	LN, liver, bone, peritoneum, pleura	Died 2017	Dec 2018	neg	neg	neg	NRG(fresh): 4 months	nd	n/a	nd
HCI-048	19-0009326	Z3257U	69	1o breast tumor pre-tx biopsy collected & implanted 2019	IDC; 2019	Caucasian	no	28.54	none	none	dose dense doxorubicin, cyclophosphamide, taxol 2019	Complete pathologial response to neoadjuvant AC-T	ER 10%	neg	neg	IDC (primary) G3 poorly differentiated (high grade); total Nottingham score: Grade III (8-9 points), minimal less than 10% tubual formation; nulclear pleomorphism: marked variation in size, nucleoli, chromatin clumping, etc (score=3); greater than 20 mitosis per 10 HPF (score=3)	brain	Died 2021	April 2019	neg	neg	neg	NOD/SCID(fresh): 2 months	nd	n/a	nd
HCI-049	18-0002158	F0A118	33	1o breast tumor collected in 2018 & cryopreserved before implantation	IDC; 2018	Caucasian	Yes	34.26	none	none	none		pos	pos	neg	IDC (primary) G3 poorly differentiated (high grade); total Nottingham score: Grade III (8-9 points); minimal less than 10% tubual formation; nulclear pleomorphism: marked variation in size, nucleoli, chromatin clumping, etc (score=3); greater than 20 mitosis per 10 HPF (score=3)	none known	Alive as of April 2019	Sept 2019	pos	pos	neg	NSG(fresh): 5 months	nd	yes	nd
HCI-050	19-0002056	6YQ761	55	Lymph node recurrence collected & implanted in 2019	IDC; 2017	Caucasian	no	32.13	unknown	dose dense doxorubicun, paclitaxel 2017; letrozole 2018; capecitabine 2018	low dose doxorubicin 2019; eribulin 2019	Residual primary tumor after neoajuvant chemo. This LN metastasis recurred while on capecitabine.	pos (5%)	neg	neg	IDC (papillary) Primary histologic grade: G3 (poorly differentiated - high grade); Total Nottingham Score: Grade III (8-9 points); Nuclear Pleomorphism: score = 3; Tubule formation: score = 3; Mitotic count: score = 2 (10-20 mitoses per 10 HPF)	Axillary lymph node	Died 2019	Jan 2019	neg	neg	neg	NOD/SCID, NRG(fresh): 3 months	nd	n/a	nd
HCI-051	19-0023653	GM3RW3	45	Malignant ascites collected & implanted 2019	IDC; 2018	Caucasian	no	50	breast 2018	doxorubicin, cyclophosphamide, taxol 2018; apixaban 2019	capecitabine 2019; atezolizumab + cabozantinib 2019	pathological complete response to neoadjuvant therapy; liver recurrence 2019; bone progression 2020	neg	neg	neg	IDC of right breast, G3 poorly differentiated (high grade); Total Nottingham score: grade III (8-9 points); tubule formation minimal less than 10% (score=3); nuclear pleomorphism moderate increase in size (score=2); greater than 20 mitoses per 10 HFP (score=3)	liver, bone	Died 2020	Sept 2019	neg	neg	neg	NOD/SCID(fresh): 2 months	nd	n/a	nd
HCI-052	19-0014727	M3U93G	38	1o breast tumor pre-tx biopsy collected & implanted 2019	IDC; 2019	Caucasian	no	23.92	none	none	dose dense doxorubicun, cyclophosphamide, paclitaxel 2019	residual disease after neoadjuvant tx	neg	neg	neg	Stage III, T3N1M0; IDC with papillary features, Nottingham grade 3 (tubules: 3, nuclei: 2, mitoses: 3); associated with abundant necrosis, DCIS not identified, lymphovascular invasion is not identified. Right axillary lymph node negative for tumor.	LN	Alive as of June 2020	June 2019	neg	neg	neg	NOD/SCID(fresh): 5 months	nd	n/a	nd
HCI-053	19-0014294	3HW5TM	39	1o breast tumor pre-tx biopsy collected & implanted 2019	IDC; 2019	American Indian or Alaska Native	nd	nd	none	none	dose dense doxorubicun, paclitaxel 2019	residual disease after neoadjuvant tx	neg	neg	neg	invasive ductal carcinoma, high grade DCIS solid and comedo	none known	Alive as of June 2020	June 2019	neg	neg	neg	NOD/SCID(fresh): 4.5 months	nd	n/a	nd
HCI-054	19-0028022		39	Breast tumor residual disease collected & implanted 2019						dose dense doxorubicun, paclitaxel 2019	carboplatin 2019-2020; capecitabine 2020		neg	neg	neg	multifocal invasive ductal carcinoma grade 3, focus #1: 2.6 cm, #2: 1.1 cm, #3: 0.2 cm, minimal treatment effect, cellularity 80%			Nov 2019	neg	neg	neg	NOD/SCID(fresh): 4.5 months	nd	n/a	nd
Abbreviations:
HPF, high power field; ID, identifier; IDC, infiltrating ductal carcinoma; IHC, immunohistochemistry; ILC, infiltrating lobular carcinoma; LN, lymph NODe; n/a, not applicable; nd, not determined; NOD.SCID, non-obese/diabetic severe combined immuNODeficient mice; NSG, NOD.SCID/IL2Rgamma-/- mice; NRG, NOD/Rag1/IL2Rgamma-/- mice; PE, pleural effusion; tx, treatment; XRT, Xray therapy

## Sheet: Supp Table 3
Supplemental Table 3. List of antibodies
Markers	Manufacture	Cat #	Clone	Dilutions	Staining
ER	Invitrogen	MA-39539	SP1	no dilution	IHC
	Invitrogen	MA1-39540		1:200	IHC
PR	Cell Signaling	8757	D8Q2J	1:200	IHC
HER2	abcam	ab134182	EP1045Y	1:250	IHC
Cytokeratin, Pan	DAKO	Z0622	Wide spectrum	1:500	IHC
Cytokeratin, CK8/7	BD	349205	CAM5.2	no dilution	IHC
E-cadherine (CDH1)	Sigma	HPA004812		1:100	IHC
hVimentin	Hybridoma	AMF-17b		1:50	IHC
hCD45	abcam	ab781	PD7/26/16+2B11	1:40	IHC
msCD45	BD	550539	30-F11	1:100	IHC
EpCAM (Epithelial antigen)	DAKO	M0804	BerEP4	1:200	IHC
hMitocondria	abcam	ab92824	113-1	1:1000	IHC
PE - human CD298	Biolegend	341704	LNH-94	1:50	FACS
FITC - mouse CD45	Thermo Fisher	11-0451-82	30-F11	1:200	FACS
FITC - mouse F4/80	Biolegend	123107	BM8	1:200	FACS
FITC - human - mouse CD11b	Tonbo Bioscince	35-0112-U500	M1/70	1:200	FACS
AlexaFluor 647 - mouse CD90.2	Biolegend	105318	30-H12	2ul/1x10^6 cells	FACS
AlexaFluor 647 - mouse CD29	Biolegend	102214	HMβ1-1	2ul/1x10^6 cells	FACS
AlexaFluor 488 - human CD326	Biolegend	324210	9C4	10ul/1x10^6 cells	FACS
FITC - human CD298	Miltenyi Biotec	130-101-291	REA217	10ul/1x10^6 cells	FACS
mouse-α-human ER	Invitrogen	MA1-39539	SP1	ready to use	IF
Rabbit-α-human EpCAM	DAKO	M0804	BerEP4	1:100	IF
goat-α-mouse-AF555	Invitrogen	A21424		1:500	IF
goat-α-rabbit-AF488	Invitrogen	A11034		1:500	IF
Ki67	Cell Signaling	9449T	8D5	1:400	IHC
Goat anti-rat IgG	Vector Lab	BA9400		1:200	IHC
Goat anti-rabbit Envision System HRP	DAKO	K4003		no dilution	IHC

## Sheet: Supp Table 4
Supplemental Table 4. Reagents
2% Chlorhexidine gluconate	Durvet	# 7-45801-10259-0
30% Hydrogen Peroxide	Sigma Aldrich	# 216763
Albumax II	Thermo Fisher	# 11021029
AllPrep RNA/DNA isolation kit	Qiagen	# 80204
Antigen Retrieval Solution Trypsin	Abcam	# ab970
Avidin/Biotin Blocking kit	Vector Lab	# SP-2001
beta-Estradiol	Sigma Aldrich	# E2758
Calcein AM	hermo Fisher	# C3100MP
CellTiterGlo 3D Cell Viability Assay	Promega	# G9683
DAB	Vector Lab	# SK-4100
DAPI	IHC-W	# IW-1404
ddPCR droplet generation oil	Bio-Rad	# 1863005
ddPCR supermix for probes, no dUTPs	Bio-Rad	#1863024
Dispase II powder	Fisher Scientific	# 17105041
Elite ABC reagent	Vector Lab	# PK-2200
Gentle MACS human tumor dissociation kit	Miltenyi Biotec	# 130-096-334
Growth factor reduced matrigel	Corning	# 354230
Heregulin Beta-1	PeproTech	# 100-03
Human FcR blocking reagent	Miltenyi Biotec	# 130-059-901
Hydrocortisone	Sigma Aldrich	# H0888
ITS-X	Thermo Fisher	# 51500056
M.O.M. diluent	Vector Lab	# MBK-2202
Mayer’s Hematoxylin	Sigma Aldrich	# MHS-32
Mounting Medium Cytoseal	Fisher	# 23-244257
Mouse FcR Blocking reagent	Miltenyi Biotec	# 130-092-575
N-Acetyl-L-cysteine	Sigma Aldrich	# A7250
PowerUp SYBR Green Master Mix	Thermo Fisher	# A25742
PrimeScript RT Reagent Kit	Takara	#RR037
QiaShredder columns	Qiagen	# 79565
Qubit Assay dsDNA BR kit	Thermo Fisher	# Q32853
Qubit Assay RNA BR kit	Thermo Fisher	# Q10211
Recombinant human EGF	Sigma Aldrich	# E9644
Recombinant human FGF2	R&D Systems	# 4114-TC-01M
Standard ABC reagent	Vector Lab	# PK-4000
SuperScript IV VILO Master Mix	Thermo Fisher	# 11766050
TrypLE Express	Thermo Fisher	# 12605010
Tween 20	Sigma Aldrich	# P7949-500ML
Y-27632	Selleck Chemicals	# S1049

## Sheet: Supp Table 5
Supplemental Table 5. Oligonucleotides used for qRTPCR
Gene name	Supplier	Assay ID	Forward sequence (if applicable)	Reverse sequence (if applicable)
ACTA2	Integrated DNA Technologies	Hs.PT.56a.2542642
ALDH1A1	Integrated DNA Technologies	Hs.PT.56a.38450309
AR	Integrated DNA Technologies	Hs.PT.56a.14520219
c-KIT	Integrated DNA Technologies	Hs.PT.58.2286022
CD24	Integrated DNA Technologies	Hs.PT.58.45758278.g
CD44	Integrated DNA Technologies	Hs.PT.58.2155966
CD45	Integrated DNA Technologies	Hs.PT.58.2558434
CD90	Integrated DNA Technologies	Hs.PT.58.39019834
CD133	Integrated DNA Technologies	Hs.PT.58.28257943
CD248	Integrated DNA Technologies	Hs.PT.58.26767163.g
CISH	Integrated DNA Technologies	N/A	TGCCAGAAGGCACGTTCTTAG	GCCACGAGTGGTTTTCACTG
E-Cadherin	Integrated DNA Technologies	Hs.PT.58.3324071
EpCAM	Integrated DNA Technologies	Hs.PT.58.39570895
EpCAM (m)	Integrated DNA Technologies	Mm.PT.58.11851150
ER	Integrated DNA Technologies	N/A	GGGAAGTATGGCTATGGAATCTG	TGGCTGGACACATATAGTCGTT
FAP	Integrated DNA Technologies	Hs.PT.58.4337074
FHL2	Integrated DNA Technologies	N/A	ATGGAGTACAAGGGCAGCAG	TTTGGGGATGAAACTCTTGG
GAPDH	Integrated DNA Technologies	Hs.PT.39a.22214836
GAPDH (m)	Integrated DNA Technologies	N/A	AACAGCAACTCCCACTCTTC	CCTGTTGCTGTAGCCGTATT
ITGA6	Integrated DNA Technologies	Hs.PT.58.453862
KCNK5	Integrated DNA Technologies	N/A	CTGACGTGGATCAGTGCCC	CGCAGACTCACACCTCTCTT
KRT5	Integrated DNA Technologies	Hs.PT.58.14446018
KRT7	Integrated DNA Technologies	Hs.PT.58.3835469
KRT8	Integrated DNA Technologies	Hs.PT.58.40587814
KRT10	Integrated DNA Technologies	Hs.PT.58.38635764
KRT14	Integrated DNA Technologies	Hs.PT.58.4592110
KRT17	Integrated DNA Technologies	Hs.PT.58.20464487
KRT18	Integrated DNA Technologies	Hs.PT.58.4200217
KRT19	Integrated DNA Technologies	Hs.PT.58.4188708
KRT20	Integrated DNA Technologies	Hs.PT.58.39027228
MME	Integrated DNA Technologies	Hs.PT.58.38513876.g
MUC1	Integrated DNA Technologies	Hs.PT.58.39717178
N-Cadherin	Integrated DNA Technologies	Hs.PT.58.26024443
P63	Integrated DNA Technologies	Hs.PT.58.2966111
PR	Integrated DNA Technologies	N/A	ACCCGCCCTATCTCAACTACC	AGGACACCATAATGACAGCCT
RPLP0 (m)	Integrated DNA Technologies	Mm.PT.58.43894205
SLUG	Integrated DNA Technologies	Hs.PT.58.1772559
SNAIL	Integrated DNA Technologies	Hs.PT.58.2984401
SUSD3	Integrated DNA Technologies	N/A	GGTCCCAGCTGAAAGATGAG	GCTCACGGGTTTGTTGAAGT
TFF1	Integrated DNA Technologies	N/A	CCCCGTGAAAGACAGAATTGT	GGTGTCGTCGAAACAGCAG
TGFB1	Integrated DNA Technologies	Hs.PT.58.39813975
TWIST1	Integrated DNA Technologies	Hs.PT.58.18940950
VIM	Integrated DNA Technologies	Hs.PT.58.38906895
VIM (m)	Integrated DNA Technologies	Mm.PT.58.8720419

## Sheet: Supp Table 6
Supplementary Table 6. Small molecule screening data
Category	Parameter	Description
Assay	Type of assay	Cell Titer Glo 3D
	Target	ATP
	Primary measurement	Luminescence
	Key reagents	Cell Titer Glo 3D
	Assay protocol	From manufacturer
	Additional comments	See Methods section
Library	Library size	45 compounds
	Library composition	Cancer drugs
	Source	NIH and Selleck Chem
	Additional comments	See Methods section
Screen	Format	384 wells
	Concentration(s) tested	(100,10,1,10-1,5*10-3,2.5*10-4,1.25*10-5,6.25*10-7)µM
	Plate controls	No drug and DMSO
	Reagent/ compound dispensing system	Integra viaflo 96/384
	Detection instrument and software	EnVision XCite plate reader
	Assay validation/QC	Three biological replicas with four technical replicas per dose point.
	Correction factors	N/A
	Normalization	Baseline read 24h after PDxO dispensing
	Additional comments	See Methods section
Post-HTS analysis	Hit criteria	N/A
	Hit rate	N/A
	Additional assay(s)	N/A
	Confirmation of hit purity and structure	N/A
	Additional comments	See Methods section for grow-adjusted drug response calculations and efficacy ranking

## Sheet: Supp Table 7
Supplemental Table 7. In vivo drugs and dosing regimens
Doxorubicin (AC-T regimen), 0.5 mg/kg, IP, days 0 and 21 (with cyclophosphamide)	SelleckChem	#25316-40-9
Cyclophosphamide (AC-T regimen), 50 mg/kg, IP, days 0 and 21 (with doxorubicin)	SelleckChem	#S2057
Paclitaxel (AC-T regimen), 10 mg/kg, IP, q7d x 3-4 doses (after doxorubicin and cyclophosphamide)	SelleckChem	#33069-62-4
Birinapant, 20 mg/kg, IP, every 3 days x 9 doses	NIH CTEP/DTP	#756502
Cabozantanib, 30 mg/kg, oral, qd x 21 days	NIH CTEP/DTP	#761968
Docetaxel, 20 mg/kg, IP, once per week	McKesson	#740688
Enzalutamide, 30 mg/kg, oral, qd, 5 days/week	SelleckChem	#915087-33-1
Eribulin, 0.25 mg/kg, IV, once a week x 3 doses	NIH CTEP/DTP	#707389
Fulvestrant, 40 or 200 mg/kg, subQ, once a week	SelleckChem	#129453-61-8
Gemcitabine, 50 mg/kg, IP, twice a week	SelleckChem	#95058-81-4
Irinotecan, 50 mg/kg, oral, qd, 5 days/week	NIH CTEP/DTP	#NSC616348
Navitoclax, 100 mg/kg, oral, qd, 5 days/week	NIH CTEP/DTP	#750238
RO4929097, 10mg/kg, oral, qd, 5 days/week	SelleckChem	#847925-91-1
Talazoparib, 0.33 mg/kg, oral, qd, 5 days/week	NIH CTEP/DTP	#771561
