# Supplementary material for: A human breast cancer-derived xenograft and organoid platform for drug discovery and precision oncology
Source: Nat Cancer. 2022 Feb 24;3(2):232–50. doi: 10.1038/s43018-022-00337-6 (PMC8882468; doi:10.1038/s43018-022-00337-6)
Supplement: Source Data Fig. 2 — Statistical source data. [file 43018_2022_337_MOESM4_ESM.xlsx]

## Sheet: 2c
		HCI-002	Live Cell Area (µm²)
	Well #	Condition	Replicate 1	Replicate 2	Replicate 3
	1	Ctrl	324554	982997	521235
	2	10 FN	364058	259433	364454
	3	50 FN	370790	154870	201106
	4	Y-27632	6842865	6183754	6353225
	5	A83-01	646742	471296	799504
	6	CHIR (3 days)	138684	257062	252356
	7	SB-202190	17036.2	18570.3	13393.4
	8	A83-01 + Y-27632	6645690	6604561	5771593
	9	Y-27632 +CHIR (3 days)	3829814	4293116	3832513
	10	SB-202190 + Y-27632	1841483	1526411	1065565
	11	A83-01 +CHIR (3 days)	366658	520580	695492
	12	A83-01 + SB-202190	49985.4	43134	21789.3
	13	SB-202190 + CHIR (3 days)	0	5910.16	2095.73
	14	All	1372537	1284553	1284766
	15	10 FN + All	1084647	1221070	1089962
	16	50 FN + All	1226411	875644	673141

## Sheet: 2d
		HCI-001			HCI-002
		Live Cell Area (µm²)			Live Cell Area (µm²)
	Condition	Replicate 1	Replicate 2	Replicate 3	Replicate 1	Replicate 2	Replicate 3
	Y-27632	3262390	3291650	3871700	5226967	5684550	4532333
	Y-27632 + NAC	3193119	3292965	2920150	3733008	3585218	3821016
	Y-27632 + B27		3180243	2593627	3627124	2397914	1703438
	Y-27632 + A83-01	4288940	4499903	3238633	3745419	3035909	2363134
	All	3819668	3592756	1973854	3911205	3335889	778349

## Sheet: 2e
		HCI-001			HCI-015
		Live Cell Area (µm²)			Live Cell Area (µm²)
	Condition	Replicate 1	Replicate 2	Replicate 3	Replicate 1	Replicate 2	Replicate 3
	Y-27632	18627110	3358596	2362003	2603862	2310426	4306293
	A83-01	494440	805664	316551	1816857	3964167	2188489
	Nicotinamide	514436	310030	312562	332399	196112	907246
	CHIR (3 days)	219295	422096	282858	793903	973212	810770
	SB-202190	587604	400921	723499	298040	579151	584505
	Y-27632 + A83-01	6017258	11026980		2690507	1987726	684098
	Y-27632 + Nicotinamide	1334346	1040572	1156453	911690	932200	5564251
	Y-27632 +CHIR (3 days)	2455660	2458294	3645679	1570125	2564017	2165311
	CHIR (3 days) + Nicotinamide	507197	460100	692042	209573	227241	533648
	SB-202190 + Nicotinamide	513827	594318	377798	144166	211445	434952
	Y-27632 + A83-01 + Nicotinamide	1016154	1542800	1691235	514020	341780	418662
	All	728309	675185	978220	288492	297474	473262

## Sheet: 2f
			HCI-001		HCI-002
	Calculated doubling time (days)	Condition	Replicate 1	Replicate 2	Replicate 1	Replicate 2
		Sachs et al., 2018	4.52	4.28	4.51	4.31
		PDxO	6.69	7.81	3.45	3.49
