# Supplementary material for: A human breast cancer-derived xenograft and organoid platform for drug discovery and precision oncology
Source: Nat Cancer. 2022 Feb 24;3(2):232–50. doi: 10.1038/s43018-022-00337-6 (PMC8882468; doi:10.1038/s43018-022-00337-6)
Supplement: Source Data Fig. 3 — Statistical source data. [file 43018_2022_337_MOESM5_ESM.xlsx]

## Sheet: 3a
		ESR1 (Ct)	TFF1 (Ct)	GAPDH (Ct)				ESR1 (Ct)	TFF1 (Ct)	GAPDH (Ct)				ESR1 (Ct)	TFF1 (Ct)	GAPDH (Ct)
HCI-003 Day 0	Replicate 1	25.14	19.87	19.27		HCI-011 Day 0	Replicate 1	23.25	16.5	19.43		HCI-017 Day 0	Replicate 1	25.96	24.74	19.78
	Replicate 2	25.15	19.87	19.21			Replicate 2	23.2	16.49	19.43			Replicate 2	25.94	24.7	19.81
	Replicate 3	24.99	19.82	19.2			Replicate 3	23.18	16.46	19.25			Replicate 3	25.97	24.66	19.72
	Replicate 4	25.16	19.88	19.23			Replicate 4	23.27	16.47	19.34			Replicate 4	25.87	24.69	19.77
HCI-003 Day 170	Replicate 1	24.67	19.26	17.26		HCI-011 Day 23	Replicate 1	23.24	16.91	18.01		HCI-017 Day 30	Replicate 1	25.52	21.09	17.47
	Replicate 2	24.54	19.27	17.27			Replicate 2	23.21	16.97	18.04			Replicate 2	25.57	21.12	17.49
	Replicate 3	24.58	19.22	17.17			Replicate 3	23.35	16.95	18.05			Replicate 3	25.56	21.07	17.34
	Replicate 4	24.68	19.29	17.25			Replicate 4	23.26	16.98	18.04			Replicate 4	25.53	21.11	17.47
HCI-003 Day 251	Replicate 1	27.05	21.19	18.71		HCI-011 Day 30	Replicate 1	24.45	17.05	17.69		HCI-017 Day 61	Replicate 1	23.86	20.35	16.06
	Replicate 2	27.04	21.18	18.7			Replicate 2	24.45	17.12	17.73			Replicate 2	23.89	20.36	16.06
	Replicate 3	27.03	21.11	18.58			Replicate 3	24.5	17.12	17.77			Replicate 3	23.88	20.27	16.01
	Replicate 4	27.03	21.19	18.63			Replicate 4	24.36	17.11	17.71			Replicate 4	23.88	20.44	16.09
HCI-003 Day 301	Replicate 1	26.7	23.27	16.99		HCI-011 Day 44	Replicate 1	25.86	18.44	20.14		HCI-017 Day 83	Replicate 1	24.19	20.07	16.36
	Replicate 2	26.8	23.31	17			Replicate 2	25.92	18.36	20.14			Replicate 2	24.15	20.04	16.33
	Replicate 3	26.59	23.31	16.9			Replicate 3	25.93	18.33	20.07			Replicate 3	24.03	20.01	16.27
	Replicate 4	26.63	23.33	16.94			Replicate 4	25.86	18.51	20.14			Replicate 4	24.13	20.08	16.35
HCI-003 Day 364	Replicate 1	25.47	21.53	17.34		HCI-011 Day 64	Replicate 1	27.09	16.6	17.6		HCI-017 Day 127	Replicate 1	26.1	23.13	16.16
	Replicate 2	25.62	21.53	17.34			Replicate 2	27.06	16.61	17.6			Replicate 2	26.03	23.1	16.19
	Replicate 3	25.65	21.47	17.27			Replicate 3	27	16.53	17.55			Replicate 3	26.12	23.11	16.09
	Replicate 4	25.57	21.53	17.33			Replicate 4	26.99	16.62	17.6			Replicate 4	26.08	23.14	16.15
HCI-003 PDX	Replicate 1	22.67	17.69	17.04		HCI-011 Day 85	Replicate 1	25.83	17.32	16.99		HCI-017 Day 190	Replicate 1	25.12	21.78	16.57
	Replicate 2	22.59	17.66	17.18			Replicate 2	25.99	17.37	16.97			Replicate 2	25.18	21.78	16.57
	Replicate 3	22.55	17.64	17.12			Replicate 3	25.85	17.44	17			Replicate 3	25.06	21.71	16.51
	Replicate 4	22.66	17.67	17.17			Replicate 4	25.89	17.44	17.02			Replicate 4	25.46	21.74	16.57
HCI-003 PDxOx	Replicate 1	24.67	18.77	17.32		HCI-011 Day 127	Replicate 1	25.38	17.63	16.61		HCI-017 PDX	Replicate 1	23.46	22.21	17.48
	Replicate 2	24.59	18.77	17.29			Replicate 2	25.48	17.66	16.62			Replicate 2	23.48	22.25	17.47
	Replicate 3	24.5	18.73	17.22			Replicate 3	25.5	17.67	16.66			Replicate 3	23.47	22.19	17.35
	Replicate 4	24.63	18.79	17.28			Replicate 4	25.54	17.69	16.64			Replicate 4	23.53	22.25	17.49
MCF7 2D	Replicate 1	24.87	16.32	16.88		HCI-011 Day 129	Replicate 1	25.34	16.59	16.98		HCI-017 PDxOx	Replicate 1	24.81	21.31	19.79
	Replicate 2	24.99	16.3	16.86			Replicate 2	25.33	16.61	16.99			Replicate 2	24.87	21.35	19.8
	Replicate 3	24.99	16.28	16.84			Replicate 3	25.45	16.55	16.92			Replicate 3	24.74	21.27	19.73
	Replicate 4	24.86	16.44	16.84			Replicate 4	25.28	16.59	16.97			Replicate 4	24.79	21.31	19.74
MCF7 3D	Replicate 1	23.81	15.86	17.11		HCI-011 Day 152	Replicate 1	25.93	17.33	16.89		MCF7 2D	Replicate 1	24.87	16.32	16.88
	Replicate 2	23.74	15.85	17.15			Replicate 2	25.94	17.43	16.9			Replicate 2	24.99	16.3	16.86
	Replicate 3	23.74	15.78	17.13			Replicate 3	25.99	17.45	16.89			Replicate 3	24.99	16.28	16.84
	Replicate 4	23.82	15.86	17.14			Replicate 4	25.94	17.46	16.91			Replicate 4	24.86	16.44	16.84
T47D 2D	Replicate 1	22.97	23.56	17.73		HCI-011 Day 201	Replicate 1	28.7	18.07	17.56		MCF7 3D	Replicate 1	23.81	15.86	17.11
	Replicate 2	22.99	23.66	17.73			Replicate 2	28.75	18.07	17.57			Replicate 2	23.74	15.85	17.15
	Replicate 3	22.92	23.55	17.68			Replicate 3	28.67	18.04	17.51			Replicate 3	23.74	15.78	17.13
	Replicate 4	23.01	23.66	17.71			Replicate 4	28.7	18.09	17.56			Replicate 4	23.82	15.86	17.14
T47D 3D	Replicate 1	23.32	22.7	17.86		HCI-011 Day 285	Replicate 1	26.56	16.75	16.9		T47D 2D	Replicate 1	22.97	23.56	17.73
	Replicate 2	23.34	22.7	17.85			Replicate 2	26.32	16.77	16.88			Replicate 2	22.99	23.66	17.73
	Replicate 3	23.32	22.7	17.77			Replicate 3	26.44	16.73	16.83			Replicate 3	22.92	23.55	17.68
	Replicate 4	23.35	22.72	17.83			Replicate 4	26.46	16.77	16.86			Replicate 4	23.01	23.66	17.71
						HCI-011 PDX	Replicate 1	20.94	16.26	18.2		T47D 3D	Replicate 1	23.32	22.7	17.86
							Replicate 2	20.94	16.23	18.19			Replicate 2	23.34	22.7	17.85
							Replicate 3	20.86	16.16	18.15			Replicate 3	23.32	22.7	17.77
							Replicate 4	20.92	16.22	18.15			Replicate 4	23.35	22.72	17.83
						HCI-011 PDxOx	Replicate 1	24.52	17.6	19.23
							Replicate 2	24.52	17.6	19.2
							Replicate 3	24.49	17.54	19.15
							Replicate 4	24.58	17.55	19.21
						MCF7 2D	Replicate 1	24.87	16.32	16.88
							Replicate 2	24.99	16.3	16.86
							Replicate 3	24.99	16.28	16.84
							Replicate 4	24.86	16.44	16.84
						MCF7 3D	Replicate 1	23.81	15.86	17.11
							Replicate 2	23.74	15.85	17.15
							Replicate 3	23.74	15.78	17.13
							Replicate 4	23.82	15.86	17.14
						T47D 2D	Replicate 1	22.97	23.56	17.73
							Replicate 2	22.99	23.66	17.73
							Replicate 3	22.92	23.55	17.68
							Replicate 4	23.01	23.66	17.71
						T47D 3D	Replicate 1	23.32	22.7	17.86
							Replicate 2	23.34	22.7	17.85
							Replicate 3	23.32	22.7	17.77
							Replicate 4	23.35	22.72	17.83

## Sheet: 3b
	Sample	Condition	Well	Replicate	TFF1 (Ct)	GAPDH (Ct)		Sample	Condition	Well	Replicate	TFF1 (Ct)	GAPDH (Ct)		Sample	Condition	Well	Replicate	TFF1 (Ct)	GAPDH (Ct)		Sample	Condition	Well	Replicate	TFF1 (Ct)	GAPDH (Ct)
	HCI-003	-E2	a	1	24.53	18.85		HCI-011	-E2	a	1	19.03	17.55		HCI-017	-E2	a	1	26.53	16.98		MCF7 (3D)	-E2	a	1	17.24	17.3
				2	24.57	18.84					2	19.06	17.52					2	26.51	16.98					2	17.19	17.33
				3	24.58	18.81					3	19.03	17.51					3	26.49	16.96					3	17.15	17.31
				4	24.58	18.84					4	19.08	17.53					4	26.34	16.96					4	17.18	17.27
			b	1	24.69	18.55				b	1	19.17	17.53				b	1	26.51	16.91				b	1	17.43	17.28
				2	24.65	18.54					2	19.17	17.5					2	26.33	16.9					2	17.42	17.24
				3	24.59	18.53					3	19.13	17.49					3	26.52	16.91					3	17.44	17.24
				4	24.62	18.56					4	19.15	17.5					4	26.56	16.88					4	17.34	17.25
			c	1	24.76	18.68				c	1	19.23	17.55				c	1	26.75	17.25				c	1	17.32	17.47
				2	24.72	18.64					2	19.54	17.51					2	26.82	17.24					2	17.32	17.45
				3	24.7	18.65					3	19.23	17.52					3	26.85	17.24					3	17.29	17.45
				4	24.74	18.68					4	19.21	17.51					4	26.88	17.23					4	17.34	17.46
		+E2	a	1	23.43	18.27			+E2	a	1	18.5	17.63			+E2	a	1	23.56	16.97			+E2	a	1	17.15	17.62
				2	23.47	18.25					2	18.51	17.64					2	23.56	16.96					2	17.15	17.62
				3	23.46	18.22					3	18.53	17.61					3	23.56	16.96					3	17.15	17.62
				4	23.5	18.31					4	18.52	17.61					4	23.57	16.97					4	17.23	17.61
			b	1	23.62	18.52				b	1	18.56	17.52				b	1	24.29	17.28				b	1	17.1	17.71
				2	23.57	18.56					2	18.52	17.51					2	24.25	17.3					2	17.12	17.74
				3	23.59	18.52					3	18.54	17.51					3	24.3	17.27					3	17.1	17.72
				4	23.57	18.51					4	18.51	17.47					4	24.21	17.28					4	17.08	17.71
			c	1	23.6	18.56				c	1	18.68	17.84				c	1	23.72	16.91				c	1	17.09	17.63
				2	23.56	18.56					2	18.69	17.84					2	23.68	16.86					2	17.11	17.63
				3	23.63	18.5					3	18.71	17.82					3	23.75	16.89					3	17.07	17.63
				4	23.57	18.55					4	18.69	17.83					4	23.81	16.92					4	17.09	17.63

## Sheet: 3c
		Condition	Live Cell Area (µm²)
	HCI-003	-E2	4799378
			2543645
			2493101
			3938149
		+E2	5382053
			5237590
			4646816
			5095878
	HCI-011	-E2	1067665
			1090119
			1228781
			1274455
		+E2	1601631
			1394546
			1670190
			1755189
	HCI-017	-E2	3454561
			3188272
			3087469
			3483061
		+E2	6537987
			6157890
			5900146
			5228353
	MCF-7 (3D)	-E2	8223704
			9342695
			10608935
			9514663
		+E2	10141870
			10990506
			10188474
			11400339

## Sheet: 3d
	HCI-011	Condition	ATP (LUM)
		-E2	7.59611e+06
			5.29359e+06
			7.22603e+06
		+E2	1.70289e+07
			1.60292e+07
			1.38699e+07

## Sheet: 3f left
	HCI-003 PDXoX tumor growth (volume mm3)
	Day	Fulvestrant (40 mg/kg)				Fulvestrant (200 mg/kg)				Vehicle
		M0	M1	M2		M0	M1	M2	M3	M0	M1	M2
	1	74.06	64.827	67.626		94.221	105.966	62.426	70	85.176	68.85	52
	3	60.306	57.6	49.726		59.904	76.7295	59.643	59.7375	84.035	75.504	85.833
	5	64.715	62.5	37.926		45.864	79.768	52.65	47.432	103.933	103.68	95.506
	8	96.25	94.221	18.7		56.3295	95.8455	44.8	40.572	135	210.944	119.422
	10	154.8	86.022	33.6		30.324	77.064	53.958	45.6	165.528	237.917	140.899
	12	182.272	104.284	74.1285		29.602	78.652	71.5275	55.225	164.775	235.673	119.422
	15	221.387	145.926	40.572		33.6		67.626	77.064	172.032	254.32	112.896
	17	212.704	89.2375	44.528		41.6025		36	111.6	198.198	372.552	114.464
	19	259.2	100.719	32		37.926		13.5	63.36	224.325	410.67	172.827
	22	274.443	123.008			37.926				200.9	416
	24	272.16	135.168			44.528				200.9	462.4
	26	406.78	108.841			46.575				225.504	458.118

## Sheet: 3f mid
	HCI-011 PDxoX tumor growth (volume mm3)
		Fulvestrant (40 mg/kg)					Fulvestrant (200 mg/kg)					Vehicle
	day	Mouse0	Mouse1	Mouse2	Mouse3	Mouse4	Mouse0	Mouse1	Mouse2	Mouse3	Mouse4	Mouse0	Mouse1	Mouse2	Mouse3
	1	106.624	138.6	112.216	207.831	95.992	137.312	160.55	90.584	150.282	93.775	98.696	141.398	130.696	126.852
	3	87.725	131.196	127.832	148.104	122.304	74.36	97.344	76.25	122.793	54.675	130.144	185.9	274.36	161.604
	5	83.824	196.52	109.512	181.476	111.392	63.36	74.88	35.301	109.33	58.725	182.59	282.437	406.451	220.32
	8	102.85	158.143	131.196	150.701	178.596	109.33	89.7345	39.69	76.25	50.8475	249.696	406.802	758.543	363.384
	10	118.588	281.627	115.182	214.243	229.147	161.172	115.182	44.982	103.968	60.016	313.632	786.52	800	502.2
	12	181.3	290.304	148.838	296.45	204.768	93.312	130.075	37.044	86.25	93.775	466.012	828.144	998.001	564.062
	15	207.36	573.248	232.73	364.8	171.088	171.088	119.487	46.575	133.2	89.888	550.525	915.624	1166.4	550.525
	17	133.2	494.95	214.245	410.432	221.154	213.564	144.869	62.426	154.638	75.429	737.326	979.776	1260	801.43
	19	183.75	298.116	257.032	507.84	175.712	176.157	171.058	70.272	85.176	107.217	729.371	910.35	1332	911.754
	22	234.476	228.096	305.942	705.6	193.55	157.115	272.812	102.85	117.6	73.75	1031.55	1380.7	1687.86	1320.31
	24	244.688	332.35	344.45	717.336	220.32	180.336	219.006	145.408	75.106	115.2	1372.88	2019.04	2097.2	1272.58
	26	249.018	441.408	413.1	441.099	228.096	273.78	232.73	148.838	119.422	154.638	1671.27			1492.34
	29	335.16	446.571	782.384	960.756		191.1	241.875	114.92	123.576	100.602	1658.47			1883.8
	31	386.538	647.149	871.2	974.68		115.2	314.237	103.968	154.213	120.094	1775.62			1961.08
	33	322.752	520.536	855.432	998.351		116.058	213.363	90.944	89.376	89.7345	2378.47			2001.02
	36	261.612	291.312	812.879	1079.09		237.141	222.156	74.431	65.1655	99.144	2510.61			2238.75
	38	279.772	453.87	831.67	1086.53		255.792	176.62	99.825	92.3355	107.648	3021.97			2402.82

## Sheet: 3f right
	HCI-017 PDXoX tumor growth (volume mm3)
	Day	Fulvestrant (40 mg/kg)			Fulvestrant (200 mg/kg)				Vehicle
		M0	M1		M0	M1	M2	M3	M0	M1	M2
	1	65	57.6		63.36	81.12	79.768	80.19	43.218	55.016	74.36
	3	73.008	59.904		42.336	32.49	48.074	46.575	48.074	55.016	84.7
	5	63.36	30.324		33.6	28.749	42.336	38.4	56.074	56.074	108
	8	72.03	39.69		19.456	23.275	35.301	46.575	78.652	62.422	117
	10	78.75	55.225		13.5	33.6	31.941	39.69	76.7295	67.968	134.54
	12	72.5	41.6025		16.384	47.5875	31.941	34.983	78.416	72.5	147.456
	15	82.472	49.923		22.05	37.044	30.324	33.212	72.5	81.648	158.438
	17	82.472	48.074		28.88	26.3375	25.1125	32.7015	79.768	90.944	177.315
	19	73.75	46.746		13.5	29.16	17.92	13.5	90.75	94.08	179.56
	22	66.816	40.572		1	18.7395	28.0645	17.9685	94.08	89.888	191.1
	24	64.512	40.572		1	13.5	42.336	19.0575	87.48	87.88	196
	26	57.132	44.528		0.5	13.5	52.65	34.983	97.216	102.85	200.9
	29	54.675	46.575		0.5	0.5	21.964	24.5	90.75	108	215.6
	31	59.248	40.572		0.5	0.5	25.92	22.542	90.75	111.6	222.912
	33	69.629	32.49		0.5	0.5	35.301	24.5	81.12	130.977	223.818
	36	68.4285	34.983		0.5	1	33.6	20.1465	85.176	130.696	230.625
	38	72.5	42.336		0.5	6	29.602	20.1465	97.686	140.899	262.4
	40	89.888	55.296		0.5	0.5	24.624	21.386	102.85	158.438	255.881
	43	32.7015	72.5		0.5	0.5	13.5	23.12	138.384	158.438	259.002
	45	40.572	97.216		1	1	4	25.725	210.826	172.827	268.8
	47	43.218	123.008		0.5	0.5	1	13.5	249.444	172.827	292.783

## Sheet: 3g
	HCI-003 PDXoX tumor growth rate	Vehicle				Fulvestrant (40 mg/kg)				Fulvestrant (200 mg/kg)
		M0	M1	M2		M0	M1	M2		M0	M1	M2	M3
		0.0572	0.1126	0.06198		0.1058	0.04173	-0.02003		-0.02712	-0.02174	-0.06863	0.02958
	PDxoX HCI-011 tumor growth rate	Fulvestrant (40 mg/kg)					Fulvestrant (200 mg/kg)					Vehicle
		Mouse0	Mouse1	Mouse2	Mouse3	Mouse4	Mouse0	Mouse1	Mouse2	Mouse3	Mouse4	Mouse0	Mouse1	Mouse2	Mouse3
		0.05479	0.04406	0.09517	0.08477	0.0399	0.0317	0.03906	0.03319	-0.008659	0.02434	0.1302	0.1504	0.1467	0.1121
	HCI-017 PDXoX tumor growth rate	Vehicle				Fulvestrant (40 mg/kg)			Fulvestrant (200 mg/kg)
		M0	M1	M2		M0	M1		M0	M1	M2	M3
		0.03429	0.03767	0.03643		-0.01323	0.01342		-0.1718	-0.1682	-0.06121	-0.03205

## Sheet: 3h left
	HCI-003 PDXoX tumor growth - retreatment (volume mm3)
		Fulvestrant						Vehicle
	day	M0	M1	M2	M3	M4		M0	M1	M2	M3
	1	94.221	115.351	62.426	70	81.9315		85.176	68.85	52	68.75
	3	59.904	115.351	59.643	59.7375	87.48		84.035	75.504	85.833	75.712
	5	45.864	87.725	52.65	47.432	73.75		103.933	103.68	95.506	88.938
	8	56.3295	70.227	44.8	40.572	49.392		135	210.944	119.422	101.92
	10	30.324	47.432	53.958	45.6	66.816		165.528	237.917	140.899	132.095
	12	29.602	40	71.5275	55.225	63.36		164.775	235.673	119.422	153.6
	15	33.6	39.2	67.626	77.064	56.3295		172.032	254.32	112.896	172.062
	17	41.6025	22.869	36	111.6	62.426		198.198	372.552	114.464	198.832
	19	37.926	45.864	13.5	63.36	61.852		224.325	410.67	172.827	223.818
	22	37.926	42.336	19.968	67.626	61.852		200.9	416	175.071	331.632
	24	44.528	37.044	26.6955	74.1285	68.4285		200.9	462.4	170.582	379.456
	26	46.575	13.5	28.88	78.416	54.1205		225.504	458.118	191.1	418.19
	29	49.6125	0.5	28.88	70	50.784		240.944	873.254	180.336	474.624
	31	35.378	0.5	25.272	73.2305	50.784		295.704	927.288	180.336	464.788
	33	37.2645	0.5	23.328	62.775	51.842		317.68	980.1	188.06	470.016
	36	39.2	4	22.6625	61.364	46.575		352	962.361	184.96	482.837
	38	42.336	13.5	27.436	67.228	51.842		393.762	950.616	197.582	506.88
	40	50.625	35.301	32	134.946	42.527		433.664	962.361	202.343	588.06
	43	42.527	13.5	40.572	130.696	29.4335		404.6	904.05	220.32	600.25
	45	40.678	4	43.56	146.853	47.5875		376.544	940.992	299.671	671.369
	47	37.926	4	59.904	146.072	48.4		481.95	988.768	338.688	596.781
	50	41.6025	4	78.416	169.016	56.074		555.038	1122.69	230.3	735.488
	52	53.016	32	70	157.115	78.416		665.856	1273.08	243.648	887.446
	54	44.8	13.5	61.852	149.988	40.572		774.4	1629.14	262.848	1109.38
	57	50.784	32	34.983	124.468	50.784		810.7	1976.07	282.123
	59	59.904	32	33.212	118.588	61.852		834.176	2024.45	275.2
	61	72.828	37.044	49.6125	114.464	73.75		908.28	2168.5	281.6
	64	62.426	56.448	61.056	107.388	100.352		935.192	2201.35	288.684
	66	63.6265	48.668	78.652	102.06	133.2		958.23		295.245
	68	70.304	65	77.064	133.2	108.841		955.376		525
	71	78.652	44.1	97.216	142.884	156.816		1012.51		551.412
	73	90.75	40	124.93	150.282	118.8		1026.67		546.21
	75	81.648	62.5	159.528	176.4	70.8295		1030.38		623.971
	78	80.19	53.958	169.016	178.596	141.312		1054.99		670.68
	80	74.1285	51.6375	161.84	188.538	145.926		1051.26		688.176
	82	73.75	18	173.95	201.144	110.466		1108.8		744.15
	85	90.75	27.5625	130.696	215.136	108.192		1442.69
	87	97.216	63.36	126.852	134.848	132.618		1448.89
	89	105.966	48.668	98.784	126.405	168.776		1477.03
	100	136.93	51.842	105.966	160.126	183.75
	103	137.216	111.6	249.018	176.824	143.65
	107	127.008		164.775	207.025	112.694
	110	207.831		164.152	257.032	128.993
	113	196.599		188.06	305.809	149.916
	116	174.24		183.298	210.392	186.624
	120	194.208		268.8	298.526	161.172
	124	222.188		144.869	300.938	169.016
	127	148.104		324.576	325.494	175.071
	131	237.16		310.464	344.452	175.712
	134	202.502		311.647	393.66	327.228
	138	227.254		281.6	530.55	299.88
	141	205.8		249.444	922.716	295.245
	144	275.2		140.306	1110.12
	148	262.4		258.57	1459.67
	151	225.264		247.5	1460.94
	155	237.16		281.6
	158	259.002		318.028
	162	173.4		303.116
	166	216.302		403.971
	170	180.918		475.154
	174	291.964		368.327
	178	344.608		340.736
	181	265.243		410.827
	184	474.624		502.272
	188	391.608		658.317
	191	370.44
	194	345.744
	198	535.806
	201
	204

## Sheet: 3h right
	HCI-011 PDXoX tumor growth - retreatment (volume mm3)
		Fulvestrant						Vehicle
	day	M0	M1	M2	M3	M4		M0	M1	M2	M3
	1	137.312	160.55	90.584	150.282	93.775		98.696	141.398	130.696	126.852
	3	74.36	97.344	76.25	122.793	54.675		130.144	185.9	274.36	161.604
	5	63.36	74.88	35.301	109.33	58.725		182.59	282.437	406.451	220.32
	8	109.33	89.7345	39.69	76.25	50.8475		249.696	406.802	758.543	363.384
	10	161.172	115.182	44.982	103.968	60.016		313.632	786.52	800	502.2
	12	93.312	130.075	37.044	86.25	93.775		466.012	828.144	998.001	564.062
	15	171.088	119.487	46.575	133.2	89.888		550.525	915.624	1166.4	550.525
	17	213.564	144.869	62.426	154.638	75.429		737.326	979.776	1260	801.43
	19	176.157	171.058	70.272	85.176	107.217		729.371	910.35	1332	911.754
	22	157.115	272.812	102.85	117.6	73.75		1031.55	1380.7	1687.86	1320.31
	24	180.336	219.006	145.408	75.106	115.2		1372.88	2019.04	2097.2	1272.58
	26	273.78	232.73	148.838	119.422	154.638		1671.27			1492.34
	29	191.1	241.875	114.92	123.576	100.602		1658.47			1883.8
	31	115.2	314.237	103.968	154.213	120.094		1775.62			1961.08
	33	116.058	213.363	90.944	89.376	89.7345		2378.47			2001.02
	36	237.141	222.156	74.431	65.1655	99.144		2510.61			2238.75
	38	255.792	176.62	99.825	92.3355	107.648		3021.97			2402.82
	40	178.956	216.625	106.624	82.5	114.873		4186.12			3048.95
	43	191.1	208.25	124.2	126	114.464
	45	184.049	204.768	145.408	168.338	143.748
	47	179.562	208.25	124.93	145.8	148.104
	50	182.648	161.604	88.938	87.1335	122.793
	52	231.04	186.624	78.416	97.344	118.8
	54	243.089	178.85	82.8655	102.528	122.4
	57	221.804	170.582	95.648	164.775	111.012
	59	222.912	165.528	113.132	148.838	86.528
	61	209.202	155.648	143.65	129.6	120.933
	64	239.062	182.648	97.216	126	133.956
	66	257.032	239.704	49.368	133.956	177.45
	68	253.127	245.48	68.75	178.537	187.308
	71	250.463	248.368	99.0945	196.992	338.688
	78	215.6	230.625	134.946	228.152	759.755
	85	179.56	202.502	156.816	246.402	979.9
	92	266.805	269.769	132.962	188.538	1123.27
	99	705.499	552.96	384.168	398.816	1114.95
	105	903.474	694.008	499.851	431.664	1081.66
	112	888.096	689.098	546.21	500	1429.75
	120	835.44	566.636	635.688	441.8	1709.48
	123	739.26	608.634	530.604	427.432	1997.12
	127	766.764	838.242	689.7	475.154	1824.08
	130	912.022	740.664	946.832	560	2060.4
	133	825.246	785.293	872.85	573.248
	136	905.913	736.622	716.625	557.032
	140	958.812	1101.56	1096.77	499.408
	144	698.769	1076.32	1046.88	396.9
	147	778.532	1087.51	1019.55	498.677
	151	905.913	1119.26	968.256	707.85
	153	1076.11	1540.01	1388.91	545
	158	1123.2	1530.9	1341.65	528.22
	161	1600.42	1709.77	1809.38	555.131
	164	1779.06	1811.25	1369.33	870.25
	168	2073.6	2695.39	1600.42	1481.05
