# Supplementary material for: A human breast cancer-derived xenograft and organoid platform for drug discovery and precision oncology
Source: Nat Cancer. 2022 Feb 24;3(2):232–50. doi: 10.1038/s43018-022-00337-6 (PMC8882468; doi:10.1038/s43018-022-00337-6)
Supplement: Source Data Fig. 4 — Statistical source data. [file 43018_2022_337_MOESM6_ESM.xlsx]

## Sheet: 4b
		HCI-001	HCI-002	HCI-003	HCI-005	HCI-008	HCI-010	HCI-011	HCI-012	HCI-015	HCI-016	HCI-017	HCI-019	HCI-023	HCI-024	HCI-025	HCI-027
	Calculated doubling time (days)	3.48	2.78	5.44	10.18	6.81	4.11	6.61	5.61	7.59	6.33	7.19	6.23	8.41	6.89	7.16	2.61
		4.79	3.04	8.16	8.68	6.91	5.11	6.47	6.19	5.65	6.37	8.07	5.81	7.98	5.81	8.09	3.24
		3.41	3.7	6.18	8.38	6.59	4.71	6.04	6.89	6.72	7.11	8.35	6.58	8.4	5.15	5.69	4.94
		4.49	4.18	8.23	7.7	5.48	7.33	8.01	6.48	7.43	7.33	6.04	5.62	7.01	4.91	7.62	3.52
		5.01	3.22	7.71	8	7.42	8.43	7.1	5.87	5.62	6.56	7.1	5.83	8.23	7.01	5.58	4.29
		4.26	3	7.81	6.81	6.35	7.33	6.56	7.25	5.57	5.36	6.56	8.16	8.4	7.42	5.03	3.27
		5.58	2.95	6.5	6.98	7.05	5.45	6.48	7.16	6.4	5.81	5.4	7.28	5.9	8.59	5.3	3.45
		3.01	3.28	6.27	7.06	6.92	5.01	6.06	8.33	5.76	6.02	6.43	6.74	6.67	6.49	6.3	4.37
		5.72	3.14	6.65	7.3	6.69	8.49	7.37	8.15	5.49	6.14	5.83	8.37	7.16		5.01	3.15
		6.14	4.05	8.21		4.62	5.93	8.09	3.6	5.04	5.25	6.23	8.65	8.95		7.69	3.17
		4.47	3.23	5.5		6.62	4.89	6.45	4.65	5.24	6.24	6.79	7.93	6.35		7.87	3.39
		6.13	3.47	7.85		6.19	8.81	7.08	4.28	6.6	5.72	7.28	8.21	6.01		7.86	3.99
		5.3		5.56		6.45		7.78	6.38	4.99	4.92	5.29	7.31	8.04		5.97	3.33
		5.02		5.42		5.32			7.67	4.07	5.49					5.06	2.99
		4.78		4.89		4.88			5.86	6.09						4.7	3.91
		4.19		4.99		5.6			5.95	6.2							3.71
		4.18		5.17					4.85	4.31							2.5
		3.9		5.47					4.85	5.23							2.88
		6.14		4.96					4.42	4.13							2.51
		4.56		6.19					4.03	4.41							3.1
		6.75								5.6							2.42
		4.82															4.46
		5.06															3.47
		4.5															5.04
		5.84															3.64
		6.61															5.55
		7.01															3.35
		6.81															3.3
		6.96
		6.68
		5.29
		4.7
		6.09
		5.37
		5.44
		5.45
		8
		4.28
		5.09
		6.64
		3.97
		8.1
		6.51
		4.11
		7.18

## Sheet: 4c
		HCI-001																			HCI-002																HCI-010
		Day 0			Day 96			Day 137			Day 183			Day 241			Day 260				Day 0			Day 52			Day 137			Day 183			Day 227				Day 0			Day 15			Day 47			Day 65			Day 88
	Gene	Replicate 1	Replicate 2	Replicate 3	Replicate 1	Replicate 2	Replicate 3	Replicate 1	Replicate 2	Replicate 3	Replicate 1	Replicate 2	Replicate 3	Replicate 1	Replicate 2	Replicate 3	Replicate 1	Replicate 2	Replicate 3		Replicate 1	Replicate 2	Replicate 3	Replicate 1	Replicate 2	Replicate 3	Replicate 1	Replicate 2	Replicate 3	Replicate 1	Replicate 2	Replicate 3	Replicate 1	Replicate 2	Replicate 3		Replicate 1	Replicate 2	Replicate 3	Replicate 1	Replicate 2	Replicate 3	Replicate 1	Replicate 2	Replicate 3	Replicate 1	Replicate 2	Replicate 3	Replicate 1
	CD24	19.459	19.448	19.551	20.571	20.546	20.51	19.071	19.14	19.208	21.137	21.199	21.211	20.104	20.133	20.227	20.489	20.489	20.485		24.756	24.804	24.828	26.495	26.499	26.544	26.087	26.107	26.202	25.997	25.96	26.021	24.583	24.596	24.513		18.568	18.56	18.624	22.536	22.566	22.496	21.503	21.442	21.788	21.881	21.92	21.929	20.767
	E-Cadherin	22.977	22.951	22.973	23.507	23.574	23.55	22.701	22.732	22.72	24.313	24.365	24.366	23.074	23.143	23.132	24.423	24.38	24.468		22.005	22.036	21.982	22.531	22.582	22.471	22.663	22.811	22.672	21.581	21.608	21.58	20.797	20.844	20.832		22.589	22.617	22.639	27.285	27.212	27.294	24.737	24.869	25.592	29.469	29.337	29.712	30.605
	EpCAM	22.978	22.963	22.971	22.244	22.293	22.271	21.61	21.587	21.596	23.58	23.58	23.596	21.758	21.772	21.789	23.588	23.584	23.54		26.787	26.722	26.72	25.548	25.729	25.541	26.132	26.207	26.199	25.412	25.447	25.323	25.977	26.071	25.991		20.467	20.47	20.501	24.24	24.281	24.224	22.095	22.075	22.898	23.288	23.277	23.331	23.317
	KRT14	26.237	26.381	26.389	21.95	21.92	21.935	23.662	23.611	23.722	25.266	25.345	25.29	23.528	23.5	23.548	24.001	24.102	24.02		24.847	24.815	24.888	24.041	24.046	23.994	25.829	25.775	25.875	23.839	23.826	23.774	23.824	23.926	23.901		28.145	28.133	27.894	34.266	33.257	33.739	32.236	32.321	32.604				36.117
	CD248			35.666	29.214	29.059	29.247	30.545	30.513	30.294	31.279	30.876	31.53	30.262	30.128	30.396	30.742	31.134	31.186		33.857	34.9	35.989	31.176	30.75	30.936	33.734	32.949	32.823	32.769	32.292	33.112	31.948	31.225	32.205		36.585	34.784		36.544	35.072	35.526	33.734	35.353	34.596		35.618	35.988	32.99
	FAP	32.347	33.237	32.137	31.6	31.393	31.545	29.959	29.974	29.846	34.023	34.148	33.612	31.558	32.062	31.416	34.607	35.237	33.133		36.284	34.701	35.424	34.787	36.465	36.425	36.368	35.415	36.259	34.801	34.059	36.381	34.708	34.986	35.751		27.977	27.985	27.84	29.248	29.096	29.544	26.498	26.613	27.394	27.43	27.449	27.532	27.544
	CD90	34.997	37.348		34.968	34.566	33.524	32.593	32.802	32.561	35.34		35.244	35.509	34.711	32.346	35.323		35.589		31.364	31.224	31.028	29.508	29.765	29.904	30.445	30.466	31.365	31.442	31.83	31.719	30.858	31.293	31.514			36.353	34.834	32.475	33.522	32.52	32.539	32.761	32.941	32.769	33.896	32.975	32.7
	ER	33.665	33.095	33.633	28.533	28.912	28.704	28.996	28.843	28.886	32.275	31.602	32.166	31.093	30.972	30.784	32.779	32.774	32.802		30.9	31.249	31.092	33.383	32.687	32.001	32.937	34.018	34.306	33.135	32.18	32.263	32.271	31.764	31.931		31.918	32.218	32.04	34.469	34.488	34.123	30.89	31.061	31.493	34.988		34.991	33.127
	PR				32.319	33.726	34.405	32.679	32.854	33.01	33.917	33.853	36.481	32.548	32.18	32.402	33.295	33.992	35.093		35.802												34.961	35.735	36.606		24.927	24.951	24.976	28.463	28.516	28.633	27.136	27.169	27.152	27.582	27.588	27.642	26.526
	ALDH1A1	29.039	29.274	29.154	32.033	31.45	31.434	30.669	30.29	30.425	34.223	32.545	36.969	31.913	31.683	31.805	34.752	34.269	33.176		24.574	24.681	24.599	24.929	25.064	24.932	25.996	26.131	26.05	23.77	23.798	23.81	24.378	24.304	24.395		29.974	29.94	29.952	32.046	31.623	31.762	31.735	30.458	30.528	32.395	32.385	32.63	29.997
	CD133	26.157	25.988	25.979	22.888	22.886	22.907	22.975	22.998	22.94	25.635	25.561	25.547	25.183	25.186	25.207	27.295	27.217	27.489		24.334	24.173	24.226	23.987	23.964	23.971	25.042	25.016	24.957	23.405	23.396	23.402	23.566	23.509	23.439		24.21	24.292	24.226	28.629	28.502	28.621	27.66	27.733	27.609	30.825	30.571	30.776	30.489
	CD44	21.033	21.081	21.035	20.586	20.524	20.498	19.392	19.394	19.476	21.35	21.382	21.357	19.977	19.974	20.034	20.975	21.015	20.971		23.443	23.479	23.333	22.061	22.146	22.13	22.892	22.901	22.942	20.803	20.947	20.948	20.302	20.41	20.254		19.483	19.514	19.534	21.715	21.588	21.688	19.85	19.34	19.94	20.01	20.016	20.069	19.473
	ITGA6	23.662	23.761	23.713	23.021	23.028	23.011	22.504	22.523	22.5	23.413	23.581	23.516	22.476	22.442	22.413	23.112	23.215	23.113		27.339	27.306	26.986	27.136	26.986	27.165	27.593	27.473	27.687	25.292	25.1	25.205	24.897	24.874	24.935		23.902	23.927	23.921	26.299	26.177	26.283	23.201	23.406	24.125	24.527	24.581	24.611	23.503
	N-Cadherin	26.755	26.851	26.75	27.759	28.02	27.693	26.458	26.451	26.428	29.143	28.945	29.256	26.85	26.687	26.789	29.361	30.014	29.503		32.216	32.868	32.832	34.881	33.513	32.898	34.343		34.829	34.011	33.879	34.202	34.272	33.985	35.32		22.672	22.682	22.683	25.007	25.008	25.005	22.264	22.198	23.016	23.768	23.582	23.589	22.55
	SLUG	23.726	23.631	23.689	26.099	26.057	26.073	26.476	26.482	26.452	26.082	26.155	26.173	26.217	26.268	26.22	26.2	26.116	26.213		21.59	21.526	21.536	24.16	24.139	24.176	23.804	23.835	23.773	23.819	23.804	23.876	22.359	22.188	22.304		30.632	31.431	31.494	33.659	33.879	34.29	31.915	31.764	31.649	32.408	32.464	32.633	33.001
	SNAIL	28.944	28.786	28.7	30.387	30.529	30.283	29.749	30.316	29.948	31.351	32.096	31.4	29.797	29.988	29.936	30.506	30.381	31.699		31.374	31.603	31.66	29.874	29.677	30.012	29.519	29.969	29.4	28.834	29.393	28.829	29.201	28.788	28.789		21.972	22.068	21.984	24.942	25.026	24.961	23.59	23.539	23.594	24.123	24.019	24.005	22.897
	TWIST1	28.123	28.032	28.253	28.169	28.069	28.072	27.662	27.726	27.862	29.031	29.754	28.729	28.38	28.457	28.103	28.843	28.63	28.718		32.014	31.632	32.925	27.357	27.469	27.328	27.51	27.635	27.756	26.427	26.261	26.52	26.112	26.515	25.774		24.566	24.464	24.548	26.412	26.471	26.389	23.826	23.696	23.69	23.494	23.411	23.424	23.156
	VIM	19.008	18.933	18.942	21.931	21.905	21.904	22.544	22.548	22.588	22.319	22.295	22.415	22.055	22.007	22.046	22.605	22.603	22.667		21.913	21.717	21.784	20.837	20.823	20.816	21.27	21.268	21.241	20.127	20.056	20.145	20.373	20.247	20.148		17.059	17.039	17.032	19.979	19.982	19.991	18.446	18.353	18.409	17.724	17.665	17.556	17.641
	c-KIT	24.199	24.289	24.329	25.255	25.255	25.263	24.706	24.73	24.862	28.841	28.929	28.754	27.336	27.271	27.431	29.69	29.904	29.314		21.101	21.083	21.082	24.808	24.895	24.741	23.786	23.723	23.72	23.275	23.213	23.282	22.218	22.418	22.384		25.175	25.169	25.122	28.456	28.302	28.568	26.926	26.951	27.451	27.08	27.121	27.315	26.871
	MME	31.641	31.539	32.166	28.984	28.485	28.642	29.467	29.202	29.123	32.673	31.944	31.605	30.521	30.608	30.722	32.025	31.998	32.751		36.606	36.943	36.789	27.945	27.9	27.922	27.948	28.016	27.973	26.954	27.078	26.88	26.959	26.76	26.894		26.49	26.488	26.479	26.572	26.678	26.652	23.985	24.156	24.724	24.306	24.341	24.258	23.946
	MUC1	22.702	22.757	22.573	23.145	23.321	23.077	23.673	23.669	23.634	26.131	26.087	25.979	25.038	25.13	24.983	27.132	27.037	27.086		26.965	26.657	27.019	24.542	24.495	24.449	27.054	26.809	26.994	24.913	24.693	24.728	25.226	25.108	25.035		22.901	22.79	22.783	25.916	25.958	25.958	23.752	23.806	23.897	24.288	24.183	24.141	23.948
	P63	32.817	32.771	32.172	26.318	26.429	26.373	26.838	26.895	26.983	28.153	28.073	28.034	25.771	25.839	25.731	26.904	26.688	26.824		36.145	34.067	32.876	31.91	31.289	31.607	35.398	34.028	33.38	30.987	30.946	30.597	31.501	30.806	30.989		27.742	27.922	27.766	28.163	28.094	28.04	25.989	25.95	25.954	26.611	26.618	26.544	25.407
	TFGB1	28.373	28.539	28.512	25.616	25.6	25.758	24.779	24.753	24.784	25.858	25.784	25.814	24.802	24.824	24.882	26.353	26.531	26.584		28.819	28.886	28.792	25.91	25.891	25.844	27.11	27.018	27.032	24.888	24.824	24.908	25.332	25.324	25.22		23.909	23.932	23.917	26.468	26.48	26.521	24.278	24.332	24.233	23.644	23.624	23.623	23.543
	EpCAM (m)	28.881	28.685	29.07																	31.84	31.915	32.134
	GAPDH (m)	23.64	23.663	23.731					36.163			35.801	36.379				36.16		37.562		25.632	25.645	25.508										35.638	34.274	34.666		31.809	31.7	31.768
	VIM (m)	22.467	22.427	22.389																	25.227	25.262	25.248														32.19	32.191	32.232
	GAPDH	17.091	17.096	17.048	16.727	16.756	16.724	16.063	16.086	16.068	17.176	17.237	17.189	16.331	16.307	16.349	16.75	16.759	16.66		18.056	17.829	17.748	17.603	17.598	17.552	18.21	18.237	18.269	16.581	16.607	16.665	16.96	17.001	16.894		16.206	16.158	16.187	19.605	19.596	19.637	17.451	17.423	17.436	16.868	16.885	16.798	17.402
[truncated: 26 more columns]

## Sheet: 4d
		HCI-001 (Ct)				HCI-002 (Ct)				HCI-010 (Ct)				HCI-015 (Ct)				HCI-016 (Ct)				HCI-019 (Ct)				HCI-023 (Ct)				HCI-024 (Ct)				HCI-025 (Ct)				HCI-027 (Ct)				HCI-008 (Ct)				HCI-012 (Ct)
	Gene	Replicate 1	Replicate 2	Replicate 3	Replicate 4	Replicate 1	Replicate 2	Replicate 3	Replicate 4	Replicate 1	Replicate 2	Replicate 3	Replicate 4	Replicate 1	Replicate 2	Replicate 3	Replicate 4	Replicate 1	Replicate 2	Replicate 3	Replicate 4	Replicate 1	Replicate 2	Replicate 3	Replicate 4	Replicate 1	Replicate 2	Replicate 3	Replicate 4	Replicate 1	Replicate 2	Replicate 3	Replicate 4	Replicate 1	Replicate 2	Replicate 3	Replicate 4	Replicate 1	Replicate 2	Replicate 3	Replicate 4	Replicate 1	Replicate 2	Replicate 3	Replicate 4	Replicate 1	Replicate 2	Replicate 3	Replicate 4
	CD24	3.02	3.1	3.06	3.03	7.3575	7.3275	7.4175	7.4775	2.495	2.625	2.565	2.605	1.4925	1.5425	1.5825	1.6225	2.22	2.34	2.28	2.27	2.4925	2.5525	2.5325	2.5725	2.2475	2.2675	2.2575	2.2675	3.7775	3.8375	3.7875	3.7975	4.4375	4.4875	4.4975	4.5375	5.9825	6.0425	6.0525	6.0325	1.24	1.31	1.29	1.31	4.1025	4.1525	4.1425	4.1425
	E-Cadherin	6.62	6.62	6.73	6.72	3.6875	3.7475	3.7875	3.7575	12.815	12.545	12.835	12.485	3.1225	3.2225	3.3525	3.2425	4.43	4.45	4.47	4.53	2.5925	2.6225	2.6325	2.6525	4.0475	4.1475	4.1775	4.1675	5.1675	5.2275	5.2175	5.2375	3.5675	3.6475	3.6775	3.6575	3.6825	3.7525	3.7525	3.7625	4.19	4.24	4.24	4.25	5.8525	5.8525	5.8925	5.8525
	EpCAM	4.51	4.52	4.49	4.48	7.6275	7.7475	7.6475	7.6475	4.165	4.205	4.215	4.265	1.4825	1.5925	1.6125	1.5425	1.97	2.08	2.05	2.05	0.8225	0.8325	0.8625	0.9025	3.2775	3.2575	3.2575	3.3075	5.4375	5.4775	5.5075	5.4075	1.3075	1.2875	1.3075	1.2675	4.1225	4.1325	4.1625	4.1725	3.13	3.12	3.12	3.13	4.9925	5.0325	5.0125	5.0225
	KRT5	2.38	2.41	2.43	2.42	0.8575	0.9375	0.9275	0.9275	9.925	9.955	9.965	9.905	-2.3375	-2.2975	-2.2975	-2.2475	0.57	0.68	0.65	0.67	6.4925	6.5525	6.4125	6.5025	1.5175	1.5475	1.4975	1.5475	3.7275	3.7775	3.7275	3.7475	1.6175	1.6475	1.6175	1.6375	1.1425	1.2025	1.1825	1.2025	2.19	2.27	2.28	2.29	15.0225	15.0325	15.7525	14.9325
	KRT7	3.71	3.76	3.74	3.73	4.5575	4.6075	4.6075	4.6375	2.565	2.645	2.655	2.635	1.3325	1.3925	1.4125	1.3825	3.55	3.52	3.55	3.54	3.1625	3.1725	3.1825	3.1925	3.4875	3.5475	3.4975	3.5075	4.1075	4.1975	4.1675	4.1675	1.5275	1.5475	1.5775	1.6075	5.3125	5.3925	5.3425	5.3925	2.9	3	3.01	3	4.3325	4.3625	4.3725	4.4125
	KRT8	2.32	2.34	2.35	2.35	3.3375	3.4475	3.3975	3.3875	3.395	3.525	3.525	3.545	0.7925	0.7925	0.8025	0.7725	1.6	1.75	1.79	1.77	2.5025	2.5925	2.5625	2.5425	2.0975	2.0975	2.1375	2.1375	4.2775	4.3375	4.3075	4.3575	0.2575	0.2575	0.2575	0.2675	3.0425	3.0925	3.1125	3.0925	1	1.04	1.08	1.06	3.5525	3.6025	3.5925	3.6425
	KRT10									14.765	13.945	14.065	14.415	13.4625	13.2125	13.7425	13.4925	9.94	9.66	9.85	9.73	11.7425	11.8825	11.8425	11.6925	13.1175	13.4575	13.4575	13.2475	12.2775	12.4075	12.3275	12.2775	7.6275	7.5775	7.5875	7.7175	11.7825	11.6525	11.7125	11.9125	11.55	11.52	11	11.51	9.8725	9.7925	9.9325	9.9825
	KRT14	7.42	7.45	7.42	7.34	6.6675	6.6575	6.7575	6.7375					1.4825	1.5725	1.6025	1.6525	-0.15	-0.08	-0.01	-0.01	6.6525	6.7525	6.8425	6.8325	0.4075	0.4475	0.3675	0.4075	3.8775	3.8275	3.7975	3.7875	5.7075	5.7575	5.7975	5.7875	3.4125	3.4625	3.4125	3.4225	7.61	7.58	7.47	7.45	14.9725	14.7925	14.9925	15.5025
	KRT17	4.64	4.62	4.67	4.63	7.2475	7.3375	7.3075	7.3375	7.635	7.835	7.895	7.805	1.8725	1.8925	1.9225	1.9625	2.76	2.82	2.83	2.83	1.4525	1.5125	1.5125	1.5525	1.4275	1.4775	1.3475	1.3975	2.0975	2.1675	2.0375	2.1075	4.7275	4.7975	4.8075	4.7775	4.3325	4.4325	4.4325	4.4225	3.68	3.74	3.86	3.83	13.5425	14.0425	13.6925	13.6525
	KRT18	3.82	3.85	3.88	3.86	4.1675	4.3175	4.3175	4.3375	2.975	3.025	3.015	3.025	1.8725	1.8425	1.9525	1.8925	4.13	4.13	4.14	4.13	2.7825	2.8225	2.8925	2.8625	3.4375	3.5175	3.4575	3.5275	5.0075	5.1175	5.1175	5.1175	0.3375	0.4175	0.3675	0.3875	4.1225	4.1325	4.1125	4.1225	1.54	1.49	1.48	1.41	4.4725	4.5125	4.5325	4.5325
	KRT19	2.76	2.76	2.74	2.81	1.6375	1.6875	1.7075	1.7275	7.575	7.625	7.675	7.685	-0.3475	-0.2975	-0.3375	-0.3075	1.01	1.06	1.1	1.1	1.4925	1.5625	1.5325	1.6025	11.0675	11.7575	11.1275	11.0175	11.8075	11.8675	11.9175	11.9475	-0.0425	-0.0025	-0.0025	-0.0225	2.6125	2.6925	2.6825	2.7025	1.22	1.21	1.26	1.25	2.3325	2.4025	2.3825	2.4225
	KRT20																																													13.0525	13.6325	13.7925	13.4825
	ACTA2	5.8	5.92	5.86	5.88	8.5575	8.6075	8.5675	8.7675	8.965	8.955	8.975	8.965	12.1425	12.6125	12.5725	11.8125	6.74	6.77	6.82	6.83					3.0875	3.0675	3.0975	3.1075	9.8875	9.9375	9.9075	9.9075	11.2075	11.2175	11.5375	11.3875	12.9325	12.7525	12.7325	12.8825					14.4325	15.1025	14.6625	15.3825
	CD248	14.85	14.7	14.52	15.19	13.1375	13.0975	13.0975	13.2275									10.05	10.1	9.93	10.12					12.6875	12.5575	12.5175	12.7475													10.75	11.31	11.18	10.96
	FAP	14.73	15.61	15.24	14.86					9.105	9.265	9.295	9.155									7.0825	7.1425	7.1625	7.1825	12.8675	12.8975	12.6375	12.7975	13.5875	13.9075	13.5975	13.8775	10.0175	10.0575	10.2075	10.1275
	CD90					11.5875	11.4975	11.6175	11.5575																					14.8975	15.5575	18.4475	14.6375
	AR	12.41	12.53	12.37	12.71					10.965	11.015	10.855	11.075					8.06	7.96	7.99	8.11	8.5425	8.7025	8.6425	8.6925													13.6625	13.5925	13.7025	13.2725					10.4425	10.4525	10.1525	10.3925
	ER	14.01	14.26	14.54	14.69									10.1025	10.3625	10.3725	10.1225					11.8325	11.7525	12.0725	12.3225					14.4675	13.9675	14.3075	14.2375	12.7975	12.8975	12.8275	12.7575									13.1525	13.1625	12.9925	12.9825
	PR									10.415	10.565	10.545	10.335																	14.8375	15.3775	14.9275	15.2275
	CISH	13.51	13.42	13.54	13.73	11.6775	11.5875	11.5975	11.6575	13.125	13.225	13.555	13.475	11.3625	11.0225	11.0825	10.8525	11.46	11.55	11.45	11.41	10.0725	10.3325	10.0925	10.4925	12.8675	12.7775	13.0675	12.3475	13.2075	13.4275	13.6375	13.2675	9.0875	9.2775	9.2075	9.0475	11.4225	11.7925	11.7825	11.7725	11.88	11.86	12.07	11.93	10.8025	10.7725	10.8125	11.0225
	FHL2	6.13	6.1	6.16	6.13	9.2975	9.3575	9.4775	9.3975	4.935	5.035	5.045	5.005	10.5725	10.4125	10.4325	10.4025	5.26	5.36	5.31	5.27	5.3825	5.4525	5.3525	5.4125	5.1375	5.1875	5.1175	5.1875	7.5075	7.6775	7.6275	7.7375	6.4375	6.4775	6.4475	6.3375	10.9125	10.8325	11.0725	11.0025	5.75	5.88	5.79	5.77	6.7525	6.7725	6.8825	6.7925
	KCNK5	8.76	8.72	8.84	8.78	7.5975	7.7475	7.7075	7.8175	14.485	13.615	14.085	13.865	7.7825	7.9425	7.6325	7.8625	6.41	6.41	6.49	6.42	5.4625	5.5325	5.6025	5.5125	6.5275	6.6075	6.5075	6.5775	10.1475	10.1075	10.0975	10.1575	7.9875	7.9975	7.9875	8.0475	8.3825	8.5925	8.6125	8.5825	9.48	9.59	9.49	9.63	9.0325	9.0625	9.0925	9.1225
	SUSD3	14.59	14.83	14.23	14.44	12.2575	12.4875	12.0175	12.0675	9.115	9.135	9.105	9.245	10.7725	11.4025	10.9225	11.1625	10.4	10.38	10.48	10.44	8.3625	8.4225	8.1725	8.3825	9.4075	9.5575	9.3775	9.5075	12.2975	12.1875	12.1675	12.3575	11.0775	11.0175	11.1075	10.9075	8.3025	8.5925	8.4525	8.4825	13.61	13.25	13.19	12.6	14.2525	13.8625	13.9925	14.0525
	TFF1																																	9.9275	9.9475	10.0475	10.0875									13.5725	13.7725	13.3825	13.9225
	ALDH1A1	15.34	14.56	15.06	15.21	7.5975	7.7875	7.7175	7.7775	11.545	11.335	11.305	11.535	11.2125	11.0125	11.3825	11.3825	11.73	11.78	12.09	11.88					12.0475	11.5475	12.0975	11.6175	14.9375	14.4575	14.4675	14.6475	8.2875	8.3375	8.3075	8.2475	10.6025	10.9925	10.8525	10.8925					8.4825	8.5725	8.5725	8.5825
	CD133	7.14	7.29	7.26	7.18	6.1475	6.3075	6.2775	6.2375	11.695	12.035	11.845	12.245	5.5625	5.6025	5.5625	5.5825	4.13	4.28	4.37	4.27	6.3425	6.3425	6.3625	6.4025	5.6875	5.6275	5.6875	5.7075	8.8575	8.8775	8.8075	8.8375	12.6175	12.4075	12.0475	11.9775	8.2525	8.4125	8.2625	8.4725	9.92	10.13	10.12	10.12	5.4125	5.4225	5.4225	5.4525
	CD44	3.59	3.63	3.62	3.61	3.5575	3.6275	3.6375	3.6475	1.535	1.585	1.575	1.605	4.0125	4.0825	4.0725	4.0725	3.62	3.65	3.7	3.72	0.8525	0.9725	0.9525	0.9125	4.0075	4.0675	4.0075	4.0175	3.9475	3.9375	3.9175	3.9375	1.8575	1.8875	1.8675	1.8675	4.4925	4.5925	4.6025	4.6625	6.17	6.24	6.18	6.23	6.5325	6.5925	6.6025	6.6625
	ITGA6	6.65	6.73	6.74	6.74	9.0575	9.0075	9.2575	8.9975	6.045	6.135	6.085	6.185	7.9125	7.9425	7.7425	7.8725	4.58	4.63	4.55	4.59	4.3125	4.3225	4.3025	4.3525	5.3175	5.4075	5.3875	5.3875	6.1775	6.1975	6.1975	6.2075	6.2275	6.2475	6.2875	6.2775	10.5925	10.3325	10.5925	10.8625	7.41	7.52	7.62	7.52	9.0425	9.1425	9.0225	9.1325
	N-Cadherin	10.64	10.73	10.85	10.66					4.395	4.435	4.445	4.445	12.6525	12.9425	12.6825	12.9925	14.21	14.03	13.7	12.79	7.3125	7.3825	7.5325	7.6225	8.3575	8.4375	8.4175	8.3375	9.5875	9.7075	9.6875	9.7575	9.9075	10.2375	10.0175	10.0675	13.5125	13.7125	13.6125	13.3525	8.84	8.55	8.59	8.73	12.7525	12.8125	12.9225	13.1225
	SLUG	7.98	7.95	7.99	8.03	4.7275	4.7575	4.7875	4.7575					9.2325	9.5125	9.2825	9.4925	7.87	7.87	7.89	7.86	5.7825	5.8625	5.8825	5.8025	6.7675	6.8575	6.7975	6.8975	9.6675	9.6575	9.6775	9.5675	6.7175	6.8375	6.8275	6.7675	8.9925	9.1025	9.1025	9.1125	8.53	8.58	8.44	8.56	15.4325	15.3025	14.9225	15.6425
	SNAIL	14.66	15.39	14.95	14.45	13.2875	13.2775	13.8975	13.7075	5.525	5.535	5.545	5.645	8.4825	8.4725	8.4325	8.5025	9.96	9.85	10	9.99	7.6125	7.7425	7.6825	7.7625	12.6275	12.2875	12.4475	12.5075	12.6675	12.7875	12.6375	13.0275	7.4975	7.7875	7.6175	7.7775	10.3325	10.0225	10.1625	9.9025	9.98	10.24	10.39	10.42	11.8225	11.8925	11.6125	11.7325
	TWIST1	11.03	10.9	10.95	11.03	7.7275	7.9375	7.8975	7.8875	4.935	4.995	4.995	5.055	9.1425	9.0525	9.1125	9.2425					5.4225	5.3925	5.3625	5.4625	8.1475	8.1175	8.1875	8.1375	8.4575	8.6475	8.5975	8.6375	7.8075	7.8275	7.9575	7.8975	10.5625	10.9825	10.8725	10.9525	6.76	6.97	7	6.98	12.1025	12.4825	11.9825	12.5125
	VIM	4.48	4.58	4.58	4.58	1.7875	1.8675	1.8875	1.8975	-0.405	-0.425	-0.365	-0.325	2.4825	2.5825	2.5625	2.5825	3.47	3.53	3.53	3.51	-1.8675	-1.8175	-1.6675	-1.7075	1.5875	1.6975	1.6475	1.7075	2.8975	2.9575	2.9875	2.9575	4.0275	4.1075	4.0975	4.0375	3.9225	3.9625	4.0025	3.9925	9.24	9.24	9.41	9.38	7.8525	7.9925	8.0725	8.0425
	c-KIT	11.05	11.07	11.02	11.44	5.3775	5.4575	5.4575	5.4575	8.995	9.205	9.135	8.965	4.5925	4.7125	4.7225	4.7425	7.57	7.47	7.72	7.71	9.0525	9.1925	9.5225	9.8025	8.3775	8.5375	8.4275	8.6375	12.4675	12.4575	12.7375	12.2675	4.8875	5.0275	5.0175	4.9775	6.0625	6.0725	6.1025	6.0825	11.49	11.29	11.06	11	8.7425	8.8525	8.7725	8.8525
	MME	13.38	13.13	13.52	13.38	9.4775	9.5575	9.5675	9.5975	5.395	5.395	5.435	5.405	11.6325	11.5525	11.3725	11.5225					10.6525	10.4025	10.8525	10.5925	12.5875	13.4075	13.3775	13.5775	11.8075	11.8275	11.7975	11.8375	8.3775	8.4475	8.4675	8.4075	12.0925	12.0025	12.3525	12.4725	10.4	9.99	10.57	10.33	14.5225	14.0725	14.2525	14.4625
	MUC1	8.36	8.42	8.42	8.42	8.7375	8.7075	8.7475	8.8175	5.795	5.835	5.775	5.815	2.4925	2.5025	2.5325	2.5225	3.5	3.55	3.58	3.48	4.2525	4.1625	4.2325	4.2225	4.4875	4.4775	4.5175	4.5275	5.2875	5.2875	5.2975	5.2575	4.7975	4.8475	4.8475	4.8775	5.0525	5.0725	5.1625	5.1125	4.71	4.7	4.69	4.74	4.6025	4.6325	4.6725	4.6925
	P63	10.35	10.33	10.44	10.43					7.575	7.545	7.625	7.655					10.21	10.57	10.52	10.46	8.9125	8.9825	8.6225	8.7725	9.2875	9.5075	9.4675	9.3675	9.8075	9.8775	9.8875	9.8875	12.1475	12.5675	12.5875	12.6275					12.65	13.19	13.13	12.54	15.0625	15.1825	15.0225	15.4625
	TGFB1	8.32	8.42	8.41	8.4	7.7875	7.7775	7.7375	7.7775	5.315	5.365	5.355	5.345	7.2025	7.1625	7.3725	7.2225	6.52	6.62	6.66	6.68	5.9125	5.9625	5.9725	5.9825	7.6275	7.5875	7.6375	7.6275	8.2775	8.3275	8.2675	8.3875	5.3575	5.3275	5.3675	5.3275	6.0825	6.1825	6.2025	6.1625	6.84	6.88	6.76	6.84	10.0925	10.0925	10.1225	9.9525
	CD45
	EpCAM (m)
	GAPDH (m)																																									4.23	4.31	4.28	4.32
	RPLP0 (m)																																									2.94	2.96	2.93	2.99
	VIM (m)																																									4.36	4.41	4.39	4.48
[truncated: 40 more columns]
