# Supplementary material for: A human breast cancer-derived xenograft and organoid platform for drug discovery and precision oncology
Source: Nat Cancer. 2022 Feb 24;3(2):232–50. doi: 10.1038/s43018-022-00337-6 (PMC8882468; doi:10.1038/s43018-022-00337-6)
Supplement: Source Data Fig. 6 — Statistical source data. [file 43018_2022_337_MOESM7_ESM.xlsx]

## Sheet: 6d left
	HCI-010 PDX tumor growth (volume mm3)
	Day	Navitoclax			Vehicle
		M0	M1	M2	M0	M1	M2	M3	M4	M5
	1	163.921	119.795	132.027	159.269	222.606	176.732	153.278	98.9074	233.615
	4	158.374	75.6899	100.601	214.046	328.329	273.467	226.732	121.426	387.76
	8	197.154	121.091	94.2589		367.326			151.255	445.835
	11	158.582	103.232	120.24	197.67	345.331	236.058	237.273	76.7882	393.472
	15	176.645	99.9478	131.475	250.253	364.366	299.413	311.009	118.272	427.785
	18	175.62	125.015	108.066	209.033	416.928	341.878	353.981	125.605	578.192
	22	230.687	111.587	110.373	261.789	475.215	353.836	295.612	135.36	517

## Sheet: 6d mid left
	HCI-024 PDX tumor growth (volume mm3)
	Day	Navitoclax			Vehicle
		M0	M1	M2	M0	M1	M2	M3	M4	M5
	1	285.77	176.157	246.402	243.089	149.504	173.95	292.783	138.915	246.519
	4	221.554	123.777	201.518	291.308	156.248	198.791	309.053	133.263	275.151
	8	275.562	135.282	235.091	255.981	144.914	233.306	302.502	143.737	277.017
	11	286.51	155.108	235.917	322.072	154.558	239.884	313.188	156.797	275.985
	15	282.446	213.996	219.4	286.908	187.943	241.826	290.371	146.478	218.059
	18	308.213	184.485	240.207	309.371	202.256	213.75	339.575	175.097	272.109
	22	367.335	213.016	308.73	337.949	226.728	231.518	291.648	152.769	405.948

## Sheet: 6d mid
	HCI-015 PDX tumor growth (volume mm3)
	Day	Navitoclax			Vehicle
		M0	M1	M2	M0	M1	M2	M3	M4	M5
	1	199.119	131.072	141.312	138.915	178.85	121.086	130.235	124.653	291.964
	4	253.009	141.208	213.996	145.331	172.169	147.917	101.713	147.39	247.381
	8	326.974	170.224	157.186	182.657	261.141	230.539	133.49	198.82	367.567
	11	415.731	163.132	182.702	203.188	322.845	249.68	123.038	211.607	486.245
	15	400.407	229.976	257.828	306.954	356.979	355.743	106.66	224.109	536.326
	18	453.722	231.723	227.56	338.624	326.81	294.209	135.503	298.969	535.69
	22	566.653	242.71	240.125	389.207	433.2	343.902	106.171	313.228	573.387

## Sheet: 6d mid right
	HCI-027 PDX tumor growth (volume mm3)
	Day	Navitoclax			Vehicle
		M0	M1	M2	M0	M1	M2	M3	M4	M5
	1	152.1	157.115	219.04	128.993	169.016	164.775	222.376	106.171	256
	4	157.294	106.432	219.293	165.129	119.477	118.528	306.377	105.026	277.467
	8	284.817	213.763	343.404	289.155	180.075	280.076	446.001	177.898	465.147
	11	333.56	207.237	370.293	294.887	267.373	393.143	533.761	301.071	611.449
	15	348.884	270.323	388.47	484.258	329.991	480.73	595.356	253.677	615.171
	18	591.988	331.516	322.536	717.564	447.675	609.295	861.754	277.858	742.503
	22	562.306	862.983	469.5	864.8	561.152	814.495	808.351	336.094	938.135

## Sheet: 6d right
	HCI-002 PDX tumor growth (volume mm3)
	Day	Navitoclax			Vehicle
		M0	M1	M2	M0	M1	M2	M3	M4	M5
	1	267.386	180.003	107.595	127.978	242.073	180.506	150.505	242.764	202.335
	4	330.807	225.417	145.817	94.3675	309.305	287.934	163.844	220.219	219.95
	8	466.399	376.2	144.794	132.289	414.85	369.333	335.344	402.712	337.695
	11	665.364	498.973	203.861	178.452	594.56	537.232	440.916	379.367	394.307
	15	767	662.269	223.744	243.984	792.423	613.942	526.765	624.582	584.828
	18	765.797	712.332	204.249	279.794	923.001	772.506	670.299	753.255	614.247
	22	928.08	687.588	214.043	482.233	1195.42	967.903	1347.52	875.692	863.091

## Sheet: 6f top left
	HCI-023 PDX tumor growth (volume mm3)
	Day	Docetaxel			Vehicle
		M0	M1	M2	M0	M1	M2	M3	M4	M5
	1	305.969	235.93	180.565	217.956	308.595	201.698	200.552	343.748	192.989
	3	275.736	232.901	234.52	203.472	418.392	256.39	259.95	431.521	190.213
	7	247.949	172.013	169.672	253.345	483.503	238.077	172.153	446.262	198.181
	10	168.764	181.3	132.5	291.595	616.003	334.855	250.97	524.103	220.622
	14	116.246	109.651	111.392	359.898	522.313	406.002	235.99	515.234	224.252
	17	67.1089	86.6336	74.6463	336.381	636.173	331.885	370.446	496.013	248.273
	21	45.0833	87.0052	58.5834	461.087	918.175	471.752	357.5	586.825	272.168

## Sheet: 6f top right
	HCI-015 PDX tumor growth (volume mm3)
	Day	Docetaxel			Vehicle
		M0	M1	M2	M0	M1	M2	M3	M4	M5
	1	199.584	105.593	107.648	138.915	178.85	121.086	130.235	124.653	291.964
	4	212.311	79.8946	64.135	145.331	172.169	147.917	101.713	147.39	247.381
	8	160.197	148.015	79.4629	182.657	261.141	230.539	133.49	198.82	367.567
	11	152.576	111.6	46.9944	203.188	322.845	249.68	123.038	211.607	486.245
	15	126.88	97.2153	62.242	306.954	356.979	355.743	106.66	224.109	536.326
	18	120.086	64.8045	64.605	338.624	326.81	294.209	135.503	298.969	535.69
	22	100.572	49.8007	70.097	389.207	433.2	343.902	106.171	313.228	573.387

## Sheet: 6f middle left 
	HCI-019 PDX tumor growth (volume mm3)
	Day	Docetaxel			Vehicle
		M0	M1	M2	M0	M1	M2	M3	M4	M5
	1	123.008	202.612	181.3	169.884	205.35	84.7	176.157	74.36	89.2375
	4	164.152	142.884	180.918	136.462	166.464	113.4	159.528	90.75	104.284
	8	122.4	205.35	222.376	199.119	255.881	89.376	189.037	85.6745	132.962
	11	145.926	194.4	234.196	152.1	216.302	114.873	255.528	90.944	119.164
	15	70.227	145.408	225	166.698	257.911	75.712	278.842	141.537	120.094
	18	47.1495	99.238	132.962	168.338	288.684	132.618	299.88	121.086	216.562
	22	4	94.08	128.993	205.8	334.116	125.023	333.036	168.776	194.508

## Sheet: 6f middle mid left
	HCI-016 PDX tumor growth (volume mm3)
	Day	Docetaxel			Vehicle
		M0	M1	M2	M0	M1	M2	M3	M4	M5
	1	216.302	313.45	65	65	111.392	262.122	295.856	352.352	67.5
	5	153.6	340.605	42.336	67.5	139.264	329.476	336.518	464.788	87.725
	8	142.228	329.122	32	114.376	175.712	394.944	432.964	523.418	111.6
	12	62.208	171.396	32	99.825	249.64	479.859	523.418	546.364	115.351
	15	32	141.312	0.5	120.094	306.56	514.553	578.191	584.325	152.46
	19	13.5	78.03	0	136.93	332.82	550	659.395	696.136	178.537
	22	0	41.454	0	136.93	433.2	853.013	915.008	1117.19	173.95

## Sheet: 6f middle mid
	HCI-002 PDX tumor growth (volume mm3)
	Day	Docetaxel			Vehicle
		M0	M1	M2	M0	M1	M2
	1	222.95	249.444	249.018	343.914	190.44	244.688
	3	273.885	215.638	309.69	467.887	310.313	330.513
	7	321.671	170.353	206.526	620.626	569.805	566.636
	10	143.139	89.064	179.627	948.255	687.871	623.716
	14	118.718	70.5403	100.584	1219.52	887.378	1001.31
	17	87.0052	79.9711	118.046
	21	68.8737	18	76.5524

[truncated: 4 more sheets: 6f middle mid right, 6f middle right, 6f bottom left, 6f bottom right]
