# Supplementary material for: A human breast cancer-derived xenograft and organoid platform for drug discovery and precision oncology
Source: Nat Cancer. 2022 Feb 24;3(2):232–50. doi: 10.1038/s43018-022-00337-6 (PMC8882468; doi:10.1038/s43018-022-00337-6)
Supplement: Source Data Fig. 6 — Raw data. [file 43018_2022_337_MOESM8_ESM.xlsx]

## Sheet: drug response data, set 1
									mature >14 days post split					Plate #	1	1	1	1	1	1	1	1	1	1	1	1	1	1	1	1	1	1	1	1	1	1	1	1	1	1	1	1	1	1	1	1	1	1	1
									small <14 days post split					Target	Vehicle	Vehicle	Vehicle	Vehicle	DNA Synthesis	DNA Synthesis	DNA Synthesis	DNA Synthesis	Folic Acid Met	Folic Acid Met	Folic Acid Met	Folic Acid Met	WEE1	WEE1	WEE1	WEE1	AKT/PI3K	AKT/PI3K	AKT/PI3K	AKT/PI3K	ATR	ATR	ATR	ATR	CHK1, CHK2	CHK1, CHK2	CHK1, CHK2	CHK1, CHK2	cIAP1	cIAP1	cIAP1	cIAP1	DNA Synthesis	DNA Synthesis	DNA Synthesis
Identifier	Date	PDxO	Subline	Mouse	Day	Passage	# cells	Stage	Size	Day 0	Day 0	Day 0	Day 0	uM	DMSO	DMSO	DMSO	DMSO	5-Fluorouracil	5-Fluorouracil	5-Fluorouracil	5-Fluorouracil	Abitrexate	Abitrexate	Abitrexate	Abitrexate	AZD1775	AZD1775	AZD1775	AZD1775	AZD5363	AZD5363	AZD5363	AZD5363	AZD6738	AZD6738	AZD6738	AZD6738	AZD7762	AZD7762	AZD7762	AZD7762	Birinapant	Birinapant	Birinapant	Birinapant	Carboplatin	Carboplatin	Carboplatin
HCI-001 Day 240 (1)	2017-12-13	HCI-001	/	NSG, P5	240	13	17950000	Early	mature	1405896	1839832	1394056	1762952	100	1.71517e+06	1443643	2154835	1884659	1680851	624251	1756115	1721955	2131067	1583107	1923579	2100251	238411	219691	296275	219523	335339	692419	832603	583923	915211	751699	1104187	663235	6634.7	2434.7	17443	12091	15579	37139	306187	275779	582547	757707	1148179
										2404536	1372216	1532320	1715736	10	3.2248e+06	2307667	1736299	2082219	1617283	1135587	1461051	1685179	2034163	2080659	1820507	1477515	426203	321523	528795	436891	648067	605667	646467	959315	1521267	1041979	490699	541691	376947	331523	364299	252459	1586979	1633555	1596627	1581907	2535827	1652019	1973883
										1230448	1442288	2009784	1826128	1	1.17785e+06	1828203	1492059	2262611	1459115	2990987	2137931	1923011	2584971	1903115	2109707	1604355	1063411	745907	1404539	808339	897755	1035419	1259963	738259	2393707	1525739	1957051	1337107	676267	996275	1266235	1378659	1821723	2028483	2562651	2381155	2090459	2924179	2446795
										2135384	2120768	892088	1650904	0.1	2.38193e+06	1932787	1522179	1526427	2373571	1215187	1199427	1818771	1518307	1636339	1939987	1759155	1874539	728715	1700243	765075	1578275	920315	976259	608211	2278187	843843	946403	1044763	1757691	1885027	1397987	1763883	3006227	2373115	1612227	1104811	3103923	1748875	2224467
										2501352	2606008	1994608	1893136	0.005	2.87445e+06	1904595	2549803	2313731	1951043	2725835	2641019	3112211	1898347	2995115	3318051	1962235	2560395	3248475	3345083	1852179	2092779	2925267	2496211	2420515	1564291	2154723	1993251	2425603	2616579	3230587	2017595	1757843	886763	1726163	2683683	1590219	1736283	2636803	1824771
										2522792	1749712	1473056	1601704	0.00025	1.47348e+06	2508443	1351539	1329067	1850803	2493843	1944995	1666971	2127411	2283875	2364939	1483987	2191331	1080035	1456747	1983339	2441667	1858227	1525891	1417555	1524099	2008491	1404395	2132107	1805243	1729483	1011203	1914427	2851987	1659171	1473363	2186091	2117171	1601315	2562155
										1649688	2002952	1734048	992176	1.25e-05	3.11384e+06	3917099	3784931	3569099	3110843	3602147	2753907	1705963	2748507	2742147	3546731	3769835	2798715	2340451	3014491	2513627	2900491	2172811	2761163	2033027	2988195	2598187	2423619	1783995	2010003	2872723	3131219	2625235	3252195	2690243	2376171	2690939	2796211	3330475	2213035
										1032736	1820080	1290648	1171872	6.25e-07	3.65562e+06	3226811	1330579	2529435	3486099	2337507	1396635	2014939	2467451	2132387	2021627	2514339	3101963	1683643	1022827	2199435	1442227	1219899	1512251	1232547	2451379	944323	1016379	1999075	2049091	1266787	1014627	1737571	2224139	906387	1738187	1436259	2137315	1635883	1229995
HCI-001 Day 260 (2)	2018-01-02	HCI-001	/	NSG, P5	260	14	11900000	Early	mature	1996200	2130864	2076848	1550376	100	2.15743e+06	2445845	1989613	1990941	1787693	2212405	2290949	2556837	1907821	1539805	1729541	1650269	238949	372317	333509	220109	668429	1014341	996613	804085	575349	506877	790781	841285	4405.3	7109.3	11573	13253	830605	245173	866661	478093	973781	678997	1687429
										1205568	1577112	1261088	887584	10	1.35638e+06	1161293	1121597	1854429	2075493	1649933	1992405	1300517	1585653	2315229	2061069	2024069	409749	316485	193389	410309	512357	889069	486125	738013	774765	712981	381421	555581	280045	197517	293429	428301	2461077	1068957	2254933	1306317	1777525	1160965	1571533
										1538640	1658824	1429296	1704368	1	2.04382e+06	3021613	2427997	2860581	3246973	3311781	1243933	2435349	2252885	2027157	2577517	2225245	1856909	1321229	2429789	976749	884693	924573	1154493	1165285	1595925	1959845	2120397	1855837	904053	772109	2121717	1186429	1330677	2632421	2419773	2106725	2235093	2516069	1678485
										1360280	1010840	1130376	1755840	0.1	2.49788e+06	1973621	1137581	1389269	2662341	1998125	1444125	1434125	2136605	1632117	1967253	1973709	2658789	1536597	1777701	1620837	2600333	1798581	1140805	1379637	3185413	1708221	1159901	2663205	1983773	849189	1074957	1009245	2199517	1713141	2454117	1435981	664789	966781	2115565
										1974328	1756408	685472	700592	0.005	1.62656e+06	2306317	1378725	1802733	4405197	1514613	3085877	1765037	1759461	2811541	3527453	3517765	2953549	2873469	2841069	3182061	2807725	3146421	1382725	2376773	2085237	1704293	2409261	3047557	1741413	1770837	2326277	1526181	2899829	1494181	2659109	2927069	3002861	2465085	2737701
										2482808	1959208	1633880	1225504	0.00025	1.89076e+06	1718181	1036685	2258077	2048805	2698669	1579101	1493413	1181621	2169421	2060909	1769445	2519125	2786917	2105653	2124813	3270125	3488109	1433069	2549621	2022365	1770325	1473477	1294805	2686805	1417421	1332477	2033349	1163349	1507205	1208989	1646445	2080149	1589757	1301581
										1020320	1527552	781648	1139856	1.25e-05	3.85524e+06	4180749	3878709	3920197	3167005	3995261	1543197	2142733	2817685	2737117	985709	2773597	1846365	1998885	1808597	1571173	3342997	1894093	3100469	1767933	2003029	1604701	1430125	2492101	1612221	1851405	2252253	2893077	3072973	2316645	1837717	3479013	2523677	1728533	2258197
										2300096	1155064	1101536	654208	6.25e-07	3.88128e+06	2455245	1860605	1933621	2323021	821517	1629325	913493	2192333	1148253	1803525	1439733	2254517	1228493	988965	1490333	2583109	2675061	1833181	1818909	2111413	2381749	1063941	1340605	1427901	1629293	804861	1737781	2604749	2396413	1977429	871253	1458949	1455029	1075829
HCI-001 Day 269 (3)	2018-01-10	HCI-001	/	NSG, P5	269	15	6180000	Early	small	1075731	1125651	1410363	1306051	100	2541501	2312093	2974949	2867229	1994029	1694253	1840677	1670877	2997413	3011005	2380189	2907237	146893	38125	161493	81261	645477	739085	863333	666861	589829	759605	839197	650125	47325	-36875	-14531	-28923	-39787	-30587	-13459	-2978.7	1110853	1063581	1253093
										1225211	1185587	1492419	992011	10	2498077	2145485	2270293	2466605	2366341	2002389	2576893	2993189	2665933	2453029	2896501	2544805	405149	274021	296949	269661	864117	1002229	888501	957997	554013	674717	709117	726029	455133	467053	464749	513573	2784749	2551461	3044797	2892789	2835301	2701277	2226453
										1639643	1616571	1541979	1473955	1	2456989	2411341	1821125	2233141	2139613	2576493	3121349	2329957	1819477	2800717	2098277	2439645	656429	847861	848405	756453	967301	1152333	1223437	1257781	1487029	1508989	1638765	2038541	809837	880893	678853	638045	2633741	2511469	2816309	2585765	2680445	3106349	2997829
										1216563	1495923	1594483	1157915	0.1	2568269	2646429	2157149	2464405	2673533	2263669	3018109	2799285	2322701	2723485	2633253	2470845	2205917	2851885	2311573	2472461	1743093	1607949	2316797	1659813	2619605	2441349	2360725	2343773	1760957	1890317	1890133	1313093	2667389	2451061	2603077	2523621	2415245	2837533	2350269
										1330379	1685035	1483627	1330707	0.005	1707237	2040229	2243837	1896037	2153485	1788229	2159045	1619445	2042757	2144189	2317221	2396485	2563509	2346381	2176637	2172261	2526933	2782877	2910565	2407565	3381965	2604077	2207333	2436333	1745109	2564229	1857813	2050741	2652645	2005989	2429317	1876453	2067813	2671693	2225221
										1434499	1724827	1515403	1125643	0.00025	2079013	2137133	2149101	2184541	1834989	1968141	2606421	2180925	2589805	2037109	1791845	2077413	2488453	2357325	2393957	2633957	1905789	2515325	2326365	1968749	2131037	2679973	2285229	2478485	2665005	2812693	2202621	3019973	2348893	2349589	2415101	2549829	2106461	2514629	2210325
										1622043	1373875	1620691	1545971	1.25e-05	1736309	2412261	2555245	2763981	1536245	3125445	2314533	2364141	2704733	3224901	2210741	2229309	2203989	1473485	1988221	3160885	2742637	2685405	2644533	2326069	2604933	2542205	2622877	2182349	2618765	2692829	2518029	2529253	2101069	2706301	2283461	2183069	2729429	2552269	2415557
										1427859	1655771	1496555	1091259	6.25e-07	2705037	2237765	2823621	2714733	2880701	2284805	2070789	2813661	1964381	2168645	2116253	2240197	2099037	2291845	2347949	2624437	2296333	2306661	2311997	2777773	2013261	2524269	2114381	2082109	2024445	2787253	2119965	2112669	2209805	2746709	2016629	2405661	3039549	2281037	1954325
HCI-001 Day 327 (1)	2017-11-17	HCI-001	/	NSG, P5	327	20	18400000	Late	mature	1334277	1980301	2121261	2426565	100	4.85438e+06	3062144	4253600	3016568	3717192	2729904	2679040	2775280	2803712	2924184	2417800	2501976	447704	335600	314200	336856	831624	1803064	1229368	1721248	1328152	1036800	713120	685416	7608	20480	14456	15752	3190272	221648	165120	1888544	1542952	948904	1238056
										2535709	1413101	2744597	3354333	10	3.77401e+06	2378448	3032320	3316168	3759088	3508448	3030096	3551720	2224304	2267272	2815448	2592120	698360	281632	546968	411680	1175376	1320864	1497920	1555656	885888	584464	1099232	795808	523088	354120	397872	410488	3089296	2599040	3799912	3194144	3694384	2238128	3083176
										1826269	2988645	1846733	2565461	1	3.75075e+06	4009688	2569608	3688856	2981360	4276784	3615224	3333032	1780264	1909440	1774512	2629168	2711320	2398912	2535344	3218696	2114792	1313744	2029704	2295192	4429352	2973096	2141688	2965672	1268912	1035992	1304664	1619328	2866200	3266680	3196224	3081728	4198056	3420400	3224592
										1282117	1760885	2299837	1640805	0.1	2.73687e+06	3442936	1642240	1826896	3259288	3139728	3628128	3326624	2362264	2314536	2026232	1289712	2472464	3184224	3190704	2915416	2628968	2390744	1805320	2578064	2717736	2616456	1627680	3326944	2820616	2762336	1809944	2261160	3190288	3625560	2821208	2059760	3488840	2725584	2907408
										1518829	2488957	1592773	1811285	0.005	3.68997e+06	3438288	3509432	3915864	3774096	4039088	3315248	4483816	3809720	3833320	3722640	3841640	2803208	3388816	2967488	3287632	3467952	2804336	2945736	3377984	2780160	3362728	4066824	2915704	3612344	3008240	3802944	3308576	3082672	2990640	3308272	2699056	4126328	3776984	4013008
										2140525	2046965	1572957	2486181	0.00025	2.83285e+06	2665128	3022464	3648368	3066608	2502648	3557320	2490696	2848248	3843840	2672224	3993304	3344992	2752096	3382672	2828800	2982816	2218824	2641680	2899032	3406408	2920064	2476600	2735280	4173680	2989840	3895760	3573904	2933848	2908392	3002752	3045168	3814360	2828368	2345328
										2521869	3253549	1163181	1645477	1.25e-05	3.77251e+06	3455728	4557016	3294936	3845952	2628456	3658304	3616080	3429880	3623328	4059424	3948696	3796992	3411968	3189984	2817680	3403120	3844288	3927432	3534520	2741592	3039656	3117688	3186232	3143360	2793856	2955992	2915208	4106920	2538968	2857664	3183080	3559232	3139992	3183720
										1922709	1967301	1871013	1335797	6.25e-07	4.61805e+06	3438560	3675592	3606960	3468280	3253464	2768144	2474176	2941384	2709264	2808400	3523096	3311968	2865448	2707768	3007544	3357872	3022296	3113936	3335616	2809576	2467912	2244896	2716944	2921040	3802648	2178192	2473464	3425440	2115168	2611928	3011648	3456432	3734568	2869088
HCI-001 Day 346 (2)	2017-12-06	HCI-001	/	NSG, P0	346	21	1730000	Late	mature	2026891	1530483	2247979	1797683	100	2.56516e+06	2461779	3340011	2829147	1712539	2587611	2802067	2792571	2469187	2225635	2084179	2282171	231123	302811	216035	169963	1411987	1520299	1609667	1605339	1316547	1376035	1371891	938027	8746.7	19923	15715	37635	2447819	2340787	3854363	1795531	1310115	1213867	3483395
										1435459	1897547	2066011	2486131	10	3.45219e+06	3435051	2697435	1537547	3189899	2409051	2780259	1566643	2789099	2810531	2463187	3022827	288075	352235	262403	385627	1447267	1065035	1880195	957483	1058427	926875	858395	751523	356259	379171	406123	307731	3210835	3480291	1935827	2560779	3136931	2984363	3324203
										2252611	1673443	2068019	2617963	1	2.30245e+06	2421323	2745883	2624307	3242547	2805603	2969603	3130131	1791547	2163243	1811139	2545019	4280363	2593339	3148971	2695203	1751331	1906699	2365859	2049435	2958659	1958107	1989035	1893171	530427	763371	787475	1292315	2453203	2812595	3801323	2592947	2916715	3640531	2828659
										1905467	2717251	2020867	1741835	0.1	3.2239e+06	2803179	2612563	2152067	3204779	2693171	2428299	2422507	1756459	2755083	2461419	1614243	2632779	3845147	2871859	3435395	1956779	1645707	2492707	2312835	1969587	1751203	3303811	3880995	1428387	2473579	1589043	2111203	2852851	2167075	2380835	1663099	2175123	1998619	2371819
										1759931	1896675	2881787	3334451	0.005	3.3748e+06	3115763	3019539	2553419	3159539	2908899	3262811	3320035	3122115	3268803	3242115	2978875	3629051	3334867	2476427	2595763	3368523	3317523	3413323	3202299	3404123	3195819	3739779	3307139	3401395	3095187	2513331	3121123	2833475	2901875	2515507	2783627	3177707	2203915	2205627
										1624155	1661363	2399419	2173971	0.00025	3.37216e+06	2636891	1977787	3061675	2878267	3600563	2747099	2971243	2908331	2169083	2444035	3001107	2878203	2453443	3043699	2170307	3231699	2392011	2360891	2708579	2884131	3481843	2615131	2728355	3120739	3218507	2628371	2762155	2992419	3435171	2701771	2468547	3019891	3219539	2750795
										1659787	1945227	2057139	2411963	1.25e-05	3.28734e+06	3039675	2655395	2161107	3161003	3204323	2720651	2380723	3086099	3425875	3059003	2752019	2519707	3308435	2288851	3508203	3295123	2482019	2878219	3392843	3234779	2946971	3715915	2667787	2442579	3348771	2633259	2685099	2751019	2856291	3005643	3333259	3058427	2920467	2430347
										2366515	2638835	2509323	2049859	6.25e-07	3.17616e+06	2674731	2263627	2578131	2538235	2748563	2488379	2904371	2967971	2954347	2874443	2660443	2899731	3051851	3028899	3754059	2914955	2745827	3520387	3498523	2973227	2432123	3386275	3283131	3236147	2959867	2581819	2769979	2892059	2876283	2846291	2265995	3160819	3257747	3332683
HCI-001 Day 364 (3)	2017-12-25	HCI-001	/	NSG, P5	364	22	16600000	Late	mature	2248792	2328496	3024712	3070248	100	3.62933e+06	3057341	3270861	3826573	1695949	3417565	2447997	2068925	1618549	2001013	2265189	1757405	155733	179085	187437	146053	791869	1117653	1066789	1025565	695173	1277925	672253	760941	3053.3	16133	8645.3	24677	2574845	3571173	2466165	2506637	3030653	2637117	2126589
										1673560	1847904	2782224	2449304	10	3.30207e+06	2502693	2700117	3076197	3213653	2102429	2488837	2749821	1817013	2687797	2675301	2562949	290749	237733	221685	385173	1244461	1241381	1457013	1349085	918149	438333	697077	583325	577669	430245	373933	376149	2994533	2361589	2863165	3343109	3621325	3112517	2812933
										3113528	3543128	1952776	2483176	1	3.78021e+06	3460301	3886413	3099685	2520021	3159789	3656293	3156829	1443237	2165501	1761341	1650709	2588461	3333757	2568509	2414077	2164261	2642141	2377045	2214981	1815253	1879669	1893365	2532677	955557	1602237	1164933	1441829	2083077	3370101	2868693	3493797	2266629	2269893	3316013
										3098304	2987048	2977560	2002568	0.1	4.23895e+06	4023981	3652005	3733997	3538013	4155741	3171597	4020141	1893517	2845101	2433837	2686909	3755629	2551517	3182157	3444749	2155445	3152645	2572829	2389381	3803845	3536445	2890981	2649365	2664605	2942901	2915613	2881869	3660885	3262069	3742717	3339189	1363853	2939741	1948157
										2454688	2548528	1858136	2371184	0.005	4.2787e+06	3250501	3095357	3269309	3644061	2975805	2859541	2992893	3340181	3183989	3611477	3214189	3117373	3383117	3102453	3022589	2908285	2228013	2621317	3419973	2825981	2613789	2889493	3039397	3578357	3402653	3763357	3220237	3168829	3321077	3056837	3403389	3818269	3464957	3773317
										2835880	3062992	2500288	2288256	0.00025	2.84524e+06	2773869	2641413	4002517	3394829	3671165	2549933	3153637	3293189	3207645	2962645	2988293	3333421	3072141	3166661	2732493	3461189	4175621	2625885	2694157	3342325	3393701	2773437	3162741	3870933	2557093	2239077	3690093	3103605	2493261	2457005	3170293	2493189	2714893	2728493
										2639160	2676648	2587720	1503776	1.25e-05	3.78541e+06	3846693	3585661	3864373	3792613	3608029	4178341	4230045	3727373	3630597	3710997	3804077	3716253	3575837	2760741	3189381	3792373	3323613	3730445	4244317	3764069	3388637	2766509	3665789	4007725	3116349	3173573	4106677	3337285	3140685	3640093	2902797	3171405	3255621	3816869
										2713232	2109608	1594496	1943056	6.25e-07	3.75618e+06	4404877	4379813	3184501	3448565	3073917	3217349	3215517	3572573	3665061	3145493	3324453	3628613	2619525	3492157	3602877	2702765	2917365	3300317	3383781	2908445	3040821	3260165	3503997	4091797	3369621	3052181	3772325	3545429	2754869	2675525	3537893	2643565	2848589	3117125
HCI-002 Day 62 (1)	2017-12-13	HCI-002	/	NSG, P7	62	3	17040000	Early	mature	1316472	1786120	1179864	1623800	100	3.73961e+06	3601563	3614667	4012403	1457883	1612395	1477731	1785715	2648203	1662875	2112499	1918059	343803	226067	894499	452067	603659	556683	833299	974675	480187	787571	1152475	970619	-229.33	-4837.3	14987	10107	215459	221779	674867	268427	1106515	913955	1221027
										1591848	1637544	1485624	1316456	10	5.43176e+06	4468811	3668707	5369123	3399571	3008331	2736963	3348515	3133923	2742939	2991419	3081547	410171	325891	315443	306235	3743747	3446211	3104907	3330235	1883267	1787931	1488931	1618011	1086275	783163	660419	720187	1473443	1232299	1449587	1216971	3603339	3539891	3575059
										1694504	1749160	1841928	1789384	1	4.76638e+06	4877747	4746523	4886859	3762075	4323931	4173251	3881755	2839475	3693107	3282555	3446019	1998195	2749427	2261139	2358387	4355579	4069971	4107155	4056275	3414171	3234795	2990851	3147523	2160715	2820763	2690491	2301371	1623019	1913059	1822099	1936731	4180171	4584731	4270107
										1665912	1567288	1321128	1658632	0.1	3.53288e+06	3818547	3407331	4027883	4546883	4120163	3721155	3985827	3206347	2788443	3755723	3105171	3487307	4149259	3783755	3483275	4809931	3505387	4046227	3536531	4334307	5200363	5454251	3908235	5264875	4653227	3570995	4672611	2475475	2495347	2245675	2165691	4347171	4220579	3601259
										1622720	1999736	1115696	1222816	0.005	3.81484e+06	3739891	3884027	3421139	4340683	4402443	4596371	5020347	3773699	3277699	3502011	4399635	4096875	4411907	4022315	3715771	3990843	4143987	4119899	4627331	4388843	4168115	3964003	3930667	3634651	4076243	4726403	4572987	4327547	4158563	3265083	4064347	4123467	3908139	3631579
										1779264	1943728	1240008	1816144	0.00025	5.78051e+06	4224723	4566875	4238283	4516139	5021779	4396691	4776411	4101243	4648339	5028619	4474787	5358099	4704147	4334307	5329555	3893059	5369123	4022795	4426003	4500499	4202219	3968355	4329035	4472563	3873091	4132035	4228931	2861131	4337651	3892435	3070747	4409459	3102299	4695571
										1499096	1644080	1619040	1856984	1.25e-05	5.27531e+06	4291427	3951851	4773819	4516963	4610387	4847179	4889027	4913835	4660907	5800587	4213475	4577203	5032027	5612171	5278651	4640099	5098867	4712091	4215731	4235195	4334539	4687923	4823803	4790659	4127411	4115043	3680531	4606683	5733795	5184619	4892915	5107819	5906019	5388979
										1603384	1787840	1475896	1366920	6.25e-07	5.77315e+06	4985379	4056915	5651851	4929451	4622835	5490571	4684771	4785987	5139235	3946475	4845243	4649067	4736963	4172339	4261531	4501259	4785835	5107091	4216411	4954795	4540035	3769291	5024499	4726259	4995027	4789747	4686123	4409715	4173035	5246795	4596947	5227987	3957563	4746763
HCI-002 Day 82 (2)	2018-01-02	HCI-002	/	NSG, P7	82	4	15300000	Early	mature	1603296	1269632	1215424	1410352	100	3.89943e+06	2947880	2305248	3580552	1202200	1496432	1522024	1709904	2098472	1825904	1781976	2279688	105928	205832	267496	160048	591696	458456	572496	673856	258800	402024	459656	388880	-8	-1960	11048	8544	146392	192120	191208	282256	761016	1190904	1015608
										1326456	1489880	1314848	1205408	10	4.82245e+06	3425080	3321784	3369512	2754944	2021448	2357760	1716272	2529352	2509672	2596800	3068304	286864	242368	313632	212312	1988536	2477512	1733544	1879728	1212152	1231392	951936	970592	897240	850848	844752	729440	915320	766136	859336	766936	1627648	2594752	2266192
										1389000	1418112	1318376	1219536	1	3.96322e+06	3037056	3249592	3662216	3520800	3096936	3864848	3734272	2903720	2840464	2978792	3092168	1836584	2279792	2078104	1965704	2122056	2444232	3254456	2428472	1913256	1900352	1460424	2718704	1608720	1783144	2208408	2243744	983880	865496	906480	929352	2779872	2749872	3396328
										1246728	1315392	1228104	1246032	0.1	3.85993e+06	3565248	2410984	2789584	3969480	3446208	3564544	3008536	3197520	4014576	3517248	3061032	3212216	3642712	3221544	2637560	3125648	2808912	3272584	3501544	2983240	3383552	2600312	3115104	3311592	3396000	2749344	2818360	1786168	2580496	2034488	1611056	3381984	2968912	3659608
										2329528	1271696	1273272	1225376	0.005	4.26789e+06	3181200	2444728	3469216	2706600	3417912	3735424	3282536	2512152	3483552	3487776	3633312	3365952	2772448	3049600	3146952	2358552	3409592	3315784	2835936	2658960	3335544	3707712	3265712	3234000	3384528	3334552	3906032	2560704	2839344	3716872	2832168	2539248	2738056	3570960
										1348120	1199920	1109904	1114096	0.00025	4.35794e+06	3511240	3446264	3364784	3356336	3354912	2853816	3841560	4409904	3391936	3509872	3402360	3305024	2880280	3693736	2925912	3271184	3730856	2975528	3181432	3344392	3551968	3793912	2930192	3226136	4190576	3444528	3551600	3328688	3654136	3657784	2793752	3948528	3537824	3682000
										1287808	1176632	1147512	1258016	1.25e-05	5.26148e+06	2811632	3775216	2779128	3885136	3598656	3886656	2941256	3161992	4189344	3253392	3739104	3845248	3679536	3709608	2487976	3225952	3105528	3591520	3388416	3123552	3157456	3899008	3029624	2915976	3631168	3025672	3642352	3718680	3687376	3603976	3619432	3849264	3621944	3389584
										1399736	1013760	1514240	958400	6.25e-07	5.19158e+06	3823008	2767624	3334608	4041344	3749560	3380016	3682448	3361120	3578008	3428848	2894480	3684168	3002744	2994816	3482096	3571632	3971248	3511072	2606824	3706512	3754720	3541392	2675712	3626552	3482256	3049456	3877592	3761488	3950128	4097984	3135520	3661992	3381848	3982936
HCI-002 Day 91 (3)	2018-01-10	HCI-002	/	NSG, P7	91	5	11700000	Early	mature	1624251	1492539	1630275	1549387	100	5333373	4901901	4793365	4932901	2568805	2596941	2126701	2809949	2595077	2904261	2468029	2636549	843549	816589	692205	763357	1724077	2212429	3031005	3125453	772493	824477	915765	777949	24709	-15099	15197	2045.3	553365	582293	782557	647949	1908965	1651981	1491725
										1220955	1582963	1231619	1739355	10	4917029	5134981	4895269	5712893	4872973	4161965	4766077	4345005	3124877	3457245	2873581	2709149	523453	292317	407125	361085	4485789	4276005	5147901	4354541	2120365	1832533	1567589	1995381	1612821	1065749	1491317	1291325	1812077	2279485	1800293	2049237	5274717	6154845	4888909
										1638515	1419323	1587483	1572243	1	6465077	4889197	4784813	5500773	4871693	4765397	4403629	4504469	3770237	3046101	3410621	3420021	2261509	3612605	2905181	2526509	4696405	4741285	4852725	3971917	3583525	3816069	3173269	3278101	3411989	4308677	3958717	3370437	3076597	2368389	2163285	2479277	5741245	6213549	5933949
										1498819	1451347	1356051	1243963	0.1	4336773	6047293	5156461	5143029	4961789	6515685	5943749	5644557	3278957	3559997	4310725	3487861	4560965	4869085	4692173	4496829	5298597	4700797	5060405	5665701	4946485	4863925	4430509	5627477	5057941	4994845	6171045	5243165	3870077	3370357	2880493	4548861	4685773	5527141	5150173
										1656755	1552227	1442563	1424571	0.005	4983973	4629517	4101373	4465669	6423677	6268669	5338677	4930085	5010637	6005517	4957837	6233605	5706917	5792397	5483533	6030165	5701605	5995501	5269877	5494141	6984229	6364669	5327069	5751957	5082213	4882949	4808413	5049957	5007605	5694349	5009373	4949317	5237093	5648765	5151421
										1564099	1427179	1282747	1569707	0.00025	5239741	4122709	4816773	4826237	4968549	4908677	5730029	6187605	6042973	5182717	5084205	5702677	4356557	5834645	5753957	5481773	5300253	5394429	5492229	6276061	5159605	4899309	4630877	5198477	5806957	6359245	4819341	6002109	5305197	4956581	5821781	5080933	5352469	5274317	5470229
										1200187	1285355	1252707	1452267	1.25e-05	5379693	5612221	4825029	4673701	5335213	6213709	5510677	5479573	4834077	4819893	5868645	4590309	4842893	5508269	4533853	4257957	5604997	5699693	4900613	5813981	5155261	7035141	4907853	5463021	5816589	4800533	4976861	5039957	5877301	4803013	4867837	5943125	5748165	6042237	6216573
										1567139	1348675	1348507	1129891	6.25e-07	4476733	4507749	5553885	5159757	6053197	4518125	5020229	6139373	6415789	6456837	5409677	4804629	5832253	5527093	5703053	6179397	5151677	6063405	4527069	5853525	4983021	5287349	6431461	5635389	5371781	5635781	6201621	5375269	6328725	5112701	5538685	5760645	5561125	5758389	5194997
HCI-002 Day 191 (1)	2017-12-06	HCI-002	/	NSG, P7	191	12	1730000	Late	mature	1540435	1730043	1645883	1852427	100	4.53271e+06	4170504	4181728	4352240	2092832	2221928	1629568	2301568	1899560	2452024	2472712	2172408	877208	892600	741840	920432	660288	777504	681360	826960	392960	507584	624296	721024	408	-2208	15392	12656	220304	296160	401112	357760	1626440	1681312	1581472
										1860979	2018707	1781691	1987371	10	6.10819e+06	4958432	4783536	4426272	3756344	4001568	3522928	3330000	2801056	2984344	2836288	3123896	373688	462848	615400	440288	3143816	3407472	3697704	3146272	1944816	1620624	2144720	1756000	1180616	909248	759096	1170048	1992064	2009704	1602976	1728648	3726136	3459864	3434944
										1602699	1857603	1590707	1663291	1	4.83213e+06	4335784	5068208	4991936	3779120	4157680	4118112	3686992	2727480	2603400	2497528	2722952	3100384	2927952	3187352	2611848	4014888	3775768	3998056	4693288	2738568	3296032	3426432	3361296	3327872	3135728	3507784	3457736	2444584	2115424	2024208	2222552	5175192	5340232	4658296
										1824715	1632955	1876387	1915187	0.1	5.44233e+06	5519464	5006216	4565840	4339664	4544832	4596000	3912000	2645104	2962664	3140264	2915344	4140232	4309888	4345728	3876344	4665392	4819560	4494760	4664624	4960128	4708432	4631104	4979192	4410984	4182448	3712592	4156656	3145552	3160264	3125880	3075384	5105704	5332080	4682152
										1571411	1662955	1788547	1803947	0.005	4.92427e+06	4398312	4184536	4509008	4297400	4126928	4035360	4237824	3545720	4028104	3367440	4707984	4724632	3976104	3718976	4655208	3134408	3667480	2915096	3091536	3519360	3514712	3027672	4755488	4056224	4284120	4071992	3707992	4309304	5082760	4259216	3969728	3773024	4728936	3803112
										1775771	1853603	1750259	1609123	0.00025	6.4272e+06	4584752	4521816	4393048	4927872	4693088	4497768	3939240	4729752	4696824	4647040	4155016	5175664	4719600	4441640	4501776	4110888	4551024	5288296	5063416	5470880	4962376	4581872	5169520	4477656	3874984	4748016	4411496	4971152	3640912	3223216	4099824	3784856	5201832	4609264
										1910347	1873115	1795771	1841235	1.25e-05	6.45284e+06	5323624	4756696	4978408	4719288	4394344	4766416	4905264	4763664	5023480	4658736	4905960	4729256	4853152	5362848	4302016	5206008	4630784	4807016	4233264	4822496	4898328	4223264	4325360	4344912	4810368	4964552	4224600	4742152	5019512	5260104	4805720	4678992	5277728	4558656
										1716243	1816675	1804387	2059947	6.25e-07	5.88147e+06	4415112	3749656	4325224	4886456	4622400	4030880	4404288	4450304	4724056	4081832	5440184	4507312	4362096	4595928	4785080	3875000	3925544	4370816	4932048	4252136	4886112	5003880	5105400	4814344	5319752	4747792	4980568	5154976	5257600	3966944	4801960	4537520	4579416	4261032
HCI-002 Day 209 (2)	2017-12-25	HCI-002	/	NSG, P7	209	13	19200000	Late	mature	1410952	1585360	1621096	1830048	100	4.61104e+06	2869973	3517213	3898541	1646397	1508069	1659957	1785485	2081437	2272045	2247869	2002909	123909	149557	284869	266141	500773	678997	761157	648357	350813	514597	565405	438533	-2514.7	-5186.7	7821.3	5621.3	182061	178597	220837	239309	1379749	910373	1248845
										1754040	1846544	2005840	2041864	10	4.48967e+06	3779485	3612141	4106781	2348485	2798525	3192461	2614813	2331533	2449661	2506021	2504205	450877	373677	379461	454549	3041693	2778397	2579621	2697741	1500717	1479725	1403957	1298789	681813	650013	580669	626301	779085	944029	769029	871453	3241925	3170629	3330445
										1636744	1609736	2005768	1885160	1	4.37621e+06	4041637	3903189	3836941	3788205	3561301	3728605	3533853	2683949	3061077	2701709	2867773	2370397	3000029	2457245	2859613	3275509	3945149	3581285	3175117	2177365	2860965	2511621	2511237	2224253	2563437	2291597	2275533	935093	983421	790605	1054773	3413125	3620261	4091309
										1782336	2069488	2053640	1996160	0.1	3.91175e+06	4073357	3214461	3450949	4501453	4247021	4386557	4450797	2891109	3745789	4141605	3735253	3177829	3719269	3833501	4197413	3561069	3670061	3979845	3929157	4002277	3686229	4398773	3689301	4065997	3997901	3744765	3162485	1946325	1846509	1591909	1617053	4484469	3802085	3960413
										1803992	1818784	1743272	1695216	0.005	4.2406e+06	2753221	3493269	3874901	3858397	2975957	3849853	4188029	5004525	3489069	3796205	4056197	3510885	3289485	3418445	4699949	4133021	4696973	3355445	4099653	3611709	2899829	3154661	3778773	3652973	3681669	3885405	3747021	3079989	3274293	3251477	3674541	3620205	3803965	4110069
										1677560	1794048	1775040	1840112	0.00025	5.66081e+06	3787101	3953453	4138069	4203613	4594349	4237541	3905421	3603045	4444773	3667189	3945821	4034005	4848677	4071789	4214853	4211605	3594565	4525429	4102229	3803669	4268277	3974189	4120853	3866869	4276773	4438501	3480901	3739125	3904605	4083397	3556797	3951837	4122357	4468933
										1791368	1774848	1785832	1498992	1.25e-05	4.23422e+06	4464389	4167437	4021517	3959693	3793405	3859149	4880885	3674693	5109677	4052293	3993757	3113493	3997269	3942981	4523485	3660117	4639405	4531989	3910941	4384101	3761141	4261109	3823661	3414165	3644605	3905917	3821213	4145333	3509077	3674445	3795877	4510221	3688109	4409077
										1763200	2050312	1462952	1728360	6.25e-07	5.30919e+06	4128397	4095221	3053157	4402981	4237741	4132893	4412045	4683077	4355989	4473589	4494509	4139965	4017637	4144989	4141789	4440277	3951133	4258837	4082565	3839845	4368877	4257669	3399333	3814773	4272685	3943661	3872517	3866493	3469013	3978157	3946077	4236813	4118605	3898021
HCI-002 Day 227 (3)	2018-01-10	HCI-002	/	NSG, P7	227	14	17100000	Late	mature	814347	704635	1192059	877771	100	5452933	5780837	6592685	5159141	1955669	1473965	2266261	1229013	3858325	3606709	3907373	3968269	73981	5229.3	49781	313349	435789	396613	413165	669245	413845	286941	279013	334917	-123091	-209227	-190667	-198219	-172467	-112731	-56091	-17531	963373	1304309	1065605
										728803	750707	1001683	834291	10	5254485	5796549	5434493	5322405	3127421	2666573	3001677	2634373	4143765	4172117	4704461	4154245	562901	117709	163293	188981	3752189	4297013	3763989	3549389	1247125	932485	1456245	1282501	498813	473869	410085	589669	1291869	1102045	1029821	1245669	4107197	3944613	5256613
										931091	938779	910323	887371	1	5599157	5798101	5239029	5843709	5402757	5055845	5613757	5848197	4864373	4838429	4447509	5454909	2080493	1817965	1855021	2065661	5052253	4450925	4864141	4546949	2930253	2577901	3238621	2540669	1768813	1957309	2351637	2032677	1237317	1094981	1394101	1362741	5384701	5457669	5033245
										868163	760803	918203	836539	0.1	5288829	5449469	5667925	5681149	6025989	6549901	6278285	6865693	5477637	5093053	5317677	5181677	5592301	5154925	4658349	5724293	5868925	5493461	5828269	5586333	4667941	5301197	3813709	4734173	4690381	4375125	4366061	4311077	2041581	1880373	2223725	2145405	5022853	6169773	5190933
										805947	901955	859899	896267	0.005	5251829	6449333	5450797	5642205	5099941	5221301	5715957	5832661	5085821	4997149	4987877	5340701	4978573	5700029	5014709	5322469	5489549	5195037	4898333	5659277	4176205	4685437	4391933	5385125	4577149	3948373	4568829	4852293	4304965	4231709	4500733	5002669	4171565	5365421	4464997
										825443	845139	968659	831803	0.00025	5032661	4955677	5023941	5638325	5374117	5739213	5624981	5972429	5307533	5729293	4835949	5992285	4815069	5863461	6372173	4964813	5066189	5589405	5387117	4810493	4633869	5153381	4633397	5462389	5470861	4962589	5040117	5290013	5542997	5680605	4951245	4379085	4889517	5414509	5006173
										867683	765747	866795	967411	1.25e-05	6283685	5259517	5798317	5354237	5607837	5257893	5467325	5497629	4714213	5476197	5448133	5602461	6408629	5603429	5579661	5651485	5060053	5533509	4882181	5393637	5142997	6005133	5271045	5911853	5275517	4804405	4883181	4854469	5189877	5606565	5248261	5562613	5875981	5271485	5242533
										741843	711579	891715	985099	6.25e-07	4977517	5274381	4863709	5760125	5626149	5142181	5896637	4952221	5631429	6011485	5549549	5921989	5103605	5950829	5493701	5272917	5407661	5313869	5029909	4921621	4562053	5034349	5068637	5473253	5287301	5489757	4935941	4600301	4760773	5749853	5046117	4844109	5190557	5252933	5534661
HCI-003 (E2.2)	2018-12-05	HCI-003.E2	/	/	/	/	/	/	/	1.75374e+07	1.01119e+07	1.11803e+07	1.2737e+07	100	3.66899e+07	2.33444e+07	2.83373e+07	2.00151e+07	6.29385e+06	1.30045e+07	1.02454e+07	1.793e+07	2.52507e+07	3.01256e+07	1.88973e+07	2.81185e+07	3.94641e+06	2.25273e+06	6.21401e+06	4.24209e+06	363573	510133	346413	304253	279053	199493	103133	225293	-57066.7	-24906.7	-25386.7	49173.3	3.99241e+06	7.45889e+06	1.10751e+07	1.15551e+07	2.89009e+07	3.2901e+07	2.49962e+07
										6.74241e+06	9.21073e+06	1.03503e+07	9.05893e+06	10	1.92728e+07	2.68517e+07	2.17419e+07	3.86097e+07	1.67588e+07	1.62431e+07	2.63145e+07	3.2923e+07	2.74695e+07	2.5142e+07	3.32886e+07	3.12184e+07	8.21733e+06	9.01509e+06	1.32907e+07	1.17006e+07	2.74857e+06	4.50793e+06	5.40629e+06	4.31889e+06	3.25265e+06	5.05265e+06	5.01385e+06	5.41233e+06	3.55553e+06	4.06373e+06	1.56938e+07	1.20989e+07	1.42885e+07	2.64781e+07	3.2445e+07	3.28356e+07	3.12865e+07	3.00245e+07	3.0556e+07
										1.03282e+07	1.25642e+07	1.33524e+07	1.24075e+07	1	2.33837e+07	2.62533e+07	3.28161e+07	2.56957e+07	2.90791e+07	2.45175e+07	3.33163e+07	2.25803e+07	3.01613e+07	2.79638e+07	3.83712e+07	3.96143e+07	3.375e+07	1.29851e+07	2.30773e+07	1.17971e+07	7.37761e+06	8.49797e+06	8.74161e+06	8.01061e+06	2.00915e+07	1.4253e+07	2.05125e+07	1.67886e+07	2.46705e+07	1.82666e+07	2.11066e+07	1.29066e+07	3.81247e+07	2.80237e+07	3.89139e+07	1.83934e+07	4.53573e+07	3.35629e+07	3.65243e+07
										1.58864e+07	8.34805e+06	1.965e+07	8.48385e+06	0.1	1.999e+07	3.27894e+07	2.52206e+07	2.48904e+07	2.69449e+07	3.11087e+07	2.94876e+07	3.32153e+07	2.45017e+07	2.76809e+07	3.01509e+07	2.94696e+07	2.78667e+07	2.83405e+07	3.66815e+07	2.69021e+07	2.68355e+07	2.24053e+07	2.67757e+07	2.42267e+07	2.86108e+07	4.22891e+07	3.57995e+07	4.08669e+07	1.38319e+07	3.47358e+07	2.25731e+07	2.48343e+07	3.05543e+07	3.15506e+07	3.30277e+07	1.96734e+07	1.69024e+07	3.99915e+07	3.22937e+07
										1.05362e+07	1.24183e+07	1.13701e+07	1.66285e+07	0.005	2.80536e+07	2.74099e+07	2.4567e+07	9.75201e+06	2.24805e+07	2.47998e+07	2.82861e+07	2.76555e+07	2.184e+07	4.72955e+07	4.05833e+07	2.10097e+07	4.85574e+07	2.54522e+07	2.88996e+07	2.44333e+07	2.96393e+07	2.62677e+07	2.67956e+07	2.51358e+07	3.26936e+07	3.21076e+07	3.02735e+07	3.16555e+07	3.45464e+07	2.30381e+07	3.33204e+07	2.98819e+07	3.93133e+07	3.52343e+07	3.73431e+07	2.48881e+07	3.40442e+07	3.32358e+07	4.01402e+07
										1.01942e+07	1.4493e+07	1.12231e+07	5.43753e+06	0.00025	1.19093e+07	2.10853e+07	3.00715e+07	1.90635e+07	2.05475e+07	2.41382e+07	4.144e+07	1.96723e+07	3.70457e+07	3.16787e+07	3.48675e+07	3.83719e+07	2.11092e+07	2.8006e+07	3.32153e+07	3.8321e+07	2.66503e+07	3.02433e+07	3.26201e+07	2.95848e+07	2.40475e+07	1.89041e+07	3.48966e+07	3.57057e+07	2.62461e+07	4.17292e+07	4.22032e+07	3.96104e+07	3.08332e+07	3.30385e+07	3.97045e+07	4.78628e+07	1.85045e+07	3.81327e+07	3.98597e+07
										7.55261e+06	1.41995e+07	7.54257e+06	1.40585e+07	1.25e-05	1.91452e+07	2.87699e+07	3.59103e+07	3.241e+07	2.66387e+07	4.64949e+07	2.84271e+07	3.20769e+07	3.60123e+07	3.13369e+07	3.19038e+07	3.2728e+07	3.66932e+07	2.44269e+07	3.26408e+07	3.39496e+07	3.71032e+07	3.62474e+07	4.00809e+07	3.14604e+07	2.43089e+07	3.62271e+07	3.45431e+07	2.22738e+07	4.22295e+07	3.80071e+07	3.62603e+07	1.80245e+07	4.10224e+07	4.22761e+07	2.91635e+07	3.17798e+07	3.06891e+07	3.06089e+07	2.73329e+07
										1.8542e+07	8.99405e+06	1.82997e+07	9.75649e+06	6.25e-07	3.039e+07	3.12087e+07	2.89748e+07	2.47951e+07	3.71675e+07	2.7324e+07	3.49553e+07	3.79379e+07	3.02071e+07	3.31038e+07	2.90639e+07	3.41604e+07	1.34485e+07	2.67224e+07	2.85647e+07	3.96849e+07	1.94844e+07	3.04975e+07	3.58118e+07	3.82348e+07	2.32021e+07	3.12811e+07	3.93256e+07	3.98876e+07	1.81915e+07	2.96129e+07	3.52573e+07	3.41102e+07	3.06959e+07	1.95422e+07	3.93006e+07	4.7978e+07	3.03427e+07	2.78415e+07	3.31259e+07
HCI-003 (E2.3)	2018-12-23	HCI-003.E2	/	/	/	/	/	/	/	1.35575e+07	1.19766e+07	1.65203e+07	1.88695e+07	100	4.58593e+07	4.01903e+07	3.79312e+07	3.71021e+07	2.61363e+07	2.05334e+07	1.50291e+07	1.39708e+07	3.32827e+07	4.22353e+07	3.32628e+07	2.52565e+07	6.33717e+06	3.86905e+06	5.24281e+06	7.89013e+06	628453	474573	729133	670053	842733	608373	768173	594093	-96746.7	129253	-25946.7	143533	2.97669e+07	1.33753e+07	2.08465e+07	1.67173e+07	3.68305e+07	3.24721e+07	2.77146e+07
										2.30575e+07	1.56761e+07	1.99617e+07	1.23321e+07	10	3.29586e+07	4.61179e+07	4.32328e+07	4.7356e+07	2.79699e+07	3.08141e+07	3.73122e+07	3.70991e+07	3.24031e+07	3.46149e+07	2.63377e+07	3.62391e+07	1.14876e+07	9.53785e+06	1.24425e+07	1.19291e+07	3.82005e+06	8.53665e+06	9.98597e+06	5.65913e+06	3.76633e+06	4.65669e+06	5.69345e+06	3.08741e+06	9.61957e+06	1.02797e+07	9.90485e+06	2.19042e+07	3.11265e+07	2.98374e+07	4.10897e+07	4.62577e+07	3.95155e+07	3.28617e+07	4.15511e+07
										1.45252e+07	1.31408e+07	1.79485e+07	1.61246e+07	1	4.31879e+07	3.06961e+07	3.48498e+07	3.73436e+07	3.18773e+07	4.13984e+07	3.65139e+07	3.24317e+07	3.68155e+07	3.49711e+07	3.26351e+07	2.34323e+07	3.37324e+07	3.51087e+07	1.18622e+07	1.87845e+07	1.49765e+07	1.36965e+07	2.1962e+07	9.48317e+06	3.69169e+07	3.62856e+07	2.28291e+07	2.39486e+07	1.95997e+07	1.63155e+07	1.59034e+07	1.41099e+07	3.95567e+07	3.2769e+07	2.54381e+07	2.8931e+07	3.72647e+07	3.89813e+07	3.79093e+07
										1.30497e+07	1.3369e+07	1.45461e+07	1.69492e+07	0.1	4.04168e+07	4.35568e+07	4.89434e+07	4.22973e+07	3.56817e+07	3.47665e+07	3.4509e+07	3.79109e+07	3.87486e+07	3.57037e+07	3.13839e+07	4.35454e+07	3.4176e+07	3.54993e+07	3.67669e+07	4.36311e+07	2.20932e+07	2.70736e+07	2.10899e+07	3.68633e+07	4.28749e+07	4.14037e+07	4.31329e+07	3.74954e+07	2.17656e+07	3.25342e+07	2.55561e+07	3.89304e+07	3.91988e+07	3.48787e+07	3.24064e+07	3.42371e+07	2.89658e+07	4.27968e+07	3.94419e+07
										1.52611e+07	1.71324e+07	2.00357e+07	2.31097e+07	0.005	3.88157e+07	4.0403e+07	3.54287e+07	2.97712e+07	4.1331e+07	3.75887e+07	3.56489e+07	4.88605e+07	3.92816e+07	4.78856e+07	4.40505e+07	2.95412e+07	4.04459e+07	4.00189e+07	4.9246e+07	4.26881e+07	4.0396e+07	4.50613e+07	5.39304e+07	3.98714e+07	4.36615e+07	4.35428e+07	3.96893e+07	3.45648e+07	3.25866e+07	3.14201e+07	4.39474e+07	3.44487e+07	4.32231e+07	4.73747e+07	4.7901e+07	4.0492e+07	4.69769e+07	4.67146e+07	4.43566e+07
										1.57803e+07	1.25933e+07	1.35764e+07	1.58803e+07	0.00025	4.26028e+07	3.7151e+07	4.8581e+07	4.07835e+07	3.64532e+07	3.34345e+07	3.98302e+07	3.28404e+07	3.46391e+07	4.4077e+07	4.18281e+07	4.71631e+07	4.16652e+07	3.25845e+07	3.18187e+07	4.74751e+07	4.38323e+07	3.08488e+07	3.30396e+07	4.35023e+07	3.00731e+07	3.8141e+07	4.93667e+07	4.01993e+07	3.15541e+07	3.17332e+07	4.24297e+07	3.9683e+07	3.28876e+07	4.17326e+07	3.33471e+07	4.13839e+07	3.94391e+07	4.53278e+07	4.25483e+07
										1.17415e+07	1.50247e+07	1.483e+07	1.92815e+07	1.25e-05	5.41263e+07	4.03581e+07	3.48815e+07	3.86694e+07	4.86721e+07	4.56813e+07	4.34154e+07	3.95584e+07	5.91593e+07	4.62545e+07	4.47456e+07	3.76756e+07	4.08804e+07	4.29425e+07	4.20549e+07	4.40355e+07	4.79863e+07	5.26437e+07	3.62166e+07	4.04715e+07	4.05339e+07	3.1711e+07	4.11797e+07	3.60378e+07	4.07267e+07	3.90603e+07	5.20477e+07	3.44666e+07	4.27859e+07	3.85035e+07	3.65182e+07	3.16111e+07	4.54994e+07	4.21928e+07	4.19536e+07
										2.03575e+07	1.07235e+07	2.18215e+07	1.56283e+07	6.25e-07	3.43726e+07	3.52762e+07	5.35386e+07	4.79083e+07	3.83137e+07	4.47831e+07	5.43006e+07	2.93257e+07	4.13008e+07	3.94405e+07	3.8648e+07	5.52297e+07	4.07398e+07	4.01197e+07	3.86235e+07	4.44209e+07	4.55342e+07	3.253e+07	3.57824e+07	4.28376e+07	3.99753e+07	4.24227e+07	4.16982e+07	4.09388e+07	3.86123e+07	4.15477e+07	4.33897e+07	4.12654e+07	3.7015e+07	3.51338e+07	4.30581e+07	5.02433e+07	4.99373e+07	3.21669e+07	3.61264e+07
HCI-003 (E2.4)	2019-01-02	HCI-003.E2	/	/	/	/	/	/	/	2.39518e+07	2.40589e+07	2.87664e+07	1.99105e+07	100	38504560	29318000	36084480	35526920	20163360	24973360	24921040	13601560	27594160	29561960	29119280	27994080	10147440	7431520	12966400	5897720	997960	1322440	1176080	777400	3878200	1119120	971680	731480	-126520	124360	18720	153920	32610400	33542920	24648280	14588920	28101360	33429560	27319320
										2.01996e+07	1.30743e+07	3.82559e+07	1.99357e+07	10	31717800	39749000	32236920	35325520	30967560	37071160	37541480	39521440	27063960	29081400	28464640	32502120	7533320	14099600	10495640	8109320	10969000	13588880	10903520	13040000	3914080	10704400	12340120	6550760	20123320	12580040	17261920	13331600	33701200	36488640	50677800	38992240	39638240	39672000	37528680
										2.51398e+07	1.81818e+07	2.56932e+07	2.65406e+07	1	40867400	40468880	51458600	36730080	35483720	39433600	33733720	33081200	31827280	40495960	31651240	32115600	52153240	47535720	36209760	32016520	20548640	28725760	24167480	14283360	43707880	42765880	37947200	21335840	31308760	31055480	22219120	19779320	48377000	54643440	36490440	36760080	61230840	57474000	54680960
										2.11406e+07	1.85789e+07	2.2011e+07	1.38941e+07	0.1	36920840	41352240	49593480	39131080	35811760	37043920	40214480	37057320	30113200	45697400	42207040	38002520	41050160	46374560	49274440	51784760	36094000	39721560	35030720	35981520	46852640	46403600	54291960	38788640	38059280	38904600	43789600	31873240	30543560	40683400	40097840	34641440	39298520	40390840	42236480
										2.11166e+07	1.84756e+07	2.70397e+07	1.41969e+07	0.005	40937880	36077440	39412720	38989680	40365800	48224200	48115960	34164600	48020080	40655680	50187320	40009920	45370840	57324320	50696120	60671760	44577160	39981560	50867600	41085360	57367600	57685720	43564360	42411120	49039240	34613000	60102400	27213120	38386720	45263680	37795000	43460920	44565040	47761240	46146440
										2.61069e+07	1.75125e+07	2.52515e+07	2.18724e+07	0.00025	33802560	39655040	33283520	37808400	37097480	44488400	42979000	39408920	42424560	45567760	46938240	47495920	36930840	53526320	58437640	69127840	43245960	41256920	40771720	31893520	41521480	37283080	32646080	42551400	58583680	43256840	51478920	55814920	36219000	43487840	51808000	34458960	36688880	58813880	58980680
										2.50869e+07	2.69666e+07	2.40513e+07	2.33595e+07	1.25e-05	55214480	40351880	27870800	32244440	38941320	44820640	33834480	39698120	44203440	42959760	40685240	39834240	41963400	44924400	44208920	31951720	50908600	52188960	35388600	42233960	36941640	36898160	48423120	43864160	41158720	43130080	36259040	36315720	58099400	42305000	38818800	35097120	51233240	43012200	41488880
										2.75486e+07	2.20123e+07	2.13473e+07	2.38044e+07	6.25e-07	33318600	49441480	43004000	39970120	39954160	45982840	38709000	47189640	42284360	32049720	39099560	46128400	42724160	43911440	39677200	37706240	41928840	46064480	48040320	52582760	39072560	41207240	45330520	35070520	39402600	48248680	58983680	60245160	32061560	37118920	51722120	27721520	39052880	34674360	38710160
HCI-003 (E2.5)	2019-01-17	HCI-003.E2	/	/	/	/	/	/	/	3.41789e+07	2.48267e+07	3.18365e+07	3.125e+07	100	4.74895e+07	4.60894e+07	4.36152e+07	3.8801e+07	3.56251e+07	2.85764e+07	3.10875e+07	2.01489e+07	3.75317e+07	3.61261e+07	3.8604e+07	3.28827e+07	1.76269e+07	1.24856e+07	1.48293e+07	1.23962e+07	1.44293e+06	880733	949413	1.04533e+06	2.97277e+06	2.40761e+06	3.40629e+06	3.06593e+06	-81266.7	239133	60413.3	184533	5.05634e+07	4.1802e+07	2.61428e+07	3.20709e+07	3.33115e+07	3.51523e+07	4.3853e+07
										2.63293e+07	3.1432e+07	3.81809e+07	2.89367e+07	10	4.33439e+07	4.67057e+07	4.72939e+07	5.02922e+07	4.3431e+07	4.95483e+07	3.68123e+07	4.55953e+07	3.67077e+07	2.99674e+07	3.9531e+07	4.25871e+07	1.17963e+07	1.37382e+07	1.29233e+07	1.15395e+07	9.83629e+06	1.90304e+07	1.32816e+07	2.15307e+07	7.57109e+06	7.73433e+06	8.91089e+06	1.01945e+07	1.84633e+07	1.68191e+07	2.17663e+07	2.48763e+07	3.68145e+07	4.74092e+07	5.3279e+07	4.51496e+07	5.73229e+07	4.36748e+07	5.24519e+07
										3.85087e+07	2.68844e+07	2.91357e+07	3.26364e+07	1	4.61185e+07	5.63682e+07	4.11539e+07	3.76401e+07	3.956e+07	4.59671e+07	4.44432e+07	4.2154e+07	4.18599e+07	2.92727e+07	3.35784e+07	2.75693e+07	4.15582e+07	4.94303e+07	2.32172e+07	2.53073e+07	2.8763e+07	3.31887e+07	2.05254e+07	1.48557e+07	4.04421e+07	3.70697e+07	4.21195e+07	2.07642e+07	2.27456e+07	2.31622e+07	2.31071e+07	2.66312e+07	4.9312e+07	5.30035e+07	4.33333e+07	4.33885e+07	5.658e+07	5.53679e+07	3.35914e+07
										2.59511e+07	2.18302e+07	3.28023e+07	2.65373e+07	0.1	3.74216e+07	4.02523e+07	4.60171e+07	4.30739e+07	4.049e+07	4.75467e+07	3.9953e+07	4.0371e+07	4.78747e+07	4.85199e+07	4.02218e+07	4.71349e+07	4.48497e+07	4.87404e+07	3.94222e+07	5.35856e+07	3.24959e+07	4.91984e+07	3.09131e+07	3.07235e+07	4.73929e+07	4.28784e+07	4.83192e+07	4.08777e+07	1.86023e+07	2.99142e+07	3.0056e+07	5.08569e+07	4.84843e+07	5.33048e+07	2.70715e+07	5.45895e+07	5.06245e+07	3.46828e+07	3.93311e+07
										3.58558e+07	2.79723e+07	2.95715e+07	2.91529e+07	0.005	4.67087e+07	4.44908e+07	4.51531e+07	5.11648e+07	4.90436e+07	4.75085e+07	3.34243e+07	4.32697e+07	4.56054e+07	5.09194e+07	4.10971e+07	4.27824e+07	5.14957e+07	5.79053e+07	3.64586e+07	4.56591e+07	4.98542e+07	4.20109e+07	4.95303e+07	3.52559e+07	5.86151e+07	3.38756e+07	4.25501e+07	3.39265e+07	4.96235e+07	5.95574e+07	3.22555e+07	3.62823e+07	4.42947e+07	3.93696e+07	4.4639e+07	3.95911e+07	5.18831e+07	6.58221e+07	4.97391e+07
										3.83489e+07	2.43631e+07	2.42313e+07	2.9038e+07	0.00025	4.19218e+07	4.34743e+07	4.45083e+07	4.67732e+07	3.64473e+07	5.11461e+07	4.13214e+07	3.48144e+07	3.42578e+07	4.91256e+07	5.63359e+07	4.01845e+07	3.17225e+07	5.04426e+07	4.14071e+07	4.36609e+07	3.83184e+07	4.31222e+07	4.81173e+07	6.01926e+07	4.80307e+07	5.53068e+07	4.83793e+07	5.28005e+07	4.66942e+07	5.16016e+07	7.22514e+07	5.30952e+07	3.20022e+07	3.79654e+07	4.2e+07	4.41266e+07	4.42595e+07	3.95555e+07	4.45397e+07
										3.81175e+07	2.34699e+07	3.74159e+07	3.4922e+07	1.25e-05	4.30627e+07	4.14066e+07	3.90808e+07	4.74721e+07	4.63359e+07	5.87249e+07	4.59817e+07	3.8255e+07	5.66554e+07	4.80084e+07	6.04555e+07	3.31473e+07	5.4288e+07	5.17159e+07	3.38216e+07	4.26865e+07	5.17253e+07	4.92834e+07	6.774e+07	3.81333e+07	4.88479e+07	6.04716e+07	5.66469e+07	4.97153e+07	4.86647e+07	6.20501e+07	3.65162e+07	4.4206e+07	4.67717e+07	5.12794e+07	3.66647e+07	4.1231e+07	4.95318e+07	6.11775e+07	4.0363e+07
										2.74792e+07	2.02031e+07	2.81385e+07	1.93642e+07	6.25e-07	4.09825e+07	4.70539e+07	4.922e+07	5.0802e+07	4.16817e+07	4.91792e+07	4.28319e+07	6.10972e+07	4.38781e+07	5.17641e+07	4.71955e+07	4.63616e+07	4.48704e+07	4.9047e+07	4.90771e+07	4.53298e+07	4.29236e+07	5.60517e+07	4.48755e+07	4.55046e+07	4.37265e+07	4.08942e+07	4.41439e+07	5.64996e+07	4.41291e+07	4.66693e+07	4.86579e+07	6.33719e+07	3.54123e+07	4.35525e+07	5.08958e+07	4.74285e+07	4.82172e+07	4.76876e+07	5.08809e+07
HCI-005 (E2.3)	2018-12-23	HCI-005.E2	/	/	/	/	/	/	/	1.15794e+07	9.89457e+06	1.37083e+07	1.17419e+07	100	2.52719e+07	1.42378e+07	2.32445e+07	1.91241e+07	1.0046e+07	9.05419e+06	6.70571e+06	1.28275e+07	9.66971e+06	8.09759e+06	9.46175e+06	7.88923e+06	4.30895e+06	3.20347e+06	3.86447e+06	6.67811e+06	2.99135e+06	8.19427e+06	3.94275e+06	4.99703e+06	1.08888e+07	6.86415e+06	5.06051e+06	5.31287e+06	45626.7	97226.7	49586.7	157067	1.32388e+07	1.61666e+07	1.94821e+07	2.25788e+07	1.81923e+06	2.39267e+06	2.32867e+06
										1.08227e+07	1.0542e+07	8.74489e+06	1.12529e+07	10	2.14958e+07	2.24187e+07	2.16487e+07	2.0724e+07	1.16178e+07	1.39279e+07	1.69774e+07	1.44194e+07	6.29715e+06	1.05093e+07	6.90439e+06	1.02994e+07	7.98895e+06	4.81731e+06	1.19839e+07	1.0473e+07	8.16523e+06	6.62659e+06	8.97719e+06	3.08727e+06	1.18567e+07	1.00349e+07	1.1585e+07	1.23598e+07	2.56979e+06	1.45671e+06	3.06631e+06	2.54731e+06	2.61285e+07	2.41889e+07	2.27932e+07	2.94946e+07	1.71706e+07	1.45548e+07	1.38563e+07
										8.25377e+06	1.14054e+07	1.21845e+07	1.24105e+07	1	1.81065e+07	9.79019e+06	2.08399e+07	2.43737e+07	3.53723e+07	2.0037e+07	2.50053e+07	2.67268e+07	4.74899e+06	7.42331e+06	7.91519e+06	6.77379e+06	2.20117e+07	1.61129e+07	1.28477e+07	1.34836e+07	1.51369e+07	1.3136e+07	1.88826e+07	1.07453e+07	1.58994e+07	1.38634e+07	2.29481e+07	1.64872e+07	9.06383e+06	6.12507e+06	9.81575e+06	1.11478e+07	3.47791e+07	1.59461e+07	1.7737e+07	3.17199e+07	2.05544e+07	1.77993e+07	2.54837e+07
										1.23655e+07	6.95393e+06	1.12164e+07	6.42241e+06	0.1	2.2575e+07	2.87584e+07	2.35242e+07	3.14049e+07	1.86929e+07	1.44716e+07	1.86331e+07	1.98619e+07	7.95791e+06	1.04928e+07	1.24382e+07	1.31194e+07	2.76414e+07	2.32508e+07	2.31459e+07	2.06007e+07	2.16407e+07	3.09129e+07	2.16641e+07	2.11295e+07	2.06346e+07	1.92353e+07	2.10247e+07	2.18576e+07	2.47897e+07	1.71125e+07	1.76909e+07	1.93229e+07	1.87243e+07	2.11015e+07	2.19353e+07	1.91525e+07	1.78381e+07	3.14371e+07	2.08189e+07
										1.22601e+07	9.56821e+06	1.21096e+07	9.57117e+06	0.005	3.36299e+07	1.74026e+07	2.48252e+07	2.52048e+07	2.00822e+07	1.83544e+07	3.03683e+07	3.11939e+07	2.58992e+07	3.45941e+07	4.0546e+07	2.62459e+07	3.05779e+07	2.46908e+07	3.02297e+07	4.27285e+07	2.72664e+07	1.98121e+07	2.06271e+07	2.89415e+07	2.06017e+07	2.64651e+07	1.92155e+07	2.26197e+07	2.31122e+07	1.87434e+07	3.38331e+07	2.80637e+07	2.09704e+07	2.08765e+07	2.82443e+07	2.66848e+07	2.18747e+07	1.63995e+07	2.06807e+07
										1.03205e+07	8.06909e+06	1.26292e+07	1.02157e+07	0.00025	2.91637e+07	1.75061e+07	1.85475e+07	1.78261e+07	1.81354e+07	2.03199e+07	1.85893e+07	3.68169e+07	3.00437e+07	2.12465e+07	3.10427e+07	2.0486e+07	2.44414e+07	2.61189e+07	1.91476e+07	2.30435e+07	1.72407e+07	2.19268e+07	2.81962e+07	2.12109e+07	1.79589e+07	2.33573e+07	2.31098e+07	1.93467e+07	1.79028e+07	2.28647e+07	2.55981e+07	2.22922e+07	3.42849e+07	2.15804e+07	2.82285e+07	2.00919e+07	1.8168e+07	2.15117e+07	1.93416e+07
										1.24702e+07	1.03442e+07	1.16755e+07	8.12481e+06	1.25e-05	2.45607e+07	2.57952e+07	4.06313e+07	2.26483e+07	2.47711e+07	1.57453e+07	3.34785e+07	1.80563e+07	2.77486e+07	2.90675e+07	3.46004e+07	3.00083e+07	2.21599e+07	2.57685e+07	2.43963e+07	2.50255e+07	2.54035e+07	2.5136e+07	2.58623e+07	2.25909e+07	1.85334e+07	2.56861e+07	2.81433e+07	3.53694e+07	1.52411e+07	2.00552e+07	3.48167e+07	2.96476e+07	2.40962e+07	3.50305e+07	1.87989e+07	2.40871e+07	1.79093e+07	3.36639e+07	2.00146e+07
										1.50063e+07	1.08493e+07	1.33105e+07	8.98729e+06	6.25e-07	3.22207e+07	1.89541e+07	2.29026e+07	3.66353e+07	1.74723e+07	2.22169e+07	1.21651e+07	2.1802e+07	2.30496e+07	3.04421e+07	4.57485e+07	2.1071e+07	1.98381e+07	2.12315e+07	2.02846e+07	1.57541e+07	1.80524e+07	1.79098e+07	3.29215e+07	2.07267e+07	1.36933e+07	2.71253e+07	2.50049e+07	2.74365e+07	1.71166e+07	2.35529e+07	3.00782e+07	2.92995e+07	3.05187e+07	2.66836e+07	2.25619e+07	1.95236e+07	1.87401e+07	1.86166e+07	2.01221e+07
HCI-005 (E2.4)	2019-01-02	HCI-005.E2	/	/	/	/	/	/	/	1.35157e+07	1.50087e+07	1.86873e+07	1.58862e+07	100	16281320	22317040	20418680	12388040	12714360	14296160	14909000	11177920	10163240	8933440	7901920	5028000	7717880	4537840	5652760	4197400	5804560	2673240	6841800	5454800	8046040	6938840	5317400	8585400	-22200	17400	-2120	76400	12266360	15570760	19137880	12625560	3572520	3011120	2095440
										1.86224e+07	1.0581e+07	1.42527e+07	1.18015e+07	10	13871000	19057400	17990760	10205680	11979800	11401040	14475640	12000320	6721360	5858480	8560600	6622640	11832240	4963880	9005160	5096800	7333480	6174680	12465120	9063440	10590840	5082680	6865480	10981640	1405560	1250360	2662120	2055800	14886320	12801120	11915720	12984400	14464840	13137280	12177000
										1.44095e+07	1.16633e+07	2.17207e+07	1.43756e+07	1	31761120	17993720	13723640	18067000	13572720	34754040	15432920	15526680	7561720	6547600	10436000	5832880	10176400	14628640	11872160	13575520	14290080	26345880	12669640	12036600	18161600	10549440	10906520	14578200	6845560	11366200	8340480	7702720	31413520	14511280	19475240	15619520	34966600	13731400	17541080
										9.81371e+06	1.65492e+07	1.23338e+07	1.44106e+07	0.1	20603120	23094440	22520560	22617320	32779360	24186120	33752800	35560080	12333440	8100520	12234800	10511440	16252480	20140440	27149360	22763360	21013360	19661760	32471600	27473280	18711560	18810600	18325480	25926080	19126280	21526600	20485200	13291120	23798640	16340200	31796560	27268560	14673360	31226680	15851440
										1.61003e+07	1.03326e+07	1.57064e+07	1.41533e+07	0.005	26587160	29428480	20707480	21276320	31163880	10972920	16174440	20647840	17892760	37054040	16650920	21191120	21938360	16335560	29834520	13486400	22800680	27922480	38314520	17486560	43937240	30551960	25221000	20705680	25761840	21766400	25411560	20482080	21467120	12561880	36143520	16199160	16008760	32379480	28302360
										1.29049e+07	1.3336e+07	1.51585e+07	1.50652e+07	0.00025	34126240	33856960	37418360	22860120	21813520	16019320	16668640	24997920	16377040	12679840	19992400	27777760	14208760	18898840	12330800	37658720	24008240	13782680	22966440	23548240	21131080	14293240	36031160	18349880	29377400	13368640	18803680	22009520	19207280	17611000	18722960	16118680	15822600	19503320	37546800
										1.40596e+07	1.34231e+07	1.57368e+07	1.40602e+07	1.25e-05	22954640	16897800	17672600	15001440	30441000	42829000	20064760	12130960	20493000	30950200	39307560	19562800	23973280	17482400	18944240	18843960	21298320	17124720	16294320	14412880	20144120	14422000	19057000	17014720	33414280	34422800	26293160	16274320	30440760	17132120	20555760	13632920	20067080	12059120	31766360
										1.3658e+07	1.16411e+07	1.43813e+07	1.56201e+07	6.25e-07	19143040	19054720	32754240	30539720	18213200	32142080	19911560	31459600	41273520	39272280	22945520	12544920	12951160	28801200	17590640	21675800	17922920	22825400	18171120	19374120	20770640	11816440	13347760	27213080	16224320	39007160	34502640	17739680	24838240	24287880	17792920	20490840	12942920	13940680	28604000
HCI-005 (E2.5)	2019-01-17	HCI-005.E2	/	/	/	/	/	/	/	1.19587e+07	1.18691e+07	1.52212e+07	9.67827e+06	100	15784760	16588760	16900760	20119240	17710040	13645840	11105640	6706560	7520840	11562000	10281760	8523800	4126440	6937440	3751640	4387760	10709200	7574200	6901240	6162720	8358720	12136080	6357280	9398800	28440	42280	11880	21560	16229200	18477680	11515160	22090120	6400840	2320400	4674080
										1.12472e+07	1.01977e+07	1.50988e+07	9.33455e+06	10	17340880	24437440	19204400	17739840	14709760	12538040	15626360	15629400	7149520	9448040	7658680	8250640	9322960	11939520	7605160	8839920	5797160	6181280	6148520	4249800	9812520	5014560	10812680	12556040	926800	1238520	1817560	1746680	12235520	14117680	13544800	11081920	12149480	12761720	15082680
										1.11299e+07	1.80076e+07	1.30207e+07	1.40939e+07	1	19551120	12628800	14642080	14398960	13498160	33141520	28708520	17350400	10156320	9875320	7472440	7420800	10184280	14697040	18236160	17305440	12076880	6484160	10406160	10651200	12452040	13417800	20924200	11680400	14822080	7573040	7138720	7332280	17788720	43670640	19833560	20960280	14591640	16407560	14845080
										1.12194e+07	1.1095e+07	1.81323e+07	6.39371e+06	0.1	31077000	25560120	13496800	18381760	23489440	47287880	54780560	21398880	12801160	12906880	13737920	10133600	26533280	34557080	20607320	15716560	23538040	23283840	26663400	20729760	32171040	23810280	15647280	18186080	16161800	17029800	11997920	13753800	15130840	16568800	17075160	10533480	20848960	17293720	19092280
										1.20876e+07	1.52057e+07	1.76045e+07	8.24623e+06	0.005	19683920	18705720	19373720	19765240	18490920	16764640	14837560	14996000	12020200	10351520	17232120	13591120	17739440	19115280	32895840	20322760	21869920	19812960	18043120	18052240	15973720	13573880	17268120	27013000	15947240	19287400	20122800	16307280	16145280	18151080	26366280	16263560	20437040	24886680	23501400
										1.30084e+07	1.41371e+07	1.03655e+07	7.53847e+06	0.00025	14962160	17709560	16515400	12728840	15658080	18843920	11692040	12605920	21089720	16022280	19954840	14149200	14766160	15661200	19044600	15266480	15020520	14019080	17598920	15441400	15257160	17175880	15697200	18296920	22019440	20534160	14099080	16380520	14575440	9417840	16760680	12396840	18074360	24210400	39799360
										1.736e+07	1.17553e+07	1.42269e+07	8.71875e+06	1.25e-05	13402840	14855280	14728840	16591400	14116120	34530560	19436080	21208160	20367360	16360480	24430840	16750240	24543800	15106000	20338040	14660840	17120120	18215040	22342640	14935120	21001920	19728440	27878400	22046960	15263880	16172480	13960840	17130560	14802080	24624360	14391320	18281640	21531400	15375280	20202560
										1.28032e+07	9.80291e+06	1.16646e+07	7.25375e+06	6.25e-07	17473680	11548640	19249320	16646680	17413960	14901640	14206200	23945880	21642880	16850840	17077200	15428640	17014360	17457960	36790800	16880560	27110600	21092320	17119600	14725240	18690480	19019880	28704240	19741400	15668800	13413320	27341040	19136560	22616080	13430000	12497960	19948680	11157560	15549000	18431640
HCI-008 Day 228 (2)	2018-01-18	HCI-008	/	Xeno, P4	228	13	5940000	/	small	1355795	2027675	1943779	1621331	100	2965437	2858821	2788253	2931141	1905509	1740717	1562981	1370325	1952341	1942629	2354957	3363685	332701	387133	416477	524229	531741	721173	580789	430373	318317	475189	391629	300269	-1322.7	-3354.7	4653.3	2301.3	195765	194077	205533	172269	371229	297125	246389
										1460027	1519051	2064203	1436027	10	2188917	3178301	3674989	3530445	2434629	1949717	2667613	2840045	3079373	3185029	3534085	3523685	1031309	899717	833317	977237	701829	674405	726893	776061	947813	834853	1006245	1163413	641189	409205	712717	608693	351813	359101	879173	334477	1821221	2287045	2893093
										1878995	1656555	1546771	1748883	1	2545421	2559637	2729973	2136893	3576605	3319421	2452517	2539613	3266077	3612589	2532949	3344333	1474149	1273077	1286869	1218477	849229	938341	1003237	662901	2525293	2778037	1923949	1794325	810349	1090829	1106197	1153669	482845	392741	382413	674301	2252717	2310333	1864141
										1753323	2081275	1412235	1368347	0.1	2123949	2900461	2580045	2585773	2266957	3146581	3277029	2633909	2837917	3329957	3309797	4317645	3734293	2696037	3229093	4062933	2087013	1995837	1854005	2038725	2618437	2217181	3461829	2307717	1727501	1929301	1558301	2008317	721285	301645	417485	370581	3545573	3093845	3443213
										2115491	2035195	1527523	1918003	0.005	2011037	1681765	1858197	2534165	2877621	3229389	2875157	2877749	2870437	3092221	2001829	2030277	2980125	2492061	3335045	1983485	2816189	2414525	2612133	2809845	2264101	2258013	2207461	2164981	3818381	2188085	3335149	2386693	906221	897045	557733	1085557	3163421	3452701	2456101
										1381243	1578923	1398883	1253299	0.00025	2286917	2471749	2973317	3140165	2486469	2514829	3019781	2799861	3541125	3058109	2868821	2996309	2523837	3221661	2863805	2696053	2188461	3368069	2604541	2172189	2165885	1908181	3313077	2970333	1722485	2262797	3083861	2828021	2102557	1558165	1493301	2653997	2276437	3332373	2554213
										1829003	1962427	1266963	1998755	1.25e-05	3724597	2800109	3453701	4443149	3413893	3358893	2456109	3106245	3033941	3031253	2555917	3135349	3771989	3073485	3305933	3009581	3686085	2685213	2401781	2319733	3978957	3063445	3277781	2848405	2667589	2939357	2659365	2747725	1680821	3531693	2121533	2828181	2946549	2038309	2011341
										1834803	1749827	1280571	1687947	6.25e-07	2781341	2691469	4556133	3718085	3446493	2834485	2772021	2819941	3132557	2492109	2871397	2275245	2738045	2373909	3069205	2072125	3050573	2922613	3587837	3000261	2247405	2276677	2943045	3028893	1984245	2166981	3622917	2763653	2755293	2954493	3042045	2365541	2068501	2071277	1841837
HCI-008 Day 228 (3)	2018-01-10	HCI-008	/	Xeno, P4	228	12	11800000	/	mature	3064267	3434579	1523475	1573731	100	3836192	2938504	1594552	1161632	1514112	2068920	2259368	2673128	3221592	2738504	1909856	1870552	1763968	1089936	-39208	-297160	14152	13624	-471768	291928	271640	1507968	406976	-171560	-535008	-643824	-638896	-648560	1735272	-439184	-491976	1244224	-5664	18104	-350544
										1277803	2858611	2219163	2501451	10	1735968	1992496	3452968	2343240	2660960	4074224	5045808	1384048	3857488	2337568	4019312	3793368	418248	1452248	1169152	-14584	-109656	112824	-65752	66264	1557896	1000024	627480	816840	131216	-27608	-3088	124328	470096	283056	-43248	316208	4538144	2153976	1122344
										1363123	2067203	1524251	2811291	1	813448	860992	121728	1322384	2747832	2471728	2629888	2150600	5916472	3844744	4404768	1916864	2149184	918920	379208	1289104	1184256	1213328	62824	464152	4862384	4454376	587952	947208	962064	720008	573872	-6216	113472	-307752	209848	75504	4470264	4113616	3974840
										2691819	1260667	1577595	2755723	0.1	3195272	1248648	7383504	2064328	3289400	1411456	4524152	1850656	3429768	3608312	5508520	3000624	4743664	2386752	3339264	3640864	1498072	1548832	1595496	1200576	4321032	3977016	2909616	5581064	3535040	1483288	1911752	2919392	-88184	-70688	-75848	-216680	4770568	2958464	3947968
										1688379	1527251	3221083	1228411	0.005	4718248	5017136	5647896	2078168	3495328	4892960	2707944	3557032	4088920	5689168	592672	3034800	4823632	1866712	4167784	4450096	4024640	3310840	565488	5004304	1445400	1862008	3077144	6262672	4437384	2905680	1858952	4327424	4050352	825080	294320	726656	5660984	5868232	2107608
										925683	1797651	2907507	1618939	0.00025	2856616	1345864	4314944	3419000	4293176	2910704	5575360	3385272	2920896	1375344	3718944	3483992	3048456	2870480	3784048	4137592	5910992	1699968	3900224	5681336	3699800	1219392	5645648	4355712	5197208	2394704	4385784	2797352	7351256	2101056	4351064	1163256	3754984	3308448	6170272
										728755	2209147	3192747	1786347	1.25e-05	6296600	5160960	2735944	5307192	5069008	4375008	2480528	5095632	5978240	5418240	2129944	2085968	4466232	4717600	2224984	5682696	3614696	5382504	1270512	2623504	6298240	4244144	3088984	3037240	4210480	5127544	1889288	2204560	1354632	803912	2901568	4140888	4955568	4397824	2235264
										1896027	2840403	1843347	1137155	6.25e-07	4881608	4753032	6733600	6521192	3599264	2704224	2693976	6042424	4665200	3966000	6188024	3478584	7071872	4973928	1841760	3076840	3927696	1412192	4178976	2830448	3174592	2175024	5283072	3558000	5399592	3137440	2926328	4770160	1725336	2694704	1780600	2808704	2266840	2792424	5888384
HCI-008 Day 244 (4)	2018-02-02	HCI-008	/	Xeno, P4	244	14	7775000	/	small	2259288	2891472	2129248	1909512	100	4506352	4881304	3080768	2185768	2661616	2552752	1599640	2621032	3684976	3975432	3526184	4093120	531328	716384	398672	667856	1155520	1100856	610024	739272	834968	875928	710984	648872	3352	8656	12696	14368	1790216	850352	633152	1414536	449888	392864	368224
										2324856	2379000	2652680	1663128	10	4928472	3139120	4707544	4828576	3656744	3451792	3854664	2847200	4165280	4188080	4475736	4579504	1205776	1579168	1292264	927352	1104032	842624	628808	1168472	1620432	1387776	1761472	1630480	782960	958272	931568	1049224	1669216	1327760	1193576	2238736	3947152	4163200	5260536
										2647864	1859144	2025592	2270648	1	3569368	3116576	1979048	2635376	3750480	3171640	3652784	3532520	4441912	3509912	2634576	3428024	2186200	2083888	1114768	1732256	1062800	1522184	803312	1418640	3108696	3483880	2015080	2459600	2426112	1876992	1644192	1805872	980200	1388128	1103856	1116688	4546832	3777840	2901656
										1884096	2301608	2353920	1794776	0.1	3810032	3485912	3323440	3864848	3569376	3800224	4246976	4074672	5592968	4708416	3687280	3773592	4181160	3266792	5109616	3402312	2475768	2034328	3745744	2903952	4350280	3584408	4962560	3868328	4185880	3817008	2957672	2862072	834984	843920	1629088	1270440	3727824	4548608	4653440
										1760016	2083672	1794592	2336368	0.005	3098328	3780536	4421864	3942808	4984400	4201640	3249968	4014032	5272608	4393320	2779528	2920424	5463384	3949552	3382768	2625392	5575992	4108536	2886616	2344712	5010096	4446272	3004160	3923856	4148160	4956416	4906264	5502984	3023608	1970616	1499048	1899984	3981352	3198848	4036216
										1991856	2099032	2044952	2156056	0.00025	3384296	4272576	4338992	4461936	4495448	3192944	3733552	3616600	4955656	3165344	4099848	2987216	3777440	3347000	5351936	3914504	3304464	4053896	5166504	3859064	4790240	4023768	5384432	3458304	4584376	3303376	3686040	3949184	3247568	4401256	3046536	4404168	2928376	3716648	4611800
										3422216	2826280	3238160	2796152	1.25e-05	5264360	5151456	4654296	4019856	4912816	4333456	4207104	3437880	4794440	4584176	4368384	3410032	4422768	4365464	4386944	4239232	5556592	5128872	4745592	4169312	4493768	3517360	3565680	4659960	5226728	2894512	3716200	5276616	4114488	3624760	3806264	4066832	3321792	3286536	4518848
										2309400	1596904	2287944	1698312	6.25e-07	4883392	4376296	6092688	5006456	4212872	3003544	5465520	4664456	4974472	4218664	4864872	4134456	4952568	3974520	5024200	3984360	3189040	4241456	4770016	4197920	5313944	3068992	5478224	4724032	5342240	4708880	4824312	3939464	3539808	2571736	5021576	4990928	4347400	2920048	3997496
HCI-010 Day 52 (1)	2018-02-02	HCI-010	/	Nod Scid, P6	52	3	5530000	/	small	1369768	1330968	1179936	1147816	100	2792923	3514331	2806315	2881627	1854115	1712419	2151363	1851083	2966667	3558875	3038883	3099091	125003	107011	89115	84371	500987	644235	754435	838763	346571	289347	302867	255643	-25653	-18397	-27053	-7901.3	1074699	1181187	1917131	1131243	44987	42043	71883
										1319352	1401000	1234776	1221320	10	3691331	3040867	3377883	3543123	2548467	3506739	3279659	3498275	3061883	3237875	3378531	3369747	334267	240187	215291	298379	2569155	2413531	2101243	2128683	694579	515091	473883	500155	459923	481067	346179	403899	2360651	1757595	1809531	1936323	719883	811371	788211
										1276880	1213216	1390336	1130784	1	3836739	2882315	3098627	2999395	3139291	2958739	2997723	3027955	3498107	3006075	3457915	2966427	1420219	1321027	1057155	1218491	2548291	2482539	2438995	2617811	758539	1329875	1088651	1006851	420075	390443	467339	503107	1859587	2294643	2375739	1489843	3482699	3505763	2663051
										1271368	1228408	1295224	1376072	0.1	3326971	3593875	3156171	3156971	3481027	3470515	3151659	3627587	3706627	3033531	3144203	2963683	2754019	2473147	2229427	2195859	3497107	3141275	3249891	3264915	2629907	2393219	2692971	2807339	1293619	936139	1076995	1056723	3228523	2333971	2763843	3350803	3231579	3089531	3232643
										1369016	1248608	1201848	1136464	0.005	2908603	3559347	2593859	2761683	3020275	3226043	2776571	3306283	3583899	3017419	3197467	2661019	3514755	3129243	2882195	3331499	3045067	2507403	3113299	3246259	2553331	2956195	2579835	3088931	2776603	2484715	2591435	2185291	3044467	2487907	2581859	2404243	2681475	2882763	2471075
										1199752	1303576	1191496	1218536	0.00025	3105547	3240667	3551123	3474875	3446403	2905659	2971571	3359555	3373699	3073299	2445995	2970683	3010107	2370387	3378883	2359523	2917411	2860043	2771731	2908699	3158411	3643339	2640363	2277883	3038019	2792595	3357475	2682891	3324619	3093243	2864955	2841291	3062731	2532523	2726611
										1332720	1337568	1245416	1237496	1.25e-05	3406243	2973371	3428731	3103003	3360771	2791435	2662419	2802379	2638179	2832435	3050147	2386147	3076323	2804979	3386611	2942219	2926123	2556595	2586123	2493307	2928187	3349563	2323819	2393459	2759931	3380507	2513251	2443291	2079987	2728851	2362819	3337435	2381275	2552427	2714123
										1500392	1210152	1168256	1310536	6.25e-07	3882771	4089075	4229027	3571115	3575635	3180859	3305675	3174275	3436091	2869627	3383747	3691659	2591763	2689075	2629555	3335907	2719995	2769859	2791555	2883259	2698563	2779099	2646179	3515627	3312403	2840043	2765723	2930019	3140507	2637171	2871027	2678331	2346851	2186979	2539907
HCI-010 Day 65 (2)	2018-05-09	HCI-010	/	Nod Scid, P6	65	3	9000000	/	mature	1062672	1260152	1121064	1155952	100	1576384	1693800	1763240	1947152	1197560	1400816	1545072	1304376	1802976	1658152	1816512	1439984	138864	139192	144632	155400	266448	381832	399528	273464	145544	153904	229040	172536	-2232	1736	2088	7744	594944	773104	827616	646040	50352	42128	51304
										1129784	1302344	1285072	1150360	10	2283992	2055592	2079504	1765136	2065072	1929072	2367912	2055920	2160728	2411456	2041280	1748528	377200	330808	305600	327616	1599936	1371920	1537208	1236456	363744	390384	375120	331720	283584	275512	277200	227680	1592168	1493712	1475424	1401704	588944	605040	717304
										1112880	1175424	1089728	1050944	1	1987336	1985920	1746584	1646096	2179808	2016008	1789624	2129184	1973296	2126216	2213448	1914064	948920	855400	887272	922832	1580896	1798024	1618688	1519696	760792	723648	839712	745272	444544	356952	427352	444424	1695680	1525440	1514984	1608744	1778128	1536232	1987480
										1032312	1334136	1050312	1223656	0.1	1959648	2036864	1384224	1813800	2020424	2139128	2005672	1859480	2237944	2191208	2206648	2008432	1869432	2054248	1877208	1804336	1976512	2040216	1585248	1843608	1625216	2020008	1842936	1804552	917920	723248	928760	873248	1921152	1340288	1850672	1721096	2164472	1936888	2167648
										965488	1198792	944288	1238128	0.005	1770920	1835744	1851472	1813888	1985360	2280232	2006432	1846960	2101192	1801888	2002032	1878728	2075528	2031200	1528688	1863528	2006080	2347944	1981144	2041576	1617328	2189296	1849296	2376680	1597512	1318840	1779216	1481784	1857592	2005504	1771192	1838088	1950008	1898736	1883808
										1261344	1103672	1091648	1260072	0.00025	1902984	1861896	1793856	2279736	2179232	1974248	1912584	1842592	2053912	1932216	2333272	2033424	2185368	1890784	1961048	1838680	2270560	2155392	1941384	2004120	2064392	2034344	1835080	1721160	1951160	1989688	1805352	1889208	1945568	1825048	1918512	1812656	1788816	1844616	1928792
										1125912	1215208	1039624	1281736	1.25e-05	1707304	2044160	1871776	1953080	2108408	1881888	1917664	1896864	1964104	1729600	1988608	1757968	1751144	1940224	1725024	1920144	1983048	1710976	1695640	1940920	1828008	2012896	2081496	1979896	1844592	2065176	1795536	2155896	1991632	2426880	1966208	1564448	1899088	2002488	1897432
										1109216	1246384	1093928	1250744	6.25e-07	1738624	1713808	2041936	2042712	1894576	1921264	1947328	2034136	2252832	2289656	1983800	1945176	2087304	1935112	1959784	1575120	2015808	1584872	1812168	2006576	2037992	1867160	1930136	1935392	2114104	2116056	2056392	1451872	2074552	1962080	1846256	1941192	2225168	1875024	2083416
HCI-010 Day 103 (3)	2018-03-28	HCI-010	/	Nod Scid, P6	103	6	5350000	/	mature	1578341	1519501	1308749	1292165	100	4245173	3886173	4427029	4407245	2869677	3034773	3000789	3056973	2624645	2482781	2672229	2700053	260285	337565	425885	355157	1237861	1318205	1629877	1279853	423893	485821	470389	471381	-5402.7	-778.67	4213.3	13949	1080069	1186445	1735101	1543349	197085	149981	232645
										1500413	1448877	1250421	1530501	10	5188405	4247685	4720165	4404285	3517349	3469933	3340629	3561157	3175389	3075301	2925733	2845517	759613	636149	641237	595669	3364301	2857821	2939877	2954805	762341	793277	842661	740773	850957	683741	820693	720421	2850429	3337621	2980605	2857469	1074045	787149	892397
										1474357	1334397	1245365	1183149	1	4384989	4470277	4610477	5058413	4210701	4087973	4660261	3664605	2974189	3276773	2923997	3170725	1966653	2067165	2193133	2257757	3267829	2990805	3084053	2949357	2002525	1896461	2061493	1863053	881181	869029	758741	900237	3385333	3482325	3467005	3378021	4354341	3951645	4547957
										1329261	1379469	1386461	1256733	0.1	4651885	4416861	4456805	4376701	4594573	4185685	5616021	4635029	2988525	3032141	3500197	3278885	4107861	3903677	3987109	3783117	3864869	4407253	4864245	4049053	4320821	3810301	3918869	3995165	1594917	1680165	1776621	1550717	3840677	3209533	4091013	3506765	4565477	4218741	4508373
										1332421	1248909	1257429	1304149	0.005	4845381	4029149	5074461	4205389	4664205	4439357	4427325	4259445	5612165	5130845	5601725	4386261	5131013	4520085	4191957	4629373	4468293	5203509	5676965	4760029	4886461	4334485	4286301	4221109	4028405	4193021	4155541	3879877	4287509	4027325	4333597	5010813	5474877	4324669	4323645
										1289389	1340661	1251381	1278005	0.00025	4174941	5040165	5281613	4186293	4459125	4456589	4706605	4741541	4198293	4495317	4980205	5425821	4418333	4990909	5288637	4702525	4619877	4448029	4526861	4314437	4392413	4232533	4403709	3978589	4117085	4351365	4484221	4322317	4094357	4645085	4941277	5179421	4102029	3908109	4777581
										1336525	1323621	1183157	1255877	1.25e-05	4183037	4695989	5149589	4620117	5230581	5358653	4620325	4402701	4372205	4414813	4534741	4114333	4313629	4428069	5077005	4785661	4538117	4550765	4211349	4535693	4575421	4409101	5230461	4162933	3879965	4261757	4037085	3910133	4254341	4296269	4521253	3769925	5008085	5222429	4471765
										1384877	1411933	1190365	1416245	6.25e-07	4138573	4106045	4504613	4326269	4760837	4107989	4443989	4410717	4720837	4207405	4514205	3781909	4032405	4371997	4368853	4121349	4559877	4288485	4449189	4181389	4010365	3875469	4491893	4576917	4375389	4048853	4514557	4475941	4476293	2959333	4230893	3996957	4111917	3939965	4563485
HCI-011.E2 Day 74 (1)	2018-08-15	HCI-011.E2	/	NSG, 5	74	4	11700000	/	/	7725280	4690440	10850080	10461920	100	2.29967e+07	1.39112e+07	1.26763e+07	1.54719e+07	7.12259e+06	1.71491e+07	1.25224e+07	1.612e+07	1.8448e+07	2.39239e+07	1.46245e+07	1.84431e+07	1.34495e+07	1.38163e+07	9.84875e+06	9.54091e+06	2.17415e+06	2.90179e+06	3.07899e+06	2.18595e+06	1.65999e+06	1.50459e+06	2.73711e+06	2.08379e+06	-3693.33	48106.7	50306.7	149307	9.49751e+06	1.20968e+07	5.77675e+06	1.38319e+07	2.89973e+07	2.28748e+07	1.80984e+07
										10225560	7735440	7565680	4752640	10	1.4146e+07	2.39571e+07	1.67952e+07	2.12258e+07	1.54581e+07	2.43431e+07	2.17815e+07	1.79341e+07	2.67141e+07	2.68036e+07	2.83948e+07	2.71509e+07	1.4615e+07	1.6484e+07	2.35035e+07	1.64173e+07	3.40155e+06	2.73343e+06	5.28003e+06	5.19043e+06	8.21923e+06	6.67111e+06	5.37695e+06	9.46607e+06	6.39551e+06	1.62629e+07	9.07619e+06	8.58783e+06	1.41879e+07	9.88387e+06	1.1771e+07	8.87727e+06	1.87077e+07	2.27445e+07	1.892e+07
										10348320	9148400	7078400	9610080	1	2.66824e+07	1.34872e+07	1.58297e+07	1.10377e+07	2.00628e+07	2.23078e+07	1.62939e+07	2.06345e+07	2.33805e+07	2.90518e+07	1.47268e+07	2.29658e+07	1.69251e+07	1.96959e+07	2.19179e+07	2.10169e+07	7.83079e+06	6.60099e+06	1.17707e+07	1.00902e+07	1.57553e+07	1.10929e+07	1.4966e+07	1.36258e+07	1.51413e+07	1.53235e+07	1.3646e+07	1.45308e+07	2.20983e+07	2.06002e+07	9.03631e+06	1.51268e+07	1.7954e+07	2.44523e+07	1.95816e+07
										14822840	10014280	7730120	6608640	0.1	1.90501e+07	1.29221e+07	1.4238e+07	1.47921e+07	9.22655e+06	2.32943e+07	1.54125e+07	2.12284e+07	2.04197e+07	2.25809e+07	2.53416e+07	2.06029e+07	1.92654e+07	1.62711e+07	1.81212e+07	2.78147e+07	1.17487e+07	2.46134e+07	1.25636e+07	1.13692e+07	1.82006e+07	1.97137e+07	1.15563e+07	2.30173e+07	1.52425e+07	1.83558e+07	1.62563e+07	1.58748e+07	1.26059e+07	2.45573e+07	1.44777e+07	1.95116e+07	1.42718e+07	1.84432e+07	1.86697e+07
										11847520	9825200	8918360	7070080	0.005	1.49239e+07	1.44375e+07	9.05679e+06	1.44945e+07	2.51635e+07	1.87101e+07	1.45005e+07	1.33963e+07	2.23184e+07	2.27393e+07	1.64552e+07	1.35999e+07	2.52009e+07	1.93185e+07	1.61982e+07	1.85661e+07	1.98427e+07	2.04722e+07	1.56643e+07	1.97202e+07	1.85404e+07	1.99783e+07	2.41289e+07	1.16521e+07	2.01345e+07	2.29225e+07	1.21929e+07	1.56192e+07	1.31943e+07	1.71038e+07	2.71007e+07	1.45229e+07	1.73036e+07	2.10697e+07	1.53815e+07
										8532600	7142640	9208640	6040840	0.00025	1.03803e+07	1.63659e+07	1.99419e+07	1.39561e+07	1.075e+07	1.26427e+07	2.12039e+07	1.8738e+07	1.38519e+07	2.2783e+07	1.34482e+07	2.41557e+07	1.86322e+07	1.46027e+07	1.57326e+07	2.18211e+07	9.60223e+06	1.85131e+07	1.87755e+07	1.71897e+07	1.55502e+07	1.973e+07	1.50328e+07	2.17147e+07	9.30179e+06	2.1844e+07	1.77815e+07	1.79295e+07	1.65998e+07	1.8867e+07	1.78514e+07	1.78733e+07	1.92355e+07	2.78461e+07	1.52567e+07
										14485800	6591640	9942120	4935840	1.25e-05	1.7445e+07	1.08971e+07	9.25803e+06	1.637e+07	1.57739e+07	2.66839e+07	1.35098e+07	9.79443e+06	1.57711e+07	2.51484e+07	1.67611e+07	1.32243e+07	1.8123e+07	1.50777e+07	1.25663e+07	1.39894e+07	9.62187e+06	2.1239e+07	1.42657e+07	2.08748e+07	1.72979e+07	2.038e+07	3.0317e+07	1.03129e+07	1.80798e+07	1.35029e+07	2.58212e+07	1.58251e+07	1.78205e+07	2.06807e+07	2.44734e+07	1.77514e+07	2.11843e+07	2.12006e+07	2.36035e+07
										10269520	9244160	9700560	6568840	6.25e-07	1.57094e+07	1.13968e+07	1.61139e+07	1.46958e+07	1.29741e+07	1.5678e+07	1.47719e+07	1.46701e+07	1.57635e+07	1.94625e+07	2.31367e+07	1.93772e+07	1.36701e+07	2.02309e+07	3.44075e+07	1.98223e+07	2.35194e+07	2.17021e+07	2.68287e+07	1.68851e+07	1.60697e+07	1.52518e+07	1.89339e+07	1.62179e+07	1.53724e+07	2.13141e+07	1.42056e+07	1.77983e+07	2.17329e+07	1.9152e+07	1.86031e+07	2.86607e+07	1.59281e+07	1.92079e+07	1.69677e+07
HCI-011 (E2.3)	2018-12-23	HCI-011.E2	/	/	/	/	/	/	/	8.04525e+06	8.75521e+06	1.21719e+07	1.11727e+07	100	28442760	23874760	19077800	24396640	20343520	21834400	14212280	14665160	29310360	27709720	24900280	26985640	22076080	21000440	18812000	18250440	2670960	1460800	3332240	2985680	2380880	3033200	3075800	2395600	5240	70840	109360	145760	9672600	10685640	10066520	9692400	22664720	22097960	18780480
										1.13554e+07	6.25281e+06	1.17255e+07	1.40077e+07	10	31088920	22087240	33776080	36359640	31905880	20837320	24999760	28778440	26111280	25671080	26755840	33564840	22955960	26372680	26423320	22800480	7033920	6267120	6245480	6397160	12653320	15386760	11735640	10979080	15718840	14104120	17629160	14501800	16969040	19739560	20512880	24885680	28083560	32149760	26872760
										1.09031e+07	6.94121e+06	1.10721e+07	1.21957e+07	1	22030240	23791920	20401360	20387480	31063640	24093000	20968960	22966760	25847480	24048040	17071480	17641840	16937680	23379520	22701960	19949280	14926200	13622480	14792320	11989360	18761440	22759520	16678680	17304920	27611600	27603400	18316080	20456320	14671400	21129720	19518560	20369760	31230400	20711440	26701160
										1.24787e+07	8.11821e+06	1.17951e+07	1.12521e+07	0.1	21052000	18935480	27438800	23827240	28957320	25714560	24538240	25036600	17042760	20032040	25295320	20779640	25141520	18030920	22355640	25863680	18279440	21306440	22396560	21724040	21137280	24633240	21440240	28273920	22939280	23352760	18974840	24743120	17171560	27079320	23117320	18768280	33437360	29768960	35161400
										7.84925e+06	1.19983e+07	1.54888e+07	1.33453e+07	0.005	17576320	19281760	20190080	17667320	24098240	25820320	22186080	24067200	20567000	26644240	23463120	18433080	16913800	22766320	18572280	18576760	23298440	22525200	16582160	23906240	23575480	30406240	17327840	19014560	32778200	24467480	17835480	20130200	16805560	24171760	14567240	12629640	22968520	25354000	19243960
										9.83797e+06	1.062e+07	1.23947e+07	1.47325e+07	0.00025	17053840	20235400	19496360	22333840	20202240	21302640	22041760	23828680	25943480	21413480	32923640	24164880	27512600	20546480	21627040	23129200	24768120	17070240	19696480	24729320	27356160	21435720	25238640	27056480	27268640	23357120	25033360	27972520	18913840	20814000	19400520	24164440	22605760	21114040	26620120
										1.08038e+07	1.13258e+07	1.36209e+07	1.32493e+07	1.25e-05	26766960	19780000	17594000	20596680	23869760	18377360	22775400	20738840	22154040	26661480	17124720	17942280	21158280	23874680	22828680	26483480	27230960	26860360	17626560	16055400	17928680	23015080	17997560	20213480	21405960	25663600	21704520	23382240	18862840	24143680	18922840	18821600	18577760	20418360	22415360
										1.35552e+07	1.02421e+07	1.12863e+07	1.13629e+07	6.25e-07	31809560	20743640	27151840	25114600	17130680	23798720	25211840	30806560	20517440	23537440	24093800	21441200	21028920	19892000	25211840	23852680	24342480	20954800	28904200	23412880	31611640	24006320	30791320	25896040	24960240	21038080	19762320	23835120	22603840	22913360	18160840	22227640	25365800	22836000	13589400
HCI-011 (E2.4)	2019-01-02	HCI-011.E2	/	/	/	/	/	/	/	1.89826e+07	1.28847e+07	1.75045e+07	1.52782e+07	100	2.44057e+07	2.98584e+07	1.83807e+07	1.66841e+07	2.12449e+07	1.6044e+07	7.10469e+06	1.55442e+07	4.15749e+07	2.97149e+07	1.35543e+07	2.53239e+07	2.68633e+07	1.19433e+07	7.36677e+06	2.0521e+07	6.38253e+06	6.87777e+06	2.57733e+06	2.85729e+06	7.66129e+06	6.29057e+06	4.30777e+06	6.41145e+06	91893.3	127893	281613	248653	2.11325e+07	1.2303e+07	8.77165e+06	1.68364e+07	2.41693e+07	3.25647e+07	1.68748e+07
										1.33429e+07	1.18457e+07	2.16367e+07	1.88965e+07	10	2.43895e+07	9.81997e+06	2.63087e+07	2.889e+07	2.75796e+07	2.98271e+07	2.42017e+07	3.06495e+07	2.38701e+07	1.88025e+07	2.53669e+07	3.49491e+07	2.2614e+07	1.60488e+07	1.62816e+07	2.32478e+07	1.36276e+07	4.18637e+06	7.59869e+06	8.73325e+06	9.42709e+06	1.83219e+07	8.04593e+06	2.19169e+07	2.37056e+07	1.71614e+07	1.82303e+07	2.08873e+07	2.52572e+07	1.86799e+07	2.34371e+07	1.69557e+07	2.71372e+07	1.80162e+07	2.1268e+07
										2.35247e+07	1.95117e+07	1.85129e+07	1.73668e+07	1	2.07875e+07	2.94769e+07	1.43817e+07	1.67812e+07	2.56112e+07	2.22168e+07	1.47342e+07	2.10424e+07	2.86876e+07	2.49368e+07	1.09414e+07	2.79717e+07	1.45969e+07	1.70259e+07	1.60919e+07	1.63287e+07	1.7145e+07	1.52826e+07	1.06121e+07	1.64018e+07	2.31042e+07	1.8266e+07	1.52059e+07	2.23289e+07	2.75505e+07	1.96777e+07	1.56167e+07	1.89861e+07	1.98487e+07	1.52421e+07	1.3863e+07	1.6937e+07	2.43629e+07	2.54904e+07	1.52835e+07
										1.84658e+07	1.71269e+07	2.00373e+07	1.39493e+07	0.1	2.28028e+07	1.46379e+07	2.63306e+07	2.17757e+07	2.24455e+07	1.85896e+07	2.11791e+07	2.29456e+07	3.93358e+07	2.2339e+07	3.30862e+07	2.76669e+07	2.8237e+07	3.51327e+07	2.55278e+07	2.77964e+07	2.48306e+07	2.12032e+07	1.93402e+07	2.78416e+07	3.4361e+07	1.63505e+07	2.20558e+07	2.20765e+07	2.78175e+07	1.9891e+07	2.67365e+07	2.78533e+07	2.45667e+07	2.19059e+07	2.32607e+07	1.73331e+07	2.54644e+07	2.6217e+07	3.31409e+07
										2.22584e+07	1.59422e+07	2.33473e+07	1.57125e+07	0.005	2.69776e+07	1.29439e+07	1.69999e+07	2.74566e+07	2.98898e+07	3.38859e+07	2.1421e+07	2.54869e+07	2.27559e+07	1.60946e+07	1.02797e+07	3.13434e+07	2.67993e+07	3.05803e+07	2.33924e+07	2.78452e+07	2.37404e+07	2.22279e+07	2.50495e+07	1.29946e+07	3.10847e+07	1.94957e+07	1.97369e+07	2.75915e+07	2.33145e+07	2.36253e+07	1.98144e+07	2.28587e+07	2.89023e+07	1.59978e+07	1.15075e+07	1.49325e+07	3.00439e+07	3.16594e+07	1.19329e+07
										1.78302e+07	1.58997e+07	1.8917e+07	1.89183e+07	0.00025	2.31186e+07	1.39641e+07	2.15473e+07	3.12834e+07	2.36719e+07	1.80269e+07	1.25715e+07	2.37698e+07	2.37368e+07	2.57902e+07	2.67912e+07	1.98528e+07	2.53657e+07	2.43621e+07	2.35842e+07	2.64352e+07	2.74563e+07	2.35568e+07	2.9948e+07	2.80363e+07	2.21295e+07	2.54299e+07	2.74767e+07	2.43481e+07	3.27488e+07	2.628e+07	2.27956e+07	2.86257e+07	2.18735e+07	2.41136e+07	2.13684e+07	2.58601e+07	3.02091e+07	2.52423e+07	2.11299e+07
										2.08163e+07	1.40883e+07	1.59069e+07	1.56683e+07	1.25e-05	2.46544e+07	2.60175e+07	2.01366e+07	2.16895e+07	2.63522e+07	2.91678e+07	1.39049e+07	2.10432e+07	2.80883e+07	2.24571e+07	1.41149e+07	1.50195e+07	1.64287e+07	3.60823e+07	2.00073e+07	2.98821e+07	2.56448e+07	2.46082e+07	2.18967e+07	2.59139e+07	2.83377e+07	3.01134e+07	1.70838e+07	2.49105e+07	2.84185e+07	1.91159e+07	1.44369e+07	2.21484e+07	2.19942e+07	2.30851e+07	1.67009e+07	1.44561e+07	2.60946e+07	2.99661e+07	2.64829e+07
										2.14412e+07	1.48696e+07	2.31407e+07	1.15261e+07	6.25e-07	2.66238e+07	2.88482e+07	2.36125e+07	3.46765e+07	2.33641e+07	1.70231e+07	1.96598e+07	2.25781e+07	2.77496e+07	1.54794e+07	1.79277e+07	2.83605e+07	2.17903e+07	2.08555e+07	1.62298e+07	3.32882e+07	3.29673e+07	2.46961e+07	2.17967e+07	2.74368e+07	2.66964e+07	2.17976e+07	2.40213e+07	2.36536e+07	3.29799e+07	2.77237e+07	1.91395e+07	2.63715e+07	2.02673e+07	2.61478e+07	2.90458e+07	3.72205e+07	3.07848e+07	1.69767e+07	2.85392e+07
HCI-012 Day 143 (1)	2018-02-15	HCI-012	/	NSG P5	143	10	8300000	/	small	991629	1440453	1448389	1336989	100	3589520	3889048	4063520	4286344	566784	394984	572912	622600	1918456	1885704	1917128	2154432	24208	9440	36184	17408	92712	99184	114328	162824	389760	409024	553720	312752	-672	-3248	4392	3040	-1680	648	14168	19760	170848	226360	215744
										1112861	1381805	1513389	1468925	10	4392544	3167616	3050648	3485352	2452024	2046640	2288696	2551912	1866152	1904512	1775008	1763064	260112	337712	320736	321128	1242904	1030712	1392768	1430928	1092120	959776	1069368	973808	105856	75040	160696	149352	1279072	1545552	1443320	1388544	2678008	2082352	2531928
										1159813	1308925	1673197	1258037	1	2939432	2349296	2389608	2638776	2997848	2977592	2554224	2647096	1745832	1868360	2114560	1853496	3103784	2712760	2626480	2941928	2212944	2640408	1738552	1798456	3104360	2392176	2251008	1946896	2639216	2278880	2463192	2090176	1137792	1292912	1102368	1006864	3364312	3453304	3672152
										1298669	1480445	1424933	1409109	0.1	2942568	2760848	2528888	2955056	3260424	2702840	2768512	3167840	1917336	2263744	1697904	1829184	3406056	3497488	3843792	3616208	2475824	3037376	2959656	2821944	3029360	2427288	3402496	3136336	3422592	3498832	4344816	3695192	1653328	940152	1687640	1606224	3286944	4131984	2888624
										1363213	1208541	1433829	1634005	0.005	2236256	2650208	2549488	2519456	3091976	2485504	2255728	2340808	3079664	2831472	2581256	3299120	3437208	3547952	2383992	2467800	3084184	2123928	2341824	2505736	2922784	2724712	2271120	3668384	2841184	3316608	2604760	2763608	1091456	1572176	1369296	1490392	2637616	3103776	2587280
										1482165	1319789	1453445	1556005	0.00025	2232648	2260440	3056536	1883608	3429544	2449464	3232544	3235864	3033168	2081632	2887928	2607952	2987792	3203024	2420600	2217608	2286552	2699968	3296976	3026944	3157160	2174784	4104408	2419144	3156128	2482288	3788432	2388808	2437256	2253968	2188720	2399728	3377696	2601072	2608304
										1611445	1165213	1681253	1406661	1.25e-05	3734016	2815792	3088704	2153424	3402216	3545200	3539416	3033648	3064224	3291280	2677416	3084200	2451616	2769776	3193080	2974104	3386120	2991888	3032320	2446344	3242672	2924784	2852240	3232704	3109848	3308864	3150056	2819240	2643872	3270576	2926104	2308264	3559240	2350480	3036744
										1068045	2317037	1670693	1655885	6.25e-07	3777000	3389584	4088472	3058968	3145656	3495560	3332072	3159560	3297040	3442872	3445464	3676376	3281712	3379336	2897320	4261728	3691248	2319200	3798736	3023064	3630984	3028072	3522792	3403480	3009152	2602312	3158280	2569288	2938728	2518776	3550136	3805648	3304944	2975424	2801816
HCI-012 Day 162 (2)	2018-03-05	HCI-012	/	NSG P5	162	11	12230000	/	small	1726771	1559539	1914275	2246571	100	5089899	6140827	5380523	4861427	703587	798123	816723	846019	1918619	1900851	2060907	1977531	41107	45835	44851	77971	480643	408563	477931	393539	806947	1231507	580483	738091	866.67	-6669.3	7026.7	-1605.3	15027	2946.7	8418.7	15899	539139	679659	466971
										1745627	1221195	2059051	1640099	10	6025339	3476195	5371947	5220867	3763131	3144971	3800027	3698179	1956555	1918019	1733771	1847339	447803	512067	481019	587027	2333851	1711067	1798771	1833523	2565371	1633059	2068779	2407483	288619	198427	344963	231523	318691	348363	672563	320395	3486907	3462603	2941187
										1761891	1713147	1661627	2207995	1	5036923	4183075	4483171	3708395	3570051	3332803	3667403	3965403	1740331	1994795	1887411	2032443	5636379	5682163	3010843	4465971	2712819	3086819	2512251	2742875	3743019	3754035	2920115	3700307	4847587	4173139	2683339	2914667	221323	239787	392811	258867	5019891	5145595	4758739
										1534371	1099227	2129739	1329067	0.1	4171771	4811075	4705387	5197875	3968843	3300003	5017491	5165907	2558451	2517259	2762099	2454963	4878539	4341299	6217691	6106563	3772123	3812955	4715435	5466387	5392387	3354947	5108259	5284683	3844931	5020995	3948139	4426931	243635	264475	206827	235179	5041955	4138243	4256851
										2241019	2271867	1958763	1836523	0.005	3897579	4056179	3533779	3170819	5925715	4710731	3250347	2574683	4330931	5479931	3031683	4293915	4506435	4968523	3805763	3466739	4035011	4258539	3521243	3788779	5324251	4743555	4341563	3684403	3992747	4643467	3758891	3266851	833763	629411	527595	708339	5009315	4097475	3863379
										2220587	1918179	1860611	1406883	0.00025	5030867	4189371	3995507	4142075	5079331	4678835	3334611	4965955	4070491	4170283	5575787	4726979	4133499	4325203	4559075	3806091	3460059	4168963	4416163	4778563	5117219	3365955	5094915	3547819	4779283	3396651	4508019	5135659	3492315	3417355	3411867	4589899	2825099	3359403	3833051
										1687619	1413083	2146563	1883403	1.25e-05	3913379	4573171	4032987	3978683	3600419	4977731	3989843	3574411	5060219	5471947	4395859	4046651	4329675	4428163	3615979	3419539	4866779	4943659	4592715	3392019	5032763	4863443	3636211	4469035	4124051	5114523	4580259	4570427	5197843	4492283	2743363	3593507	5059107	3909819	4121251
										1894875	1429995	1776339	1114659	6.25e-07	4198915	4047003	4842291	3713203	4855843	2952291	4226627	5012483	4510347	3329539	4227499	4705947	4802059	3890603	5433971	4724075	4522843	5387907	5727811	6142891	5207339	5199915	4626531	4710939	4342531	4883147	5041507	5322667	3629419	4823803	4538811	4570291	4420779	4093579	3677747
HCI-012 Day 201 (3)	2017-11-17	HCI-012	/	NSG, P5	201	10	11600000	/	mature	4840149	2626341	2524733	2977589	100	9.63136e+06	7816763	6906435	7448307	4503299	3986515	2814627	2729795	5626107	2932771	2994619	4124443	42987	100739	103555	174995	1173891	1197027	519763	601987	2387003	2877723	3777291	3578659	12707	-5309.3	32707	6346.7	358555	171371	37571	130515	1411923	2551635	1902091
										3848221	5126029	4375981	3039149	10	7.29297e+06	6458067	2944507	4239819	5948139	2940659	5583323	5281811	2487587	2593419	2671003	2263675	368555	257795	453083	412275	2165363	1967195	1787891	2981691	3403179	3262835	1128587	1663875	1167051	556275	306619	287507	504835	651043	2534491	854027	6811459	4137859	6779923
										2146653	4437005	1551165	4268853	1	7.33838e+06	6369787	6919227	6180291	6030139	6962235	6533539	6807483	3107667	5153531	5478331	4168123	6775019	6518819	7515363	7064019	4949475	5059515	4228491	5772299	7947339	7198995	7073987	6363403	5235971	7179267	6201059	7926403	492371	201707	320867	253307	7603595	7579107	6492131
										1908965	4078285	3525429	5552357	0.1	6.93848e+06	6789659	5940763	5787755	6186811	6468811	6460483	6351619	3752595	2962635	4053323	3324363	7229179	5220403	6576651	5959603	7295259	4405587	4434835	6386611	7154475	6890043	3865379	7459803	7533883	4807875	3020259	5503179	306363	2625915	443483	569331	6231875	3484363	6337027
										5102333	5813957	2772973	3625173	0.005	5.52543e+06	6824435	6160491	6985051	6941539	6648347	6544739	6937955	7091083	6597451	6819315	6717939	7561219	6766435	6539475	6760323	6949155	6533363	7147083	6931403	6885963	6790659	6003627	7313163	7333891	7598451	7585283	6685867	6983307	5851363	6338715	6075771	6262411	6757259	6195011
										4530749	2680789	2456685	2788197	0.00025	5.83569e+06	5247587	4725795	5151171	7222803	7453035	7092859	6989947	6849811	6717411	5681059	5816803	7369731	7082371	5575387	5736811	7555403	6705355	5363459	6719355	7405739	6966723	7236603	6013651	8128131	6814059	6192923	6020387	7157411	7665803	7024763	6063963	6484907	5125923	4358419
										1675157	3458757	2127749	3652589	1.25e-05	6.95542e+06	6645083	4891123	6952083	6558555	4816875	7028971	6882483	6832195	7074635	6466939	6832331	7476971	7150619	7157387	7371331	7018939	7181779	7557459	8019179	7124363	7593571	6981275	6883707	6764691	6896235	6781699	6954211	6491651	8200851	8000171	6278947	7087219	6407083	7890475
										5272213	3227677	3569933	3767013	6.25e-07	8.68354e+06	7122419	6571803	7320619	6903323	7863307	6959771	7540571	6794707	5286947	6248619	5277843	6980395	6684947	6200275	7263539	7617147	6168555	6407355	7371059	6855395	7152747	8701011	4970931	7201579	6873307	8163491	7870995	7307347	5379987	7979171	7342043	3809619	6205707	6078315
HCI-015 Day 172 (1)	2017-11-17	HCI-015	/	NRG, P6	172	8	14650000	/	mature	4082789	3607557	2081741	2686013	100	7.07942e+06	6485565	4875277	7697565	2810013	3070829	3144189	3751349	3099365	3603917	3307029	3254685	516293	380597	359757	479069	1587333	1008645	1498477	1181629	1645029	1136333	1014341	998205	3261.3	-5994.7	12629	1829.3	91885	76741	46685	129845	1125853	1588093	807597
										3972301	5013941	2049253	1975821	10	5.49076e+06	5248477	4509821	5614605	3697885	4130981	2622261	4109509	3970301	3483109	3947373	3276037	2948045	715917	1392949	1422557	4681653	3277525	2360277	1650381	2379229	1568061	1867869	1098069	402301	374677	398229	352325	473789	712877	725197	1130317	1781549	2977221	2601261
										3787029	3101005	3087253	2158341	1	6.44264e+06	5867685	5187549	6755917	4923581	4270581	5534789	4756101	5798565	4544981	3896197	4529421	5004493	5135997	3788717	2995453	4163997	4130629	3770277	2488469	4422757	5589469	7455677	6966029	915061	1305269	850245	1001165	1160621	1515205	1310717	1897469	6676405	5837541	5749613
										3449285	3364877	4370101	3034533	0.1	4.72465e+06	6396581	4480669	2142517	6354093	5653317	8013749	5690557	5136141	4882093	4390653	4270869	4702149	2414661	3469069	4175165	7982405	5637125	3063549	4525669	4549877	5470797	3367325	4225405	1307509	2293941	2175293	3717437	428509	323165	718477	973949	7390389	5453613	3532581
										3610181	2651725	2441757	1796733	0.005	6.84506e+06	6462949	5576525	4921413	7025837	6604149	6352725	5432621	5853365	7435941	6741341	4779069	5977533	6789469	4916749	6490685	6505821	5630405	8129085	4179645	4347677	6466805	7009797	5270597	7340925	6696685	5300133	3629253	1630533	1283237	1465181	1898605	7119365	5861109	6239957
										3372845	3960837	921189	2608973	0.00025	4.2186e+06	6107269	2633237	8245173	7282645	2436333	5475589	6527781	6497597	6777197	5764901	5723685	6789693	6111229	5074437	5350621	6153997	6268157	5582813	5924445	7222221	9173013	5557325	4737613	5900237	3957773	5840853	4669261	7311125	4377613	2957013	3218653	5988909	7631237	5585701
										4243149	2476693	2781301	1973189	1.25e-05	8.2843e+06	6733597	7438341	7300461	8619277	8999885	8183901	6466197	8531941	7760869	6160365	6339717	8158661	6264365	3364845	6935741	7456173	7624165	5769309	5995349	8060997	7923005	6039445	5347861	8282805	7339085	6656949	6337717	7343245	4698661	5243077	5792477	7788421	8258125	6567517
										3023789	2823181	2021693	1381085	6.25e-07	4.35649e+06	8244085	7121701	8091549	6386213	6128173	6505229	6182341	4067717	6518501	6578509	6406085	6688869	5632309	4139157	5103773	3957989	5388709	5354893	5227877	5481317	4789101	4988685	5753973	6565085	5265845	2991205	6672045	4066389	1947637	1672061	4343613	6417805	7315349	4025621
HCI-015 Day 191 (4)	2017-12-06	HCI-015	/	NRG, P6	191	9	12900000	/	mature	3894187	4365363	3922627	2826467	100	4.5494e+06	3734536	8116168	5359048	3032752	3945288	2907544	3092136	3299880	3579808	3704624	3501776	243280	163320	231032	181408	1114192	1540296	611040	597080	959376	892032	1125640	894048	-2392	-10024	8128	-416	26560	218472	74000	60016	684992	707608	1272872
										5115755	4306083	3612819	3478795	10	4.4156e+06	4250560	6099168	5274504	3811208	3747600	5461360	3410768	4718992	4070912	3133168	4204328	1042912	883568	872048	1263680	2856672	1506488	1970664	2475152	1525272	1265360	1662496	2369424	721520	383112	445664	437056	797568	1038752	746320	1122408	3597944	3562312	3418272
										2657091	2158587	3770299	4153683	1	6.39557e+06	4719288	6170336	5535104	3785288	5228528	5753384	2370640	3013272	3661640	4896672	4063048	1704096	2221664	2596344	1269344	4285536	3897640	2837872	4744144	4349208	1653072	4765192	5108768	862744	887480	840992	571672	1139728	919528	1235880	784240	2001040	6071960	4705568
										3332123	4040955	3192283	3182403	0.1	2.28052e+06	3057872	3406128	3600088	2830200	3080752	2571392	3240312	3897408	3301288	3908312	3990808	5438128	1767576	2880584	3402400	2855088	3944456	3558368	4222952	3795728	4893464	3011720	3083744	2485296	2649056	1967816	673480	573752	311640	311176	537240	4127952	3543448	3742232
										3472235	2918315	3512923	3619979	0.005	5.9323e+06	4528320	3374728	4427696	3515520	6455720	7579624	5571672	5046600	5598184	6682104	4542744	5774168	4986504	5413264	6345928	6006160	4976672	4153208	5608840	2751432	3952888	5527536	3793552	3604608	2811184	4817856	3735904	584880	589072	468752	520672	4185376	4846392	5632568
										2022251	4190779	3616115	2484099	0.00025	4.26488e+06	4149944	4683344	5134336	5018504	3596944	3954624	5092072	5059248	3543696	3096280	5703432	5284352	5367952	2417424	5221776	5544024	4377120	2723608	4437432	5420128	3715896	3031792	4264792	5219560	4550360	4036464	3671304	640696	478488	367184	857008	4824904	3496184	2360696
										3054259	2248011	2360203	2671395	1.25e-05	5.04637e+06	5282432	5537000	6106944	5992272	6662136	6442920	6003472	4967144	4506928	6299288	4266904	5372064	5981064	6152136	5842968	5564816	5024208	5034856	5804256	5653112	4286440	5164072	5489656	3966552	3893632	5389856	5691360	1693912	2483944	1025304	3090616	5527336	5842032	5353256
										3932707	3358323	2602539	2066363	6.25e-07	5.18366e+06	4751608	3101056	4242992	4693208	4446768	4733888	2537152	3102112	3546016	3971200	5634256	5068704	5049440	5358800	3601384	4522584	2726664	4306656	3647896	5690344	3503912	3482680	5553512	3296144	3312000	3936448	4755536	1037624	1326168	1211056	1330808	3639856	3059040	3489432
HCI-015 Day 218 (3)	2018-01-02	HCI-015	/	NRG, P6	218	11	7040000	/	small	2787061	2107845	2842189	2576205	100	3.97164e+06	3148699	3580979	4400651	2677003	2955003	2075307	2591563	3234363	3100259	2860715	3272235	112467	116115	174931	167387	780611	789227	918651	764171	507459	767819	636659	823907	-2301.3	-5965.3	5218.7	-13.333	39827	74075	62475	98611	559251	632227	529539
										2615317	2389157	1811013	2375077	10	4.47671e+06	3932355	3749651	4041835	3800563	3183011	3518499	3609171	3749131	3654155	3540147	3999763	975867	293211	659099	386483	2725067	1623187	1897339	1820571	1090203	885459	860747	916795	255467	273875	261507	144579	474459	647059	163979	415523	525651	2047459	1202187
										3164893	2462093	2376213	2690589	1	3.70412e+06	4303427	4021091	5611107	3460859	3925323	4727683	3995947	4113139	3543315	3753995	4453739	1501675	1591099	2232763	2153435	2211891	2262299	3413907	2523755	3665251	2693611	3564723	2872435	675075	476531	480683	622251	210075	350499	316403	463323	3415011	4338475	3957339
										2746805	2847517	2598861	2024237	0.1	4.65033e+06	3251891	3440579	3528843	4974643	4865227	4041843	4219331	4015843	4467859	4337603	4474619	4518747	3775075	3149099	3182819	4938419	3892395	4000083	3384691	4581123	4210731	3925635	3114147	2069035	1522547	1845931	1628123	279771	404435	212115	233939	4899979	4529627	3661155
										2033549	2238517	3456629	1960781	0.005	3.18234e+06	1756955	5016115	3595507	5335299	4154779	3935643	4289947	4184483	4071683	4152291	3420899	1461635	4039979	4643739	4929619	2851939	3814523	1455627	2650371	4365275	4248995	4179059	3913843	3652523	4030635	3774579	4497235	518363	480523	811427	594947	3875019	3514643	3892835
										2914781	2361173	2633133	2916605	0.00025	3.60418e+06	4880939	3742595	4729459	5045971	4547571	4004195	3150627	5222891	4629819	4413291	2715387	4506723	4397907	5930667	4214163	4668435	4636299	3287355	3538171	4473627	3916139	4820155	3039931	5032435	4097475	5012635	3725299	2029387	1839211	2443507	2078859	4753891	4101499	4775099
										3002821	1966053	2507389	1954757	1.25e-05	4.54457e+06	4761083	4771875	5260875	3923507	5151667	4367675	3961867	4650379	2428507	4287123	5164531	4481155	4088987	5271875	4706219	4553251	3341483	1153659	4846147	4452347	4634891	3887555	3926875	1667235	2278091	2559667	4466507	4010395	3383643	3864499	4579507	4050403	4471867	1521651
										2309829	2041861	2433605	2332229	6.25e-07	5.34092e+06	4593267	3479955	4148539	4727539	4183619	3702971	3928995	4147099	4267683	3847491	4097171	4767363	4052795	4444827	3293915	4372211	3678067	3946179	3554323	3971355	3937459	2942515	3513019	4176419	3346875	3533859	3412707	5408227	3797635	3393139	3776731	4246891	3659179	3999459
HCI-016 Day 153 (1)	2017-11-17	HCI-016	/	Xeno, P4	153	8	8000000	/	mature	2697933	2503581	1420917	1742093	100	1.83985e+06	2460125	4384565	4817469	2579029	3542005	2018885	1991997	3288237	3229413	2426325	2654685	124597	70253	138229	92205	1046421	900973	785829	827493	152637	88317	211245	184501	-6706.7	-3266.7	1349.3	10789	186645	2161869	805437	271813	179661	169581	219693
										2242245	1224997	1173005	1222181	10	4.31451e+06	4289789	3837709	1193885	3691181	1644765	2516133	2683717	3498605	2769045	2718773	3202301	100677	94237	116165	112749	1690117	2528077	1764101	2385613	135245	153605	215397	160013	137973	101085	110189	125749	5008205	3047357	4650501	4054461	1544317	1431349	1033877
										2361613	1921629	1256893	1368581	1	4.07932e+06	4708645	3808421	3655221	3903213	3340637	4126837	3612381	2697981	3396541	3303829	3708709	306101	292693	571853	653789	4927733	4479749	3063781	4334549	2491709	2569765	3337653	3450765	99949	129901	110421	161805	4699325	5339101	5062309	5218757	3684221	5124533	5859037
										2354773	1843181	1076973	1718869	0.1	4.37906e+06	1465501	3195885	3887317	4890189	5081893	2436813	1705461	3446397	2532197	2296229	3287197	4507485	3758485	4637869	2985029	4763573	3770293	3790757	3888701	3390477	3381605	4589261	4559957	516597	627965	271997	445397	4504781	4807485	3998661	3399597	4379581	3918893	2800845
										2151333	2025261	1147861	1385173	0.005	4.80043e+06	4915829	4562629	4393997	3628789	4844973	3233053	4329501	4900181	3497493	4972501	4362845	4396277	4536533	4287797	4170053	4726173	4757461	4449053	3762301	3958469	3969125	1831269	3340533	5023821	4463829	2968637	4615597	5750381	4593477	2689701	4708213	4338269	4061669	4552445
										3739157	1612005	1730949	906165	0.00025	4.20971e+06	4141069	4962645	1356925	3904837	3785693	1895597	3573941	3896221	3283269	2810573	3171061	4741981	4397797	4068237	4001541	4419525	2683349	3837581	4480093	4926501	3279421	4419061	3880381	4121341	3901357	1569429	3543381	4443469	5194397	3579637	4572421	4088365	4002325	3995197
										2053261	2027573	1055693	1106437	1.25e-05	5.88762e+06	4763037	5577749	5760429	5834509	5476893	5802717	4566237	5325517	5573437	4992181	4883053	4511141	4931837	5397245	4741221	4578605	5341493	4993653	4158501	4793133	4373021	5270533	5129845	4855061	4370061	5620325	4746357	3836685	5688229	4989717	4180133	6169149	4267949	5351597
										2528781	1084701	1521093	1053101	6.25e-07	4.98697e+06	3332997	3533501	4549869	4777213	4399085	4367077	5320989	4528357	4797389	4211221	4164517	5520773	4364949	5101997	4238597	5241669	4151917	4136717	4075149	3841629	3203013	3047957	2971837	4237629	4193917	3389341	4412933	3814573	4562277	2908581	3374573	4438397	3661061	3947237
HCI-016 Day 172 (4)	2017-12-06	HCI-016	/	Xeno, P4	172	9	12400000	/	mature	2202027	1983499	2732499	2178891	100	5.29017e+06	3564448	3990104	3965152	2990104	3102728	1916184	2175232	3542408	3293280	3092480	2884176	181016	69528	109168	87464	1168632	1146704	998432	807320	153056	185584	205152	171208	-4616	-3712	984	7064	71040	160936	486440	395872	238664	365408	356360
										2486115	1205707	3193563	2671467	10	4.8564e+06	2668248	3090912	3786600	3383512	2378104	1618136	3132744	3192784	3185072	2110288	3433784	149480	125328	97552	102992	3887560	3956848	2653048	3238920	447720	280168	205896	409360	89336	174616	118184	124920	3228032	2383320	2271984	3931704	1524776	2137760	1092640
										1037507	2237971	3256099	3161219	1	4.10131e+06	4414200	4641120	2323952	4154320	3280328	3557512	3750424	2614208	4112632	3897120	3850608	502696	384768	322392	495440	4416360	4019408	4670232	3543808	3114720	2550944	2666344	2477928	93240	169496	171392	169736	4297904	4287600	2661312	3874336	3928440	3911512	4545224
										2772571	1969667	2555515	1581491	0.1	4.632e+06	3200416	3449944	1253152	2917728	3871824	4005648	2670968	2966088	3976728	3338144	3099840	3766096	2056384	3027864	1244736	3881120	2568192	3315432	4100320	4707408	3811016	4227600	3968032	506248	314144	593568	305376	2694736	3977896	2598032	1672616	3039096	2460336	3254488
										2722203	1859995	2615107	1768891	0.005	2.49799e+06	4562920	3333272	3521496	3387768	3453736	3188688	3464432	3863096	3866032	3962144	2339144	3387640	4010784	3465360	3066536	4777688	5191624	3597344	3282096	3617544	4228752	3735872	3262336	3991320	4391880	4482296	3071600	4268232	4113472	3717344	4198680	3833880	4115800	4687888
										2042579	1286443	2954291	1193867	0.00025	3.297e+06	2679504	1340440	4185240	4054480	3138224	3431120	3773624	3620424	3393840	1499944	4020224	3119912	3062560	3265592	2718456	1380168	3237048	1773376	3679576	4209288	3444672	3409344	3250248	4219168	3533752	3455912	3087584	4167776	2446704	2951488	2917808	4316344	4444448	3823688
										1794115	1958603	2046955	1758459	1.25e-05	5.60638e+06	4890640	4466136	3758488	5021480	4332032	3817448	4403096	4167864	4274608	4659848	3296432	4094800	4230656	3274824	4588592	4335504	4774016	4504608	4354832	5292200	3383712	4738576	3958280	4428912	4839976	4087288	4373944	4826600	4553280	3887216	3709280	4474928	4022592	4104528
										2723019	3038747	1455907	2127123	6.25e-07	5.45826e+06	3833096	4661656	4616008	3855872	3201256	6374712	4494656	4543400	3199208	4366352	3855400	4375440	2679720	4382856	3699808	4001632	3936408	3601568	4790048	3650968	5067856	4791184	4404600	4323984	2448408	4490896	4277464	3313288	3781568	3841104	3802816	3935720	4473776	4162104
HCI-016 Day 190 (2)	2017-12-25	HCI-016	/	Xeno, P4	190	10	11800000	/	mature	2653029	1810453	2884365	2005661	100	3.57524e+06	4398235	3886555	4636835	1886939	2662955	3416603	2433235	3400859	3523315	3717747	3579947	164011	145307	236331	194875	882491	1613027	1496387	1293467	144859	125475	154251	144003	-1685.3	3410.7	3162.7	11107	442747	123835	516483	1811427	325019	293539	318747
										2650181	1610293	1990357	3795101	10	4.42991e+06	3342691	3203499	3384635	2853067	2878451	3498627	1779971	3274531	2852739	3131515	2925187	122235	160483	117995	106947	3008755	2663347	2472731	2948867	183915	285683	319075	219139	124339	83667	102635	172699	3945011	2925363	3767091	3055947	2437459	1140411	1777003
										3378229	2235317	2602309	1981421	1	3.09309e+06	2859731	2784043	2993395	2327107	3504323	2461643	3541499	2717323	2453211	3422467	2469363	181675	212107	211107	245115	3193355	4398867	2290931	1686179	1731899	2917427	2723355	3924499	129635	158891	159339	136963	2889067	4451499	2969899	3729219	2990179	3617331	4053115
										3680061	1619029	2029397	2665237	0.1	4.17221e+06	3674883	2556691	2051483	3886315	3791563	2123099	3669403	2565923	1547451	2233995	2708795	2072179	1435491	1201851	1305731	3159531	1904067	1535923	2647155	2704531	3982395	2606371	3442195	346395	123075	521395	316611	2150891	3414499	2128659	3172707	3561595	2201675	3752931
										2529213	1679965	3421581	2630829	0.005	2.51363e+06	3520907	4559851	3406067	4623099	3690419	4804019	3596259	4351139	4818931	3729811	4494083	3543539	4523931	2067171	3827619	4118123	2857427	3650923	4730627	5250691	4370931	4339747	3662515	4754995	3848507	4555483	4384267	4478147	3195171	3676899	4212307	3846691	3722011	3593715
										2684037	2943125	2667069	1776773	0.00025	4.36917e+06	3517491	3315883	3350739	3726611	4513579	3207419	2522211	3553203	3111379	2698467	3702147	2890331	3142579	3291659	3536555	3353003	2327387	3162643	3686939	2866851	2899163	2803323	2953715	2933955	3718907	2492827	2847067	3448907	2641587	2853203	3824363	2830563	3565491	4596875
										2362645	2168517	2735181	2130877	1.25e-05	4.42466e+06	3892779	5127235	4527003	4337011	3028963	4326107	4004427	3589707	4905099	4302387	3041715	4283651	3256899	3106363	4756979	4203395	4333707	3838811	4661611	1984883	4421515	3696851	4322955	3583083	4108283	2957947	3744819	5087043	3591787	3647939	3250363	4353667	3088443	2849259
										3582821	3108749	2479349	1806581	6.25e-07	3.89589e+06	2648979	3945939	3376395	3577627	3712171	3376947	3556315	2556995	2962667	2325235	2788779	2909907	2105763	2141819	4060587	3652947	4218051	3471755	4827411	4029643	2482787	2650107	4886811	4106699	2251875	3669371	4450139	3955563	1108555	2822667	2977123	2783003	3358819	3581739
HCI-016 Day 199 (3)	2018-01-02	HCI-016	/	Xeno, P4	199	11	5660000	/	small	2941141	2183061	1801765	2417445	100	3.95489e+06	3835696	3313320	3272112	2580688	2452808	2794136	3205800	2525792	2979216	3329328	2935728	97256	75344	106400	68720	955400	966776	1051368	829776	187960	169624	148640	132680	-7496	-5384	-2024	5656	243568	285584	667136	714392	84560	128864	275152
										2438925	2054549	2821533	2590509	10	5.88812e+06	3630128	4612440	4235632	2798368	2445344	3350272	3416384	3282872	3544584	3387440	3320152	73792	49152	101104	78656	1866776	2734512	1230736	3225968	323344	83256	216984	203760	58672	52704	52176	79200	2857992	3112888	2869120	3295560	1802248	1623784	2233176
										2435557	2978573	1841061	2117101	1	5.14318e+06	4458736	3429400	3480872	3427704	4323888	4134552	3872904	3128704	3907424	3780696	3510480	281880	330424	533792	469440	3387096	3525448	3622776	3003080	2344168	2346776	2618336	1930400	72592	106800	91848	110392	4207712	4074160	2412408	3727784	3849464	3617096	3766744
										2208085	2834581	2240637	2785237	0.1	4.97376e+06	4257232	3384744	4492920	3186920	3847392	4407864	3324856	3821152	4019904	3609368	3351648	3370344	4604848	3628448	3734216	4320976	4124328	4120144	3588760	3728904	2663432	3314840	2873656	359120	334688	282696	324848	4714632	4201992	3759376	2624648	3545024	2887784	3036544
										2244933	3065117	2234789	2052461	0.005	4.18684e+06	3181640	2544376	3224336	3321464	3712848	4241768	2581744	3850832	3339024	3931048	3889576	3566664	3289336	4179928	3637872	3564560	3783344	4045224	2986304	2867408	2958872	4289304	2942760	3453312	3335128	4203536	3998056	2644144	3659192	3690320	3831152	3215032	2934440	2888112
										2249797	1986453	2566925	2685053	0.00025	4.16442e+06	3711368	3130992	3132424	3722656	2814520	4321160	3238296	3554936	2556376	3529576	4263480	3013840	2986336	3260032	3593952	3519224	3704544	3829072	3003136	3418872	2599736	3888792	4784120	3751224	2949512	3830104	3325544	3420936	2386432	3596608	3459200	3579888	2357944	2873528
										2509077	2381789	1960957	3316957	1.25e-05	5.72192e+06	4396232	4040024	4225696	4037440	3637160	3890312	3572824	3916152	3645984	4150848	4238512	4211744	3772928	4097024	3870288	4143264	3983016	3958160	3960448	3756160	3382064	3273128	4022672	3244968	4119104	3991456	3856616	3806680	4104864	4251856	3488760	4096768	3585504	3734928
										3152189	1696309	2555621	2092669	6.25e-07	5.59739e+06	4026176	4805808	3916448	4262384	4026240	4214224	3902336	4429168	3751752	4311344	3980080	3222880	4278008	4052024	2038792	4021536	4413152	4470496	4047120	4183232	3659624	3766016	3595592	3899216	4385896	3334616	3326104	4046568	3763488	3848760	4528712	3825176	4455072	5068800
HCI-017.E2 Day 85 (1)	2018-08-15	HCI-017.E2	/	Xeno,3	85	4	11100000	/	/	13786480	22846280	16461080	7739520	100	30714240	35884200	33335960	22035080	28420760	25599040	21661000	21544280	36342920	35001000	32437840	25569120	32651120	30783680	17270600	15267240	2198360	3458880	701040	844720	15970760	12930760	14611640	6806360	121320	184520	205400	310680	27281760	31457640	25161640	16142720	46524160	41909640	30639960
										15384200	15148320	21246640	11168280	10	32714280	40153320	27828080	30737640	27366200	32181560	22945760	33662000	34947040	34399000	34339320	25312040	14201040	19828720	20994800	13763560	10131040	13502280	12823640	13499960	9523520	23202200	19626280	15844960	21911520	25642280	16368720	15258640	21615760	33070440	33290080	26493480	25814800	43924840	32933280
										10306120	20504200	12577120	15529520	1	27786280	35510720	35624520	27755480	42801240	37841120	35668560	25580680	38479080	35752400	30298560	38750960	35047800	38139040	38273520	32672920	22147080	26877360	19537000	16512960	31944440	27977440	39382120	36117880	21631160	38912160	20279120	17517400	42694320	41607360	33464000	29469440	38543040	39065520	45037800
										15416960	14448720	12635560	13713440	0.1	26764760	31473040	30268440	48969560	27714960	35545200	31815200	26111440	22869160	34279320	35946000	33944120	28826720	37639840	42537040	35347760	32732560	29421200	31871760	35421240	28699600	39399440	37940040	20742000	30422320	32958480	32752440	37095520	23993720	30771240	37080400	42007360	30312640	45004120	32796880
										14526680	13617320	12674520	13016720	0.005	39531520	47679120	22025280	30966960	37408440	42109000	33964240	18691160	42858120	39231160	38204160	24803080	44921440	36175640	48419600	26227280	42500320	36222960	36559720	34108840	34444480	31902680	35463800	32001040	47006160	31478400	38858480	31162600	34010880	40767360	33316520	23801640	44942520	42299200	39268880
										8534200	12901040	14143720	13684840	0.00025	18850560	31630400	36953160	27713120	27851600	32316360	37510360	24231960	25991720	33166000	34468480	29065000	34992840	40477920	39850080	36024000	33574760	36435880	32423560	25513640	24735760	44531080	45226600	38903480	32379800	40960680	40496360	36618920	30355200	32079880	47735720	31470640	27614320	28268480	31149800
										13989640	3837160	17846840	15836840	1.25e-05	39349400	45868640	39042560	24071520	29291960	45219720	39219120	28198600	40247680	35078160	46349440	31419080	37828000	47137240	41218440	29274720	22778720	37218280	36304920	23727400	38086120	36766360	50954600	32879240	30500600	30609280	39904160	29430680	45420960	40852760	39779880	38544160	39218040	41427880	36069960
										14513160	13521040	15220840	17495640	6.25e-07	34870320	39261320	39482160	38022440	29420600	26919320	41429120	36568040	29615080	33774960	34552160	44073640	27311320	47327760	42313200	51486600	39719680	36989720	47036880	39894720	34217840	42953400	42399560	33261440	33800640	32491960	47071360	50666400	27419720	40111280	48430600	41840560	34222480	38792240	44919520
HCI-017 (E2.2)	2018-12-05	HCI-017.E2	/	/	/	/	/	/	/	1.77201e+07	1.66589e+07	1.44011e+07	1.78719e+07	100	3.70483e+07	3.81236e+07	3.36723e+07	2.79555e+07	2.39693e+07	2.37299e+07	2.04681e+07	2.55691e+07	2.44987e+07	3.12919e+07	3.92991e+07	2.88463e+07	2.72244e+07	2.8367e+07	2.45273e+07	2.32724e+07	3.02889e+06	3.96753e+06	4.68661e+06	3.18621e+06	1.26788e+07	1.59511e+07	1.28136e+07	1.33277e+07	85493.3	74693.3	219533	317253	1.59636e+07	2.256e+07	2.56345e+07	3.18131e+07	3.54782e+07	3.70542e+07	2.44087e+07
										1.78036e+07	1.46722e+07	1.72604e+07	1.73301e+07	10	2.53219e+07	3.88869e+07	3.16919e+07	3.2021e+07	2.45069e+07	3.76081e+07	3.16435e+07	3.62713e+07	3.65551e+07	3.32585e+07	4.23841e+07	3.86652e+07	2.24109e+07	2.35851e+07	2.47193e+07	2.49098e+07	1.04247e+07	1.13997e+07	1.14391e+07	1.18142e+07	1.64982e+07	1.88388e+07	1.83042e+07	2.44415e+07	2.19228e+07	2.47304e+07	2.10933e+07	2.42459e+07	3.54214e+07	3.36159e+07	4.17606e+07	3.3061e+07	2.97315e+07	3.96117e+07	3.15625e+07
										1.35938e+07	1.8777e+07	1.85373e+07	1.58088e+07	1	3.27981e+07	3.48361e+07	3.47616e+07	3.30535e+07	3.37061e+07	3.86891e+07	3.37076e+07	2.84891e+07	2.71866e+07	3.57865e+07	4.26515e+07	3.48484e+07	2.98631e+07	3.85855e+07	3.36923e+07	2.89029e+07	1.44612e+07	1.66943e+07	1.28421e+07	1.9303e+07	2.86319e+07	3.84269e+07	3.93339e+07	3.61479e+07	2.3062e+07	2.00437e+07	1.92674e+07	2.5559e+07	4.27499e+07	3.84639e+07	3.77679e+07	3.30143e+07	3.63185e+07	3.9601e+07	3.59638e+07
										1.89639e+07	1.47695e+07	2.32135e+07	1.47067e+07	0.1	3.84017e+07	3.8316e+07	3.59706e+07	3.02568e+07	3.79264e+07	3.91049e+07	2.6967e+07	3.09351e+07	3.08479e+07	4.01111e+07	3.53547e+07	2.93169e+07	3.70252e+07	3.66699e+07	3.97826e+07	3.71027e+07	2.40013e+07	2.92387e+07	2.90781e+07	2.95529e+07	3.42052e+07	3.42162e+07	3.90977e+07	4.20685e+07	3.8784e+07	3.22351e+07	2.89375e+07	3.24295e+07	3.46044e+07	3.19948e+07	3.45242e+07	3.44978e+07	4.10723e+07	3.8315e+07	4.13015e+07
										1.4998e+07	1.59972e+07	1.62745e+07	1.91955e+07	0.005	2.39385e+07	3.84969e+07	2.6227e+07	2.94637e+07	2.87305e+07	2.74051e+07	2.93678e+07	2.93567e+07	3.20101e+07	3.49192e+07	3.52489e+07	2.61774e+07	3.65383e+07	3.07094e+07	2.99367e+07	2.7515e+07	2.41935e+07	3.07798e+07	3.38851e+07	2.97417e+07	3.34589e+07	2.79709e+07	2.83489e+07	3.32751e+07	3.03371e+07	3.93869e+07	2.91454e+07	3.00279e+07	3.46334e+07	3.39453e+07	3.52189e+07	2.89659e+07	4.17e+07	3.86387e+07	3.4381e+07
										1.49491e+07	1.47024e+07	1.6909e+07	1.76403e+07	0.00025	2.27976e+07	3.34692e+07	3.86411e+07	3.26285e+07	3.16235e+07	3.79558e+07	2.79605e+07	2.94093e+07	3.49408e+07	2.76291e+07	3.88936e+07	3.69605e+07	4.0546e+07	2.95215e+07	4.09953e+07	3.52966e+07	3.45996e+07	3.34427e+07	3.98631e+07	3.22414e+07	3.1417e+07	3.23203e+07	3.97251e+07	3.83257e+07	2.74392e+07	3.23207e+07	4.12674e+07	3.18111e+07	3.35375e+07	4.28392e+07	3.27486e+07	4.0465e+07	3.05775e+07	2.98359e+07	3.75937e+07
										1.6843e+07	1.53809e+07	2.16877e+07	1.76938e+07	1.25e-05	2.54602e+07	3.29287e+07	3.24346e+07	2.21781e+07	3.09121e+07	2.82265e+07	3.07305e+07	2.74904e+07	2.73052e+07	3.30311e+07	3.43621e+07	3.31202e+07	3.34277e+07	3.81956e+07	3.27272e+07	2.17533e+07	2.8015e+07	3.33332e+07	3.16415e+07	3.15463e+07	3.15687e+07	3.59437e+07	3.17386e+07	2.71103e+07	3.5526e+07	3.72243e+07	3.34466e+07	3.08265e+07	3.28927e+07	3.36732e+07	2.65409e+07	2.6077e+07	3.48141e+07	3.01003e+07	2.94619e+07
										1.65499e+07	1.33536e+07	1.65773e+07	1.76769e+07	6.25e-07	2.80254e+07	2.79324e+07	3.65772e+07	3.21914e+07	3.28867e+07	3.69843e+07	3.36731e+07	3.84414e+07	3.16871e+07	3.28399e+07	2.46407e+07	3.55226e+07	3.79121e+07	3.65061e+07	4.11518e+07	3.57051e+07	4.4153e+07	3.06008e+07	3.87616e+07	2.72461e+07	3.49279e+07	3.55834e+07	3.95914e+07	2.79548e+07	3.78376e+07	4.17864e+07	3.74369e+07	3.73016e+07	4.30229e+07	3.27104e+07	4.25019e+07	4.42206e+07	3.96456e+07	3.17557e+07	3.27511e+07
HCI-017 (E2.3)	2018-12-23	HCI-017.E2	/	/	/	/	/	/	/	1.27035e+07	7.87713e+06	1.53855e+07	1.93256e+07	100	3.33531e+07	3.37786e+07	3.39968e+07	2.7178e+07	2.95125e+07	2.67564e+07	2.55878e+07	2.19193e+07	3.58392e+07	3.43815e+07	3.38526e+07	3.12923e+07	2.55755e+07	2.19651e+07	1.83307e+07	1.56356e+07	4.07085e+06	3.61149e+06	2.10893e+06	2.61089e+06	1.19838e+07	1.20683e+07	1.14118e+07	9.42233e+06	30573.3	67693.3	155573	214293	1.55278e+07	2.6542e+07	2.14708e+07	2.32869e+07	3.03477e+07	2.05637e+07	3.21007e+07
										1.26748e+07	1.66797e+07	1.58215e+07	1.80465e+07	10	3.054e+07	3.53505e+07	3.81013e+07	3.1805e+07	3.27623e+07	2.64359e+07	2.81531e+07	2.73705e+07	2.83203e+07	3.66137e+07	3.60393e+07	3.33188e+07	1.57991e+07	1.66223e+07	1.91878e+07	2.01212e+07	9.86429e+06	8.23573e+06	1.11412e+07	9.67429e+06	1.30373e+07	1.66471e+07	1.72616e+07	1.76392e+07	1.87926e+07	1.52596e+07	1.35769e+07	1.93284e+07	3.27855e+07	3.03483e+07	3.68366e+07	3.31103e+07	3.12894e+07	3.29909e+07	3.45741e+07
										1.57e+07	1.18218e+07	1.53823e+07	1.84428e+07	1	2.89267e+07	2.88605e+07	2.82143e+07	2.04835e+07	2.94406e+07	3.47741e+07	2.91997e+07	3.39643e+07	3.51751e+07	3.33168e+07	3.68468e+07	3.82986e+07	2.88296e+07	2.50849e+07	2.43653e+07	1.96046e+07	1.83704e+07	1.79041e+07	1.6652e+07	1.42212e+07	2.86936e+07	3.13957e+07	2.8618e+07	2.79649e+07	1.72719e+07	1.87021e+07	1.69666e+07	1.53019e+07	4.0191e+07	2.97824e+07	3.42499e+07	2.77473e+07	3.16407e+07	3.64925e+07	3.79578e+07
										1.78915e+07	1.27024e+07	1.46752e+07	1.39437e+07	0.1	3.32757e+07	3.55506e+07	3.53108e+07	3.81176e+07	3.5339e+07	2.92874e+07	3.11861e+07	3.37836e+07	3.62243e+07	2.98523e+07	2.95125e+07	2.92783e+07	3.3859e+07	3.17638e+07	3.06419e+07	3.10926e+07	2.39733e+07	2.89867e+07	2.4788e+07	2.09496e+07	3.90302e+07	3.37226e+07	3.48407e+07	3.33643e+07	2.95091e+07	2.87587e+07	2.26536e+07	2.90687e+07	3.32331e+07	2.91771e+07	3.23421e+07	3.10101e+07	3.4968e+07	3.22568e+07	3.9708e+07
										1.48839e+07	1.31337e+07	1.17441e+07	1.47355e+07	0.005	3.32682e+07	3.19425e+07	2.6063e+07	3.3384e+07	3.26289e+07	2.91073e+07	3.31877e+07	2.49125e+07	3.20487e+07	3.15771e+07	3.18797e+07	3.27066e+07	3.67843e+07	3.55316e+07	3.30476e+07	3.20061e+07	3.64168e+07	2.98989e+07	3.5552e+07	3.19476e+07	3.55597e+07	3.54193e+07	3.40207e+07	3.06196e+07	3.06763e+07	3.70006e+07	3.16474e+07	3.77587e+07	3.27353e+07	3.15511e+07	3.54613e+07	3.10845e+07	3.30942e+07	3.25568e+07	3.20468e+07
										1.45975e+07	9.69449e+06	1.53041e+07	1.74703e+07	0.00025	3.09377e+07	3.17303e+07	3.63469e+07	3.37071e+07	2.88183e+07	3.14698e+07	2.8857e+07	2.85536e+07	3.11664e+07	3.59393e+07	3.15657e+07	2.84917e+07	3.16091e+07	2.90322e+07	3.23289e+07	3.26171e+07	2.62045e+07	2.88193e+07	3.7181e+07	3.24278e+07	3.21561e+07	3.44849e+07	3.21854e+07	3.52053e+07	2.01357e+07	3.07403e+07	3.13712e+07	2.76802e+07	2.50533e+07	3.0913e+07	3.53717e+07	3.35978e+07	2.69483e+07	3.19613e+07	3.0822e+07
										1.71788e+07	1.6428e+07	1.60859e+07	1.61686e+07	1.25e-05	2.93524e+07	2.06819e+07	3.74312e+07	3.20316e+07	3.71146e+07	4.40827e+07	3.20056e+07	3.45501e+07	4.03929e+07	4.11078e+07	4.34261e+07	3.056e+07	3.29391e+07	3.27733e+07	3.08535e+07	2.92154e+07	3.47458e+07	3.61312e+07	3.25035e+07	3.31358e+07	2.68323e+07	2.63881e+07	3.16769e+07	2.58938e+07	3.34796e+07	3.19727e+07	3.18859e+07	2.93794e+07	2.75256e+07	2.80291e+07	3.51358e+07	3.15969e+07	3.30322e+07	3.99351e+07	3.29651e+07
										1.55271e+07	1.76035e+07	1.60199e+07	1.40138e+07	6.25e-07	3.93657e+07	3.82637e+07	3.81982e+07	4.24978e+07	3.6455e+07	3.26526e+07	3.96521e+07	3.17579e+07	3.02512e+07	3.53487e+07	3.47501e+07	3.53708e+07	2.63357e+07	2.4004e+07	3.50274e+07	3.71572e+07	3.27492e+07	2.95627e+07	3.72575e+07	2.93681e+07	3.87403e+07	3.48685e+07	2.74627e+07	3.65409e+07	3.1641e+07	2.99505e+07	3.54916e+07	3.49724e+07	2.55956e+07	3.1399e+07	4.19471e+07	3.80042e+07	2.37011e+07	3.26453e+07	3.271e+07
HCI-019 Day 110 (1)	2018-03-05	HCI-019	/	NSG, P3	110	5	9600000	/	mature	971459	823819	1040971	863979	100	2068600	2271552	1710688	1925552	1046544	2291752	1547408	467016	1298344	1383712	1141952	1160304	301712	596888	481560	475720	285856	300120	395728	248448	399696	457048	461832	413304	-976	-2032	1584	512	265760	754064	106544	172944	216744	308504	237088
										790227	732211	1127539	710915	10	1530456	2403136	1996584	2615128	1620720	1668784	1914192	2011072	1200128	1140600	1453824	1374384	453928	404512	617304	326216	1167360	678168	1094968	1023848	394536	386552	619384	368176	102096	92432	148864	92848	1191392	640136	914304	655104	846936	925520	1317032
										1356067	943547	998747	868883	1	2096432	1725408	1416256	1272048	554848	864096	1766448	1189944	1366816	1301040	1175096	1024608	420504	565872	305136	280952	1012128	1055200	825752	616832	431360	1305064	684832	695560	343624	379232	392512	272832	803536	834888	358224	646576	1524120	1054280	1717720
										991331	853379	794427	763875	0.1	2525176	1973104	2411016	1610024	2669000	2003896	1210288	2781896	1616088	1538664	1626976	1745736	1245464	763824	1747248	1433168	1609072	1800776	1807896	1480824	2745952	1011744	1544072	1517560	882272	632000	1136160	946312	684272	868392	927264	899072	1915728	1400576	2661048
										1012963	1110219	908123	1018259	0.005	1503416	1862200	1332544	1120032	840000	2149880	1093376	1111720	2309560	1709312	1519696	1288944	1637976	1025376	882912	1430544	1533720	1033528	1396640	1692064	2050368	1190208	913488	500288	1285648	2142936	901680	1041168	436768	1940384	1177504	1242056	1626632	1808624	1264480
										954747	987803	1129259	963315	0.00025	888720	1359208	2273128	1222864	2078536	1096200	1429024	2112072	1504648	1787672	1653064	1879736	1958768	1474904	1380752	1575136	1562200	1092464	2481952	1876840	873408	920048	1341488	1706336	1049208	2094936	1792856	1603976	2038864	2501592	1864952	2518112	791888	1795032	1895680
										1173891	1003547	898723	792955	1.25e-05	1735496	1854664	2420480	2313808	2664952	2027720	1082816	1998648	1547752	2325936	2335896	1718480	1945008	2457736	1670552	1860080	1339000	1313184	1206488	854264	2160784	1344784	1826952	2034056	2568664	2540520	2482976	1993584	1766656	2094544	1706728	1801816	1809696	1350664	1273200
										1096171	718547	924019	590083	6.25e-07	2033424	2314536	2037504	1727168	1477808	1578912	1853064	1819544	1553304	1299864	2261776	1988400	1704672	1437176	2561624	2183928	1432696	1358984	1621624	1969992	2521376	1419408	775368	689544	1355504	1662168	1401976	2749480	1455848	1267896	2108288	1403600	2097288	1479176	1568768
HCI-019 Day 131 (2)	2018-03-28	HCI-019	/	NSG, P3	131	7	8250000	/	mature	638421	750493	984109	1051821	100	3709781	2918485	2499501	2501157	2449205	1376661	1289261	1369509	1807581	1536869	1923653	1948605	564389	255997	306557	241685	453045	478901	421869	431373	908661	781685	276229	465333	3045.3	2725.3	5101.3	8389.3	639893	677197	485525	381645	149557	241869	167277
										1073357	508629	802021	912813	10	2719901	2617693	3080573	2915477	2401181	2159517	2368357	2719285	2033957	1784125	1887245	1722013	253517	243973	404509	354445	1267933	1194509	1523749	1383757	300389	271069	389045	437461	182685	98893	212293	141461	3245149	1295013	2163773	2039189	1257701	617245	1442893
										871701	561253	1387365	696213	1	2316701	2774021	1584149	1382725	2549301	2381501	3400445	1000245	2206125	1913845	1446821	1610565	273597	441525	305141	337501	1484741	1408653	1022245	1198061	1285837	2670069	1217757	1793293	787781	561277	354477	200533	1602157	1454421	574221	1077933	1788101	2066397	2018965
										650933	743909	673053	883141	0.1	2416181	2577405	2746469	3218669	2981493	2756029	2730525	3575197	1484997	1932205	2325669	1907445	828453	1729429	2510517	1585469	3070981	2357269	2248965	2092573	3376109	1216789	2881437	2262917	2568437	756101	3434349	2053237	1835069	2497341	2582333	2016413	771933	2467517	1949109
										805877	868037	717213	779013	0.005	2425045	1369453	914893	1875989	3670629	2485165	1461901	3100285	3494605	2471445	1920909	1084941	2888885	2777077	1093877	1240325	3433429	1796021	2591469	1617845	2107957	2795909	2704285	2101069	1441293	2941581	2202293	2309477	2707701	1748765	1148157	1009133	2583317	2268981	1633277
										524669	474093	1050717	727461	0.00025	2610117	1680117	2448125	2191213	2527245	1968613	2682469	2838997	1536437	1424237	2854821	3102077	1974125	2714293	3476973	2758005	3657821	1045285	2750461	2734333	2524901	2109453	2910589	1764189	3230525	2901645	3121581	2531861	3487189	1872173	3116469	2319421	2696533	1827949	2941445
										967445	691269	1172549	889149	1.25e-05	3060237	3179213	3212557	1156805	2398317	3043885	1976821	1727973	2333397	3111749	2390989	2558645	3109485	3002381	1783573	1897541	2712117	3655261	1703933	3065021	1934997	3198237	1748429	1369405	2982709	2669909	1368645	2503757	2862957	2230197	2302085	2421989	2992365	1942789	2314733
										635005	660349	928733	483957	6.25e-07	2817645	1765293	2116013	2299173	2467461	1930525	3257045	2391077	3907085	1357541	3282853	1870637	2811341	1916877	2599493	2315037	2282333	2891453	3322413	2557813	2049653	2338981	3214333	2560117	3315677	2081221	3012813	2540309	2365725	995117	2409749	2796549	1420213	2048853	2433597
HCI-019 Day 152 (4)	2018-04-18	HCI-019	/	NSG, P3	152	8	7400000	/	mature	456237	536685	1148325	425973	100	1089883	859635	1272963	1934651	983371	1183259	1220931	1655731	1778891	1329147	1366587	1062371	331291	329267	164139	508851	189971	113339	231883	168147	274155	354531	280971	371171	2258.7	1530.7	4570.7	3938.7	153563	63531	132811	512355	199091	203043	155243
										766509	536469	396821	542173	10	1341155	1932843	2111715	711379	1773875	1630339	1003739	1290235	1084299	1848579	1155627	1024915	184371	227523	234939	365827	498403	595979	406547	505515	482139	398075	185859	287563	86475	57299	130315	59051	566747	737451	713715	332763	793507	753827	809603
										655693	663237	1015397	407717	1	1361707	884635	673379	699227	1818931	1534963	1021627	1073979	1141171	1580491	1665603	1848683	320931	392507	177347	510931	519203	727507	742171	605499	305627	1553843	531395	638307	539139	213683	235707	208915	676779	538507	369395	754419	1512843	874651	2273555
										486237	594429	777093	613645	0.1	762003	1154123	1011707	374819	1760219	1084995	424795	1312211	989339	1347627	1803211	1038643	787363	1014523	891987	806819	1977971	618171	680931	883659	434131	2328883	1239835	1490835	669043	915339	914211	232619	607851	878955	1691083	502267	831043	933067	477139
										660917	354477	639349	424173	0.005	1127595	1099827	1308307	1386235	1329155	1619523	1401291	1038371	1267915	1713219	1149139	1871811	1443963	1873219	1148739	2343859	2141835	1985555	1026411	1007283	800635	1224987	1411019	1422595	1644587	1195211	452419	1093779	1561731	1289387	669475	842051	1267395	1337203	1159731
										457237	419469	449989	608965	0.00025	1352075	1249179	1511067	1317315	1250427	1287891	1148531	1722323	789067	768323	819211	1947483	932587	1856363	1141291	780771	2167251	907203	1176579	1365675	1589291	1966043	653267	1161587	1725875	1235579	1210379	1126195	795347	777771	1111691	1193139	1261043	1300043	1064467
										528205	467581	346941	485741	1.25e-05	1405331	815603	1551235	1290483	1966075	1052507	924179	590139	1152715	1531219	1467467	729795	1220803	1408163	915483	896259	2370203	1028891	1189267	832379	1196915	851515	1771315	932891	774827	671275	600019	1277755	1792987	1595507	1092779	494715	1693299	1089939	1544419
										540069	429485	1035989	459517	6.25e-07	1177971	730763	1193123	781979	2359867	1819267	1810891	472763	1198363	1122331	1533027	1503667	1708931	1401107	1532363	1583507	1839715	1519427	1712987	1324595	1500955	2304803	598555	1643067	1843331	1310803	2402931	1977179	1535515	1080555	1178491	751683	1273643	1258435	1052563
HCI-023 Day 111 (2)	2018-01-02	HCI-023	/	NSG, P1	111	5	10200000	/	small	1789717	2456021	2857909	1743157	100	1.922e+06	2043248	1694160	1920352	1299680	1304664	1192544	1257224	1477240	1565072	1204216	1552024	46712	81144	87424	72544	288088	340416	313552	476480	661056	603112	603632	364176	640	-3456	2872	-936	55888	4232	20192	18104	295032	246520	178512
										1565285	2286501	2581605	2087573	10	2.78935e+06	2288040	2919544	2517928	1656016	1517960	1739976	2542080	1879792	1699072	2092256	2487640	230968	163464	281088	276760	737608	762704	641392	979272	816536	682144	869976	743936	137136	142704	165224	155448	98144	83464	41512	54464	1998728	2283784	1882096
										2821413	2469245	1942077	2302013	1	2.00943e+06	2015528	2027184	2732240	2093696	2398984	2394008	1962160	2235712	2105976	1564168	2007256	1725800	1097208	1036280	1420416	1080136	1055440	843616	1159424	1936968	1914784	1410944	1947616	375504	455320	523952	564304	70792	82720	121584	138016	2262608	2626408	2243216
										2362285	1787301	1742045	2192373	0.1	1.92632e+06	1650288	2000128	3021568	2036344	2754736	2413624	2248832	2352600	2224496	1925952	2125240	2520320	1719872	2326488	2308504	2121944	1855472	1767448	1778576	3005208	2155752	3019776	2384560	1412720	1253432	1773952	1746456	101000	108920	93672	110480	2826672	2676784	1849072
										2070885	1678845	2052053	1799197	0.005	2.27728e+06	2297288	1367568	2004480	2073728	1879576	1543800	1902144	2246480	2726744	1658776	2350888	2861248	1857120	2088656	2162880	1743128	2264320	1375344	2160864	1301656	2240984	1617656	1659384	2490784	2006296	1947936	2311192	694800	566240	813808	725744	2186520	2143312	1929696
										1706813	1714077	2522109	1644397	0.00025	4.04735e+06	1520168	1854200	1719800	2487688	2237784	2663936	2812776	2188024	2803656	3099096	2665576	1762112	2724904	2250064	1755296	3375600	2766152	2160904	2224648	1899872	3005080	2362392	2243368	2695816	2779176	2649984	3156232	1257472	1800632	1924784	2065992	2904344	2233496	2430776
										2416661	1935101	1883141	1571381	1.25e-05	3.63311e+06	2981408	3007416	2094576	3563832	2815184	3463208	2324392	3599216	3212544	2982064	2623520	2805072	3772464	3019392	3143520	2539928	3455608	3106608	2672504	2665544	2588504	2460664	2087408	2989728	2767608	2358480	2516512	2525224	2876752	2201952	2613368	2913104	2857784	2532176
										1963389	2120325	1726981	1759509	6.25e-07	3.03749e+06	2230632	3778744	3307936	2514256	3190992	2754680	3450856	2888344	2317208	3445864	2753504	2416840	2325128	2951384	2842480	2462560	3142640	2967512	1935784	2957504	2904280	3185240	2298888	1784672	2996312	3584088	3127528	2617176	2351880	3183064	2074168	2351984	1786272	2399032
HCI-023 Day 128 (3)	2018-01-18	HCI-023	/	NSG, P1	128	6	8050000	/	mature	1716195	1274067	1662411	1401595	100	2474725	1932277	1258829	2288781	1069197	1487781	1281917	1472757	1533309	1558781	1561365	2041413	82133	68501	140245	89909	458749	645157	323933	283885	277629	568253	332829	352445	2213.3	-1458.7	3469.3	-170.67	30237	3389.3	3477.3	2925.3	36813	39909	84357
										1636851	1098587	1656987	1198355	10	3050469	2018877	3109069	3408509	2697365	2226005	2223301	2519285	2789461	2384893	2262813	1896317	150461	149941	175269	172349	597021	541197	1340485	631357	842717	812973	859909	787061	154677	135077	171541	184469	75205	41653	40613	63653	1370853	1502101	2380621
										1955435	1231851	1595899	911731	1	1867613	2561709	1888157	1431485	2367093	1759501	2074573	1838205	2485605	2107629	2189749	1513669	511109	591133	481085	507453	869909	822365	1027789	780317	1122453	1197413	749813	1232317	241277	202541	314269	249581	44381	59269	51477	52253	1409877	2314341	1508933
										1600667	1055683	1196659	1294899	0.1	1754677	1565493	1745941	2401821	3453333	1349165	2999573	2925533	2708269	1573165	2133733	3419821	2574717	2186165	2000093	1704693	1518485	1834461	1178317	1389789	2105157	2122181	1980973	1782837	731693	767557	924581	925125	75733	67237	174205	61029	1687485	2627573	2327453
										1418699	1453243	1468539	1127579	0.005	2478941	2220109	1253229	2468349	2371629	1791173	1525189	2259397	2839349	2597661	1570517	1815173	1976781	2519597	1711893	1884341	1523493	2453557	2210085	2283237	2079717	1558821	1923293	2368069	2992845	1542861	1622381	1495285	165261	90109	313901	575757	1710133	2224021	1591669
										1342507	1331595	730707	1206259	0.00025	1975853	1763709	996565	2488341	3039133	1858981	1490045	2657581	1669829	1647533	1529725	2342861	2666645	1776165	2263981	3323965	2077981	2445261	1598421	2149237	1904101	1193077	1671701	1509261	2196317	1670157	2242981	1739325	1369405	1334813	1921821	1564045	2630725	2090597	1625845
										2054067	1813779	1225595	854947	1.25e-05	1788605	2956589	1732549	1934869	2653389	2274917	1482893	2133413	2303165	2347965	1924237	2765501	2424349	3143813	1010725	2649653	1631229	1566165	2073621	1781829	2907325	2083261	2263653	2531925	2314917	2276421	2012413	2646109	1780725	1710445	1242565	1325621	1724509	1648181	1908285
										1573923	1284459	1149867	817019	6.25e-07	2916517	1114045	2205677	2055093	1818797	2011317	1951173	2060629	1804901	2041037	2043669	2460349	2378037	2590541	3160453	2313461	1884725	2284845	2324021	2445069	1653285	1552293	1506901	1396693	1825997	1989757	2245717	2237053	2002037	1988805	2806221	2755693	2337973	1985125	2542773
HCI-023 Day 128 (4)	2018-01-18	HCI-023	/	NSG, P1	128	6	8950000	/	mature	1192251	1562811	1387043	1407115	100	1749955	2713771	1937699	2086835	1678427	1399475	1354555	1885691	2023027	1827987	1866195	1682923	73555	128043	97683	51147	356779	367675	414507	360819	757155	911907	634083	512083	3562.7	-2277.3	4890.7	42.667	8946.7	12763	5874.7	8954.7	180363	123707	144843
										895043	1159243	1785211	1210299	10	2616995	2340675	2803339	3071379	2465507	2921163	3276331	1967067	2322115	2405587	2181971	2557787	212203	196371	263259	238555	961187	961859	962019	952659	958475	1014963	668203	778075	207227	195019	206803	150971	53579	57547	47883	118035	1689019	2165723	1992091
										1852355	1147835	1786899	1793707	1	1989723	1911107	1352787	2015227	3095323	2206603	1602067	2185115	2893971	1993299	1811395	1773251	878531	1151747	563747	795331	601219	1225907	768587	870723	1005011	1264395	931635	899603	325691	312891	170931	148251	75635	77995	119915	65291	2828547	2197819	1102827
										1276067	1314803	1332019	1010891	0.1	1425419	1745827	1699787	2049827	2018755	2586331	1861755	1936707	2648411	1792283	1638731	2687971	1500779	1649059	1355035	1894075	1332459	1181643	1757067	2059699	2252779	1548835	1478499	1926779	704059	657523	472699	693379	96251	139339	84739	201859	1449403	1504299	2903859
										1643691	1657691	1046395	1276211	0.005	1185091	2203523	1194899	1935747	1743915	2864475	2056059	2527579	2656523	1771619	1843059	1531483	1449579	2200659	1569475	1509579	2118387	1415883	1915395	1948819	1855611	1903475	2233859	1302875	1569707	2186683	1250107	1958147	322803	524355	452371	105283	2439723	1484419	1257651
										2188347	1437907	1669819	774763	0.00025	2524947	2227979	2485123	2906011	2601771	2019883	2167259	1692795	2332363	1846763	2307859	2353971	2661779	2289979	2673259	2479795	2416515	2082411	2347563	2071499	2272147	1514579	2264203	2653355	2008867	2505451	2291563	2229123	1146691	1336923	1529019	1538147	2450907	1694427	1268579
										1424083	1278595	1340699	1533387	1.25e-05	1298723	1824771	1328803	1348651	2872203	1818939	1892155	2264451	2460427	3578043	2159331	1768203	3151179	2288795	2174347	2462043	2579939	2648011	2158939	1642363	3363507	2839811	1614003	1907707	2551067	2658875	1546123	1883811	2064931	1765627	2028435	1962523	1792107	2392675	1683331
										1434635	1241291	1458739	1485499	6.25e-07	2549627	1714355	2269395	2415987	1833923	2587427	2234291	1978267	2109323	2143251	2215499	2005563	1952123	1647155	2752323	2230011	2428523	2052851	2099315	2645523	1581683	2289003	2225555	1988955	2582299	2360203	2408587	1766683	2217467	1904131	2590811	1857699	2022339	1377291	1169163
HCI-024 Day 105 (1)	2018-01-18	HCI-024	7348.4	NSG, P6	105	5	4325000	/	small	1990283	1909739	1787979	1712083	100	2519968	2961728	3125552	2721992	1275704	1367136	1364888	1028512	2812896	2876960	2624904	2326648	367768	362016	286320	308744	822600	916912	657792	573336	1175456	965552	1051832	665784	5984	272	8056	4120	18704	56488	60944	65328	258248	297344	303296
										2217475	1685915	2115971	1352691	10	3318424	4021728	2938040	4106560	3452992	2877352	3062040	1878024	4173104	3347496	3638144	3554832	787152	745872	867976	634080	1442488	1578776	1505536	1658176	974008	895016	1188352	1120880	330168	392456	466072	494360	389080	335936	311176	269216	3263472	2979832	2774536
										2065347	1904387	1868731	1798123	1	2607720	3189240	3571848	2880576	3399096	2462456	3045984	3253648	3385800	2657984	3652744	2854464	1684592	2020496	1314424	1486376	1651800	2241024	1455424	1720536	1565304	1667496	1324448	1866904	469456	404928	479848	450088	220376	318664	291136	227688	2653216	3344200	2529808
										2141667	1873907	2031643	1702691	0.1	3002568	3143848	2828608	3409792	3683512	3439992	2706016	3026800	4434712	3932336	3120464	3967184	3338568	2293976	2902792	2591600	2410024	3011616	2863536	3075936	3302176	3714952	2575504	2066592	1476672	1159520	1273984	1013080	349264	324880	375856	304264	3086952	2937424	2708264
										2023347	2217483	2311691	1570867	0.005	2627440	2460328	1941320	1877720	2817568	3705128	2424344	2837928	2240152	3139856	2525144	2142632	2483784	2177024	2261664	2321296	2708456	3175336	2733008	2673264	2668712	2132072	2257872	3890360	2582768	3162440	2569112	3185048	887032	852904	694232	613256	2705608	3604880	2216568
										2081347	1719659	1743867	1836899	0.00025	2382904	2444768	3201376	2466808	2645104	2920656	3188992	2343032	3321520	3009008	2524768	2112088	3233848	2346928	3024248	3671696	4291264	3352368	3263584	2664320	2635408	2941112	2959856	3354536	3129968	2387688	2813648	2557752	2146912	1737736	2252048	2477272	2885024	2526312	2837728
										2536411	2289091	1515035	1400395	1.25e-05	3977720	4003472	4327800	2871304	3367384	2743488	3313632	2841176	4042456	4038552	4271344	2504520	3358816	3563280	2984648	2589824	3481024	3275080	2637320	3964872	2948616	4123664	3650672	2307688	2594880	2606584	3087768	1608440	3688768	2755120	1563904	2815256	2606256	2728304	2136536
										1643387	1865347	1561691	1653779	6.25e-07	4813936	3263120	4654800	4316664	3807840	2894912	3663120	3264400	3283816	3291576	3002264	2740928	3436592	3653864	3259784	3519552	3375080	3819880	2635608	4023880	3218832	2788584	2651848	4293008	3596216	2784008	2939008	3452240	2962640	3193248	3042488	3166320	3012616	3606768	2377352
HCI-024 Day 122 (2)	2018-02-02	HCI-024	7348.4	NSG, P6	122	6	4910000	/	small	1470024	1747520	2081544	1404880	100	2941437	3818365	2546661	2488741	1840381	1255565	1489653	1156893	2758781	3790189	3290549	2372989	226973	274877	209213	261581	959789	864701	729597	916989	550157	1097133	1084893	888693	7205.3	1029.3	11205	4173.3	53989	25773	96501	26621	279509	331685	276277
										1369464	1414320	1908296	892912	10	5814717	3108461	5062085	3369661	2620397	2269765	3015853	3477229	3855749	3924877	2813421	3125893	620549	440909	684813	566829	1347509	1622805	2474493	2078677	984773	759749	1575013	824397	332917	430157	419205	341701	441509	245885	307077	331277	2445045	3227373	3554445
										2069368	1649640	1608024	1219664	1	2647949	3309149	2669925	2093749	3320357	3697381	3618837	2339045	4410901	4006365	3540893	1980221	2737541	2119997	1873277	2282805	2357621	1724445	1890549	1188221	2297749	2027885	2202581	1503517	584885	456325	554741	419813	257037	224949	167501	228197	2815029	2993453	2711869
										2087040	1646232	1818448	1706168	0.1	3299205	2270893	2368045	3224973	3837181	3150181	4084877	3242557	4888397	3725493	3226573	2679893	4959229	2378901	2614357	4663581	1931693	2699765	3193893	4337957	2795797	3892189	4785693	3008157	1321589	1684405	1582733	1602069	360205	317773	350541	376629	1684061	3186605	2877509
										1997280	1708328	1255896	1397936	0.005	2516157	2569437	2525013	3000813	2640085	2648797	2587597	2550133	4049653	3782109	2354213	2960149	4208589	2630381	2050717	3772933	3473053	2569837	3177701	2124925	2493821	3776949	2704333	3070837	4055973	2679733	2795725	2715461	1582253	614973	1258405	1163813	2603053	4036597	2779077
										1573464	1641192	985920	1518808	0.00025	2417333	3436293	3374933	2893733	3533061	2988333	2726053	3276541	2218597	3324973	3760629	3418645	2251485	2970309	3726405	2868541	2919677	3067837	4536301	3130197	2792557	3629885	2791613	2846541	2753373	3404197	4065365	3407773	1793909	2546893	2795029	2621253	2951989	1962909	4164149
										2118848	1745976	1235312	1719976	1.25e-05	5013365	4880485	3789557	3080637	4956781	5031397	2403285	2800509	2992509	3800717	2581661	2133341	3224117	2869941	3696085	2893685	2872869	5266053	3367093	3640237	4668893	2319357	2928877	4521357	2820853	4517829	1278509	2627453	3203573	2934621	2672661	2774869	2789669	3896413	3155773
										1300040	1478256	1414264	1120136	6.25e-07	5410725	4066653	4081917	4813237	4940181	3619181	4744445	3233725	3967501	3967645	3940357	3411925	2734661	2347237	4857941	3440157	3068469	2616197	3626789	2529861	3095637	3064013	3324965	4152565	4077717	4059973	3610717	3590725	4139093	2616741	3511917	3437573	3022445	3979437	4300773
HCI-024 Day 163 (3)	2018-03-05	HCI-024	7348.4	NSG, P6	163	8	3960000	/	small	1594467	1238867	1767827	1154739	100	3710864	3804784	2304584	2081512	2130320	1645840	1539768	1651776	2124288	2301056	2635312	2950216	398128	247744	297248	350552	874016	864168	1070776	809168	1494288	1247800	1355280	1525272	10848	-1256	17064	4152	56288	84208	107440	174368	962888	892440	671616
										1853747	1150795	1758035	1357387	10	3099616	2941888	2823320	3809216	3136888	2200720	2944296	3357784	3622352	2955584	2845168	3015360	784912	614632	691984	762136	2029960	1728624	1931624	2386480	1394360	1061808	1435328	1597512	345808	351688	501280	434848	387928	334680	214752	471464	2992296	2403280	3804024
										1940683	1440851	1291707	1406531	1	2286120	2339296	2026288	2791392	4083448	4000712	2881120	2978664	4058872	3232896	3374360	2342848	3433424	2713328	2512912	2432872	1826856	2570048	2866176	2221616	1686936	2111312	2224520	2365856	460392	387296	446184	585768	409400	323224	288744	528696	2104000	3351280	3972968
										1432891	1488979	1205395	1529475	0.1	2027552	3867688	3968200	4575616	3121456	2607400	4136576	3267944	3397712	3647432	2729800	3814648	3545920	2237616	3170984	4823504	3451432	2793280	3537448	3845656	3662144	2796224	3523192	3124368	1958368	1329816	2308104	1606088	317784	507832	588680	369440	3812280	3858080	3792064
										2091451	1462875	1486467	1263971	0.005	2475728	2526080	2639656	2357480	3081840	4068776	2176528	2619032	3951912	3256400	2224056	2075072	2736480	3142680	3599736	2253304	3285824	2770680	3453552	2634360	2788576	3681136	1517128	2595512	2847112	4459960	2394944	3050592	1024752	637240	951664	697936	3439520	3742800	3570128
										1768643	1219067	1504315	1224859	0.00025	2035560	2824216	2478544	3325840	3929000	3077048	4242624	3659632	2855240	3587904	2154608	3283216	4168880	2800672	2505016	3186056	2219848	1918216	3127288	2660936	2788456	3241520	2375944	2537152	2976776	2403400	3582568	2222328	2194528	1228096	1999648	2337240	3773456	2566968	2692472
										1783539	1660083	1831923	1316475	1.25e-05	4084344	3396144	3890264	3169752	4457968	3944728	3236112	3523168	3604496	2497872	2985472	3431256	3652072	3435232	4666872	2177832	3860312	4168480	3040864	3150912	4269168	3214576	2687904	2678152	3580464	3434608	2868688	2942616	2775616	3750944	2539752	2795704	3645456	3562768	2733680
										1610635	1357091	1873483	1372395	6.25e-07	5440408	3812200	3308824	3575904	3226368	2474216	3666704	3878024	3457264	4095248	2578552	3018672	4148736	3960888	3664384	4156304	5112536	3929488	4230784	3680592	2873896	4110384	4118296	3106968	4123072	3094696	3639728	3682584	3280432	3426160	2468176	3820720	4181344	3422240	3810488
HCI-025 Day 172 (1)	2017-11-17	HCI-025	9218.3	NRG, P2	172	8	9000000	/	mature	2195973	2675605	2981029	1448005	100	4.27761e+06	1686595	4240947	3449963	1267635	1161859	1668131	1451883	2984931	1858891	2088939	2563731	250611	316963	237379	382635	720283	1045123	910923	615235	588555	595323	834523	742755	-10565	-14397	-3205.3	-9413.3	29707	7770.7	51227	57235	313675	628667	277211
										1623909	2992453	3402981	1369829	10	5.47143e+06	2561099	3514979	4508339	2157115	2018155	3206155	1836763	2603643	2106619	2797771	3913259	514091	466443	289083	495355	1604763	833435	1161331	848291	1082635	573979	923115	795051	224755	107643	156691	212515	205307	558947	143403	655219	2313651	3142267	3544339
										1947181	2479357	1916885	1239605	1	4.31213e+06	4720443	5234515	5508715	952659	4613635	3956195	2256035	5020691	3675115	3389771	2953731	3398083	3393747	3554827	3328019	2461659	3823459	2641915	1948067	4170987	4297723	1585379	2000107	638659	572043	605723	496779	1396491	241003	252435	529915	5707315	5557779	4474027
										2114437	2838861	1132253	2450837	0.1	5.89354e+06	2406931	3536555	4285971	3229419	3417267	3817435	2818059	2765963	2958971	3776419	3085555	3903219	5472891	2701595	5002235	2698251	3737227	2664243	2419091	4575483	5647795	5524163	5282347	1207571	1146715	1446387	1975939	347059	260795	218747	458123	4376699	3062411	1659555
										1746605	996221	1067037	2103045	0.005	6.41497e+06	5683915	5802203	6208619	4467067	6302899	6140739	6235179	5353659	4655491	6124067	4630515	5103243	5352123	6453939	5838147	4069907	5598427	4325035	4732403	4156859	5064379	7320203	4810451	4256411	3608515	3277939	4975531	1988139	1588571	2469051	824251	3790835	6261779	5668907
										3726149	2273333	1284325	2059461	0.00025	7.11227e+06	4917683	3166851	3430531	6523395	4303131	3275003	3975379	5043779	5755659	3134299	5418179	4470763	4444451	2378139	5845939	5042667	2564627	2867795	2640683	4104667	3940419	5496347	4518019	5256995	4466787	4287403	3047259	5112659	3146403	2180315	2395715	4249411	3958435	4129715
										2777437	2261637	722981	1483365	1.25e-05	6.40722e+06	5060787	5632315	4973251	3992995	4838523	4121595	5801243	5244923	4252283	5494803	4897827	4831491	4188035	5054683	5894691	5953435	4045283	5358387	4644499	2264619	4622211	5690483	4013667	6712947	5771667	4570571	5905203	3561739	4748683	4743107	3166131	3560611	4331003	4914275
										1963085	1760381	2833701	1057893	6.25e-07	6.48474e+06	4834475	3849699	2937803	5796123	3982691	5074675	4410611	5404675	5677003	5118323	3226619	3802051	5566443	2200331	2069027	5296179	6119267	4093747	4068067	4772283	3185427	4008555	2670083	4206811	4170091	5258979	6217763	2701155	3548051	2599699	5009211	2987107	2189771	2049947
HCI-025 Day 209 (2)	2017-12-25	HCI-025	9218.3	NRG, P2	209	10	7100000	/	mature	3308701	1895173	2268541	4120461	100	6.68645e+06	4596629	5025389	2550045	2003133	1807141	1003309	1780133	2540533	2030389	2121741	2113197	500837	473501	583365	261309	554661	1179525	998325	355349	655525	654413	445893	374237	-12395	-8234.7	-7978.7	-7474.7	1249525	810741	285669	445261	385221	319061	243525
										1398165	1302349	3866957	3242541	10	5.16285e+06	4467037	2405021	3423301	4455365	3206781	2207149	2406245	2965557	2168405	1431645	2720573	206165	306981	330901	369109	1130517	655653	604013	1243909	857581	918685	796469	1215861	198621	269373	238237	198613	670501	853581	1316181	827613	1942845	2494549	1495877
										3217357	1925589	1426901	2980245	1	7.1453e+06	4154501	2844733	3239421	6316557	2138669	2834013	4904989	2676085	3054893	3433309	3207445	3122197	2831429	2327653	1559061	1010821	1542509	1327093	628845	2875365	1867453	1790165	1639869	604341	641445	626749	892333	684805	1441357	637613	939309	3550597	3029933	5343549
										1649933	3571805	1867869	2655805	0.1	6.29768e+06	1689861	4106621	2534157	6160637	2302269	3958293	2373189	3104133	2054453	2113709	2296925	5402109	3153405	2820653	1883917	2361733	2348477	1989261	1269885	2686285	2702013	1784397	2604781	1788853	1922645	1983637	1257605	1117349	1926997	1343349	1736253	4427989	3509357	3241389
										2027429	2787109	2647901	1897277	0.005	2.13081e+06	4736229	3097461	3545325	7625733	4555045	2889605	3591821	3251941	4862669	5741285	5386789	2838133	3629941	3384925	5938093	1880117	3582533	6065861	1966653	4763605	3712773	3593749	3257005	5023077	3709573	5525757	3670861	1414309	1291117	5028501	1725277	4820461	3277325	3665717
										2558253	1865749	1701533	1447629	0.00025	4.57117e+06	3794653	2985261	3989165	5697629	5605621	4904357	3149965	4403925	2959109	1751677	2732813	5319253	3326221	2004981	3973573	4762021	2356565	2605861	5355621	3150813	3047053	1314837	4617853	5303397	3306621	2821093	5204997	4711397	2931325	3172525	3973525	3861933	3611021	3673469
										2755837	2743805	3022509	1595541	1.25e-05	6.68953e+06	5132653	4481677	5139749	5904885	5547053	3852325	5369645	4127525	4501781	4863349	5360565	5431941	3165029	3142269	5266277	4750789	2862605	4376389	5620061	4623301	3185189	2753925	2627733	4031677	3366549	4129565	4044597	5654285	3447485	4819717	4964869	5448549	4498029	5204645
										2872005	2429437	2633813	1168933	6.25e-07	3.28025e+06	4048565	3577693	3387349	1566117	5108293	3023805	2811589	4956861	2959269	3877925	1736693	4374829	5564813	3647461	5089741	5201701	4979741	3418333	2210389	3024269	3870405	2734637	2955541	3668749	1532781	3280941	4194949	4268173	1706749	5309693	6010661	4315245	4327237	3406725
HCI-025 Day 218 (3)	2018-01-02	HCI-025	9218.3	NRG, P2	218	11	6150000	/	small	2373061	2773205	3625085	3242389	100	3.93877e+06	5070296	3915616	2448624	2773952	3282720	1603984	2607928	2206272	2156568	2330376	2359928	196128	209904	245328	183040	957136	708232	836584	961240	853928	1032728	479928	869728	-19128	-13112	-11736	-1104	1489360	1392528	1847584	1777272	569312	372312	935776
										2565021	2306629	2953909	2928309	10	5.92511e+06	3603640	6951416	5956080	4103488	4426832	4629424	4144568	3327592	3147400	3142472	3913480	501680	512416	702776	595736	1551048	1621104	1719480	1474880	1187264	1223800	1279936	1488352	162704	277248	398736	286616	2041288	2403000	2265216	2017152	2394568	2653688	3273912
										3729621	3396037	4058805	3335469	1	5.70358e+06	4785328	5502320	5863848	5781960	4527992	4820136	4726264	3103752	3555456	3849920	3688136	4105408	4372032	2690560	4098928	2179912	1943856	2018808	2057824	2884000	3826264	2917424	4456272	829400	841696	486008	721368	3886952	3881664	2752568	1953360	5891232	5804856	5659584
										2693861	3527621	4270357	2820517	0.1	5.33153e+06	4496616	5460488	5975264	5418632	6309704	5621680	4588888	3184216	2222560	4133496	4584072	6035704	5309440	6189696	5793208	2935456	4231912	4446152	4344952	5533688	4408320	6288800	5559184	5046040	4576080	4577192	3458856	5058944	3208968	3554480	4592352	7309000	4954696	7258664
										3154589	3053885	3264109	2635541	0.005	5.98084e+06	6117280	4560184	4067632	5582304	5441888	6015528	6228256	6079200	5797944	6236248	6147136	5814872	6408720	6307648	4945000	5298176	6004320	5681208	4995640	6209144	6418424	7428032	5050704	6370312	5417784	5989424	6889824	5875176	5506848	4169912	6068136	5766992	6217552	5415760
										2978749	2402941	3198365	2593765	0.00025	4.56588e+06	3931936	4978016	4899432	6461704	4597600	5219728	4905808	5169536	5659048	5362576	6189912	4908712	4801888	5183112	5934576	6372632	5639272	5850864	5358504	4558560	5658880	5376328	5032088	5645496	4963416	5514096	5842272	4803568	4866712	5116216	5108904	4855656	4469464	5570792
										2932341	2431261	4133197	4446957	1.25e-05	6.10816e+06	5613904	4572656	6262704	6913288	5598008	5019784	6120736	5948744	6616568	7172960	5844176	6090376	5793000	6035480	5751736	5949448	8013744	5762696	6460576	6878368	6887136	5721728	6469960	6236872	7180024	5466224	5869448	6203344	6739640	5841856	6884400	6934824	5545752	5987344
										3040469	2664341	3488741	3578165	6.25e-07	4.96805e+06	5435336	6168440	6532856	5037112	5527520	6228856	6930888	5806904	4990912	5865880	5795512	5898192	5827120	5992472	6092744	4985144	5032088	6411768	5117800	6926400	5306768	5879336	5873192	5038192	5428496	6308976	5826424	5628208	5260712	5587496	6860544	5741160	5668184	4986224
HCI-027 Day 176 (1)	2017-12-06	HCI-027	0247.3	NSG, P0	176	14	11600000	/	mature	1578419	1199835	808571	1161395	100	2.49543e+06	2786781	3446061	2429021	464557	588773	663189	785845	2038029	1831341	1893637	2207661	52869	64877	99077	40469	78037	107781	102397	163837	257613	365493	493173	262813	-2578.7	-4642.7	-410.67	-138.67	-1282.7	13.333	17141	16373	84461	116253	92165
										1432707	2264739	759843	1054723	10	1.68652e+06	3486261	1896053	1773981	1151653	1126741	918061	956077	2093101	1650405	2676213	2102261	116253	111109	80645	113685	940429	1417285	1027373	790845	208981	128477	180717	111509	51741	41533	37917	65269	1358805	1266149	1542285	1764509	1431549	1633093	2110685
										1650827	1410491	707107	1082307	1	3.11281e+06	2878125	1411829	2441765	1867333	2854861	3399613	2974309	2501781	2626165	1517445	2914501	164517	198181	320797	212973	1236405	1392645	1597829	1198733	949717	643861	896701	818781	106621	148645	87245	133301	2029973	2419301	1816213	1601109	4363205	3284557	1885637
										1469011	1446195	1044483	976275	0.1	1.75922e+06	1362573	1434397	1592061	2593909	1944045	2642229	980133	1595693	1385517	2697141	1775205	1625741	1532421	1597741	1201853	1512581	872389	1433989	1340837	2345477	2498253	1315493	1096973	167317	420157	193109	244173	1753853	1742349	1090621	1438397	2091397	1563405	3144517
										959787	1155547	1062227	852963	0.005	1.67394e+06	2719389	2215405	2709901	1405045	3604789	2303933	3006917	1400021	2979453	2064653	3343021	1624149	3788829	2228309	3102461	1672293	2508165	1839693	3329013	1553805	2772373	2230837	2850357	2603101	3537109	1788325	2365829	2056133	1587541	1468789	1684805	2546533	1710733	2495469
										1956491	1480787	1162171	1309131	0.00025	2.07611e+06	1059597	941941	969309	2811581	2675477	1563069	2185021	1879053	2140765	2511173	2181933	2511653	2733309	1601845	1743005	2377813	1510677	2029397	1774437	2392157	1497893	2181493	1395485	1882021	2429677	1096317	2522013	2253405	1456789	1151453	2170581	1534517	2235605	2213293
										1432203	1551979	545331	1408659	1.25e-05	2.35862e+06	2889453	1390437	2925245	2243981	2650949	2547709	2664829	2325533	2269917	2554877	3047461	2201189	1912837	1949453	2434869	2711293	2853117	2727989	3110157	2067877	3183581	2531877	2114981	1645013	2297669	3009493	2696517	1189973	1430133	1567981	1950861	1179461	1380093	3452917
										797547	1102123	1123243	1067763	6.25e-07	2.11463e+06	3295653	1798909	2083821	3339373	1354125	1664357	1727253	1409549	1430421	1315941	1084765	3065261	2778317	1579941	2786717	1618893	2033861	2564685	2497413	1905605	1911069	2866861	1739101	2078893	2105933	2183189	2032773	1162405	1052773	1391501	1234237	2658133	1664741	1341285
HCI-027 Day 194 (2)	2017-12-25	HCI-027	0247.3	NSG, P0	194	16	11700000	/	mature	2511397	2385533	4231421	4228197	100	7.08297e+06	6416331	5864083	5837627	947467	1981059	1954259	2141995	1857107	1826203	2175163	1780531	144651	198011	188635	185051	264531	232867	328851	262963	799315	796051	707843	790059	-10157	-11949	-1845.3	3402.7	60403	305851	262035	1101227	681387	558691	498459
										3065677	2229557	3463845	3495997	10	9.00148e+06	6862963	6905987	6879411	4106667	4168403	3929491	3646339	3041643	3512619	3146155	3464859	270091	226955	273155	242963	4000035	3264963	3738675	3649235	429379	224323	400531	309147	196027	234971	206907	201595	4106091	3379483	4159715	4401739	6949091	5676371	6485595
										2683517	3169357	3269941	3987349	1	7.54961e+06	6100835	5815851	5739235	4636931	4734499	4853587	4202547	3287595	3388811	3624859	3297659	450811	598283	482499	543795	4065923	5352683	4807539	3611219	2448259	2783107	2166899	2412995	235963	269219	343275	345387	3210763	4586683	3945427	3137907	5962579	7642419	7640131
										3175285	3087205	4080901	4251565	0.1	6.0828e+06	6871195	5541883	4659491	5965739	6115675	6131611	5171227	3887555	4407747	4784123	4040619	6718011	6199843	5086827	6101835	5921651	5910851	4904987	6219707	5696211	6067195	5910851	5987707	649219	574859	510747	580771	3896275	2991979	3874475	3683099	6307019	7718331	6971187
										4026189	3942869	4241325	3851917	0.005	7.05171e+06	5212323	5617683	6547451	5009955	4889995	5763403	5938699	5861323	5652267	6600067	7091027	4947379	5512547	5178955	5778883	5351539	6261059	5678787	5648955	5472595	4666779	5236219	5766011	5139195	4925483	5706491	5809035	4089739	3003619	3904875	4795131	6506179	4667211	5811379
										4017749	5378725	3423293	3627957	0.00025	7.63823e+06	5570027	3990459	5822891	6014027	6683739	3381339	3936827	5777851	7458683	3314547	6082787	7243499	6086171	5646427	6080779	6330219	6162931	6357899	5423435	6689523	6310283	6101979	6288707	6381603	3938291	5509435	4306115	4210563	3652915	4347763	4528003	5388587	6859699	6779475
										3067981	3503941	4369077	3845053	1.25e-05	8.13139e+06	6405803	5654851	6856923	6128867	6497571	6095763	6297035	6038019	5801099	6726483	6412155	6565243	6001811	5366499	6254827	5675227	6467555	6249243	5005291	5963611	6721707	6259291	6139379	6137875	2909571	5230163	6500555	5681835	6792363	5649955	5274179	3680787	5672515	5803459
										4579981	3506421	3972253	3749373	6.25e-07	7.47221e+06	6346635	5566699	5958675	5910451	6217915	6304139	5447971	6172243	6074475	5816115	4717379	6022195	6186987	4669091	5610603	5593779	6908715	6401011	5664515	6367115	6482107	6209739	5580691	6416715	6021795	6442171	6603739	5635139	6069883	6226515	6241043	5512963	5796003	5108147
HCI-027 Day 201 (3)	2018-01-02	HCI-027	0247.3	NSG, P0	201	17	11400000	/	mature	3154157	2144597	2327253	3133341	100	2.87037e+06	5436221	1712669	4047237	1188805	1168821	886789	1037741	736541	1201437	1446365	1399309	137389	107925	285405	212237	121325	98069	237613	215845	484317	801309	1025981	687605	-2578.7	-5578.7	3061.3	4933.3	27805	495253	182501	482173	353877	147405	507861
										3444917	2505605	2064965	2179037	10	8.49095e+06	5843341	4972669	5139157	2941501	2525757	2820629	2466173	1925221	2173565	2356605	2578405	234517	249197	276093	223165	2699085	2730917	2351693	2172013	387525	322957	408165	245669	179069	209285	204437	202573	2857901	3219117	3005813	2405533	4009901	4771933	3558637
										3107565	2778605	2311181	1901069	1	5.74902e+06	3151557	4022029	5300197	3174389	3222837	3117821	3200453	2657109	2909485	2474093	1446165	380981	377325	430221	320501	4605813	4073077	4465749	4110277	1632429	1495077	2679789	1520469	205901	238877	117485	212285	2477117	2727693	2360101	1857845	5276885	5621309	5134477
										2715597	2927645	2381069	2110821	0.1	5.54391e+06	3741493	3215557	3947621	4794045	4058589	4995157	4409741	2706813	3157045	2822205	2904949	6673989	3857581	6024773	6013957	6390877	4698661	5387717	5545557	4917677	7278973	2811213	6296997	556485	198509	418357	507277	2878261	1807581	1786117	3511373	6262757	6876557	4911677
										2498181	2714909	2095477	2275277	0.005	7.52913e+06	4031405	5169341	5641165	4362605	4780901	6109989	6123653	5778965	5291053	5209005	5367613	5182045	5114517	4473597	5189565	4423653	3554597	5135101	4927701	4938173	4174229	6122341	3884085	6748637	6512205	4765309	4523269	2733205	2263877	3294157	2641429	5871949	4913189	4510037
										2592469	2102869	2690181	2483261	0.00025	5.54441e+06	4066765	4473973	5508373	3436453	5307245	5913101	5022549	3890333	4264861	4086533	4182309	4012845	4536925	3326037	4777005	4600541	4567829	3800133	4829653	4073525	4718517	5165781	5586133	4635477	5501053	6269957	4885437	2590157	2618541	2902453	3656149	5048437	4684469	4419637
										2282653	2576077	2988773	2619253	1.25e-05	6.36898e+06	4618109	4494021	3642077	4875717	4537069	5501805	5576165	4113093	2723253	4859805	6015805	3559397	4965557	5219629	3792813	4377381	4365869	3736317	5008645	5583141	3763317	5536493	3703149	3979557	3489245	3371821	4117845	4513117	3689285	4296389	4702677	4793133	5279637	5558573
										2772965	2548557	2586197	3035829	6.25e-07	5.44033e+06	3339573	3522797	2917573	3676693	5179789	4145853	3721261	4465325	3216909	3459253	2501165	4465277	3369501	5724221	5098949	4795181	4617717	3052541	5077445	4608485	4816917	3983653	3439565	4216325	6108405	4441685	2723045	4924557	5724493	3773661	4825269	4182749	5933021	4503893
Control 1	2017-11-17	MDA-MB-232	Control	/	/	/	/	/	/	1287541	1517381	1674829	1656277	100	7.30084e+06	5514536	5833600	5455816	4708328	4570088	4627272	4825424	3203992	3353136	3150792	3064248	1451312	1419048	1688800	1809848	3171016	3059136	2990464	3007856	2127688	2539960	2525024	2507144	10432	-16	27352	9224	904600	4366064	154856	1413248	3847240	4294808	4552880
										1383477	1554445	1964741	1840029	10	6.21269e+06	5207024	5691232	5521064	4929408	4639248	4973264	5576328	2568600	2894824	2868232	2937568	1851496	1697224	1907192	1885768	4759432	4736064	4801912	4042616	4719720	4748608	4535864	4667096	966816	818840	1064760	1073728	764176	681752	555200	1070936	4583184	5644720	4516072
										1437957	1717965	1799733	1714061	1	6.28177e+06	5873616	5166672	5189304	4848400	4852584	4843944	5329768	3061224	2826224	2956064	3116904	4788208	4540352	4327784	3981408	5186056	5438336	4330472	4198168	5546832	4948208	4954992	5121928	2910456	2723240	2941488	2945312	1152872	1246536	923696	983208	5846064	5255400	4894808
										1411373	1762357	1751949	1664397	0.1	5.88512e+06	5031584	6401192	5544600	4606776	4599616	4944672	4686408	4558680	5974000	5629536	5732512	4673504	4570480	4486760	4520368	4906032	4319152	4572576	4379416	5113336	5368152	5460272	5445472	4685952	4826784	4794064	5958296	1576584	1935592	1916592	2034256	5029672	5730792	5319288
										1911421	1792725	1606501	1688845	0.005	6.31474e+06	4896032	5205896	5758376	5778968	4838960	5069824	4736520	5486936	5065328	4293704	4706160	5522424	4937944	5292424	5377000	5054520	5103248	5178288	4927528	5023752	5686544	5355704	4823784	5003496	5086512	5606496	5257744	4975800	5340320	4732248	5045512	5454216	5352032	5619368
										1812061	1510941	1549925	1543885	0.00025	6.50203e+06	6953512	5462480	6502256	5111240	4995496	5116680	4833072	4800800	5004944	4430336	4676040	4642328	4585216	4589224	5021488	4477656	4569688	6903344	4506640	4863336	5363592	5709056	5576568	5061392	5149408	5544152	5095296	5359696	6009384	5349000	4980832	5219312	5709904	5275776
										1736533	1688341	1650845	1647701	1.25e-05	6.05858e+06	4771440	5218192	4520384	4524288	5318216	5035472	4976648	4480344	5554880	4664032	4880672	4604824	5602360	4714752	5075480	5120312	5489672	5220920	4569128	5478864	5424536	5429760	6204264	5613760	5581152	6011448	5457552	5309312	5323128	5046640	6780824	5492528	5538288	5333696
										1657693	1576189	1762989	1628197	6.25e-07	6.03315e+06	4556520	5374336	5875864	4696080	5085608	5748296	4816264	4569952	5329816	5260936	5304968	5247992	5088360	5294688	5792608	5039152	5508728	5729512	5537984	6364064	6169512	5517568	5930456	6129960	6681592	5844000	5752904	5336624	5216272	5627208	5992232	5877424	6409872	5400160
Control 2	2017-12-06	MDA-MB-232	Control	/	/	/	/	/	/	2751747	3126235	2540515	2684459	100	6.56843e+06	5795797	6699149	6219021	4291693	4203045	4288389	4457789	4110765	4513941	3740109	3696413	1629165	1354197	1343917	1278605	1945413	1846821	3527645	2578213	2353797	2363469	2308541	2227125	10269	8205.3	24445	9813.3	2546525	561389	598181	425165	3747285	3683413	3623725
										2948395	2895571	2640811	2562267	10	6.41451e+06	5645413	6205373	5734221	6248853	5141301	5077117	4957765	3697165	4119549	3668629	3853453	1439045	1363317	1392997	1312597	4986613	5322917	5070061	5198901	4209853	4420533	3777365	4590309	897797	891429	948813	824781	580741	700205	731733	1128341	5728173	5865133	5330085
										3061227	2864627	2780331	2870939	1	6.81251e+06	6013245	6384533	5918813	6031493	5815437	5935749	6233549	3354157	3229085	3458965	3020621	4464957	4431469	4464461	4538997	5939741	5759901	6192661	6281461	5686997	5728181	6119077	5742533	2115333	2187157	2178125	2114877	946197	995021	926029	1069581	5774845	6397645	5887573
										2829467	2996731	2762547	2635683	0.1	6.62332e+06	5663733	6234541	6186477	6141725	5923333	5223725	5482061	5914021	5457253	5430581	5610149	5614397	5591581	6141093	5807741	5439437	5062173	6234941	5356421	5714061	6185989	5351765	5822493	5550053	5177301	5204573	5353613	1354597	1496437	1416229	1489341	5706357	5589837	5625509
										3153291	2941859	2695619	2741299	0.005	5.94543e+06	5858933	7139013	6787525	5133869	5715293	5351181	5561365	5364621	5512837	5453557	5744013	5261301	5464005	5261181	5712757	5031693	5795853	5648893	5095709	4988805	5753757	5962365	5755181	5730413	5594341	5525013	5534717	5504533	5797597	6394045	5489485	6048461	5430029	5261173
										2988747	2907403	2825555	2791115	0.00025	6.02838e+06	5381373	6071301	5237149	4901461	5021765	5152541	5169629	4991333	5359045	5178541	5333453	5504637	5704765	5138629	5458333	5090661	5221973	6185477	4801165	6835541	6327149	7196277	6123205	5775829	5690821	5797597	4944669	4682901	5299581	5070933	5794237	5144605	5381445	5015213
										2572331	2762179	3044859	2729523	1.25e-05	6.29471e+06	5674149	5346637	5078325	4779749	5058589	4938877	4921885	5365437	5522645	5115245	5126965	5427965	5091853	4988477	5352549	4912477	5224061	5357101	5180093	5693989	5823773	5411485	5479877	5899381	5638781	6464877	5110621	5503957	6025221	5129325	5620685	7641893	5250045	5956525
										2670499	2770787	2694427	2635483	6.25e-07	5.2343e+06	5080613	6657653	5729821	4866253	4585589	5390245	5560981	5631749	4990845	4799085	5476957	5395333	6004757	5705309	5691453	5279293	5106533	5497109	5479869	5588997	5571981	6136061	6170117	5463125	4971077	5892317	6361109	4765477	5101317	5687381	5398533	5499989	5117501	5575965
Control 3	2017-12-13	MDA-MB-232	Control	/	/	/	/	/	/	1956176	1787504	1542496	1347856	100	6.92791e+06	5734760	6035760	5585688	4981200	4807888	5000496	5094336	3569760	3491896	3524336	3916664	1875776	1916528	1886152	1542728	3635760	3552480	3263976	3590872	2868432	2725888	2976400	2810584	22328	22016	36864	34424	3365728	4589464	3293496	3667728	4063960	3563208	4363576
										1937080	1709312	1598560	1549544	10	6.8425e+06	5445088	6163856	4997896	5143464	4976832	4936880	5006368	3026200	3107560	2866072	2799184	1588240	1766304	1879688	1739736	5152704	5831856	5006304	4982616	4288800	4149496	4471560	4553976	1097880	1008072	1169912	1009984	1813256	1242392	1459488	1001672	4839296	4920464	5014072
										1526752	1502016	1686096	1515520	1	6.99141e+06	5703472	6868960	5653032	5359792	5199992	5528616	5466856	3370680	3466264	3443416	3225856	4226536	4482728	4152136	4307144	5343240	5227872	5424776	5273824	5558344	5638216	5388432	5399208	2347920	2100192	2139512	2160056	1272304	1308224	1112320	1117256	5362672	5412128	5308872
										1550040	1430288	1532552	1577768	0.1	6.6384e+06	4964136	4852320	4972616	4546472	5242304	5119512	5134888	4913296	4841144	5765232	5085104	4930968	4891984	5129520	5554464	6134152	5232864	5577328	5188952	5541440	5149944	6378560	4820208	4359448	4687976	4604176	4647648	2263160	2200304	2244480	2440344	4882320	5307864	5736736
										1589776	1534248	1620528	1678360	0.005	6.66778e+06	5348384	5311024	4970232	5644576	6383704	5066480	5301320	5218072	5390840	5223480	5083256	4652592	5304832	4576480	4559736	5086488	5389848	5231856	5081440	5147944	5252992	5825968	4962072	4991544	5477168	5127520	4892128	4872272	5311680	5063344	5125304	5392032	5594808	5516840
										1455672	1881904	1535224	1617872	0.00025	5.56725e+06	5483856	5206896	4380616	5399376	4964528	4716848	4762904	4900240	4517984	5114512	5707880	4824328	4798224	4702904	4613800	4882912	5400168	4523112	4652320	5309168	5056576	4656536	4858560	4829072	4686088	4931456	4811088	4757968	5082656	4875608	4926008	5720872	4964640	5392160
										1417496	1439928	1570552	1473680	1.25e-05	5.50396e+06	4395696	5026896	4518424	5955040	4460152	4916872	4343864	4515752	4616032	5101584	4591400	4320472	4721144	4508176	5012264	4567256	5002408	4678792	4677936	5427472	5272160	6207312	5369040	5115728	4819392	5656784	4823680	4795296	4496272	6043608	4351936	4656384	4895336	4857448
										1480480	1525064	1471992	1489784	6.25e-07	5.40513e+06	5380128	6228624	4788272	4920464	4546872	4876824	5484576	4650448	4971648	4833248	5101120	4648496	4983632	4910656	5851704	4872320	4721824	6051960	5129552	5759512	5772008	5480472	5303928	5252760	4941976	5160552	5865720	5213592	6146928	6398376	5344824	4849456	6635576	5651384
Control 4	2017-12-25	MDA-MB-232	Control	/	/	/	/	/	/	1365917	1104765	1481909	1364981	100	7.66743e+06	5108672	5292112	5390592	3373216	3450184	3259528	3144528	3104952	2802440	3086872	2945784	1041088	1144760	1259640	1132024	1898080	2144624	2332792	2285680	1058392	124640	1798936	1635352	-1544	1160	18952	20056	708728	1182848	2917960	2416248	2980248	3336928	3536864
										1199061	1322197	1459797	1350421	10	7.0663e+06	5127208	5478352	5420816	4712176	4494776	4755184	4383536	2811672	2668184	2705664	2792512	729128	864320	828912	909064	4124016	4684760	4065280	4102112	3021416	3167376	3224088	3386720	585928	566576	658872	581488	831448	892864	445408	499680	4348480	4845080	5320456
										1486813	1635605	1845181	1799461	1	7.17221e+06	4819648	4960120	5075824	5398520	5489312	5041744	5771256	3036088	3098448	3154288	3197984	2904216	3236240	3266784	3128952	4556256	4013856	4787296	4816832	4755464	4753736	4789184	4871872	1467216	1541272	1600928	1639336	743112	696872	840440	803576	5079576	5297432	4620160
										1373981	1497061	1793685	1608765	0.1	7.19042e+06	4734184	5727712	5487256	5416960	4994896	5768528	5441184	4416920	4703592	5189256	5038960	5273912	4790024	4798544	5467696	5124136	5103120	4888440	5570808	5897304	5044952	5883352	5281904	5042704	5169864	4958856	4818656	1234088	1519632	1309200	1679736	5653248	5691840	5991240
										1423077	1514525	1788869	1530149	0.005	7.1891e+06	5074056	5965544	5495456	5411600	4837192	5883776	5658624	5524144	5767048	5728856	5703376	6089824	5639768	5738856	6134344	5568784	5717120	5160512	5392728	5274760	5874184	6209368	5390984	5649088	6436712	5756960	5290136	6241352	5576320	5936984	6491952	6401976	5775008	5724160
										1562797	1580925	1733533	1940725	0.00025	6.05738e+06	4689288	5128840	4905120	4463880	4540400	4877632	4572632	4697072	4593112	4663704	5160680	5172840	4676128	5945984	4935200	4828448	4810000	5278008	5144592	5412408	5562080	5674512	5241384	5422560	4972384	5304328	5146024	5606136	5767312	5156160	5358256	5044824	5597880	4908592
										1675885	1529333	1481309	1635357	1.25e-05	8.59411e+06	5311320	6176480	5178008	5603288	6201672	5172408	4908144	6790360	5789768	5371288	5399096	5922144	6105592	5820184	6256464	6250864	5815360	5460608	5048608	7486520	5989248	5858832	6458624	6344624	6275024	6532680	5559432	5806056	6524552	5498800	5623944	6518920	6694040	5818120
										1516429	1824877	1742653	1605893	6.25e-07	6.68673e+06	5033048	6059664	6113528	5747288	5046288	6015720	5549272	5103600	6005576	5363768	5937848	5467864	5686744	5703280	5914600	5491024	5925840	6751440	6325408	6691680	5573896	6136496	6558472	5623992	5550688	5947408	5800944	5517312	5412152	5795720	5796648	5913256	6122280	6201024
Control 5	2018-01-02	MDA-MB-232	Control	/	/	/	/	/	/	1169949	1186517	825261	1040853	100	7.548e+06	5580629	5910821	6175445	3293125	3282541	3667477	3714901	3817069	3705373	4413053	3993493	937237	910749	1116517	1004685	2014045	1916213	2397869	2263885	1906245	1767437	1973749	1846165	4381.3	2565.3	16445	8285.3	1881789	2058917	693645	1990573	3441045	3064933	3335053
										1076149	1006117	866237	969101	10	8.85241e+06	5718173	6167037	5585037	4900925	5592885	4768669	4765789	3697405	3379701	3112149	3306733	955205	1139333	1051021	1068517	4813309	4673341	4070717	4705349	3005549	2890173	3215709	3124333	604077	587645	590701	605373	1452949	754941	1130493	624813	4639517	5086829	5170285
										939813	1048677	863213	1002717	1	7.24969e+06	5418077	6366797	5709565	5777581	6189477	5194973	4855381	3213277	3380757	3733781	3022709	3507789	3329533	3557581	3866565	5231197	4642725	5023789	4640365	4974405	5117053	5486269	4819581	1662197	1609661	1640341	1584085	396493	487269	913933	498669	5928125	5989325	6439221
										1117829	1123629	813509	853741	0.1	7.36209e+06	5932973	7325453	5828141	5487069	5946949	5520701	5799277	6392685	6623605	6922493	6008677	5459197	6579373	5449221	6281629	4953757	6249741	5607669	5409037	5974141	6104005	5895805	6235621	6240493	5518453	5826325	5313541	1364013	1259605	1572493	1462605	6193613	7441965	7144765
										826605	830653	1100509	976805	0.005	7.68503e+06	6095541	6450941	5228221	6083101	6571613	5759877	5510493	5754749	6105933	5481101	5100205	6483781	5573429	5783581	6194261	5750845	5167589	6015901	5432797	6126333	6161269	6349685	6240037	5797205	6051877	6124621	6062677	6455605	7057573	6855933	6089013	7455477	6837341	7398653
										787589	915397	1059965	1055797	0.00025	6.47798e+06	5314581	5637037	5157573	5340125	6261661	5442173	5073637	5160493	6208509	4950237	4821277	5198629	5448645	5263325	6327381	5332229	5424109	5439669	5207429	5710909	5880301	5514045	5454381	5817149	5621741	5877837	5619037	6281661	5516333	6559853	5861549	5819325	5795309	5974237
										888405	989293	1036941	1087605	1.25e-05	6.05874e+06	5105413	5755597	5527229	5088437	5653165	5169877	6465413	5513565	5257021	5229613	5299765	5524917	5520357	5978325	5752693	5015805	5464837	5453517	5216557	6318933	5982893	6098237	5688333	6266853	6343853	5516501	7459677	6681421	5589453	5742805	5722725	6904757	6337485	6141165
										990733	819717	1057413	1197957	6.25e-07	7.59431e+06	5267245	5751133	6048765	5155149	5051501	5768301	5724109	5387245	5697245	5368205	5363069	5239309	5296965	6235317	5473853	5665949	5807213	5618589	5895893	6563933	6190989	6447941	6387381	6334501	6559181	6334189	6107165	6117725	6116461	6136365	6642429	5728669	5759717	6466765
Control 6	2018-01-10	MDA-MB-232	Control	/	/	/	/	/	/	1232931	1210027	1269243	1170843	100	7381643	7008971	7152155	6568747	4814235	5423451	5484355	5235043	3841811	4023947	3952539	3488995	1637059	1542995	1537995	1686099	3088907	3055331	3354995	3265947	2507339	2377483	2482467	2287739	13819	25707	32475	42107	4220099	2178019	4701379	4648931	3236499	3252331	3658667
										1301651	1302315	1190667	1127355	10	8348067	6576395	8003875	6609907	6040299	5757387	6130299	5751907	3963779	3847763	3999571	3680531	1596771	1540427	1430603	1605851	6946755	5993331	5864459	5922291	4768211	4885363	4777211	4754755	1144715	1057635	1126219	1143259	988491	1432123	5215243	5616523	6713547	6598251	6757595
										1254875	1237531	1295907	1171403	1	7216699	6875235	6820299	7632235	6330587	6829099	6357091	6319715	4112659	3960275	3974059	4235787	4582387	4599427	4724019	4648115	5872419	5969307	5730907	5948155	6406179	6604811	6495643	6517443	2436491	2317171	2680539	2457635	1540283	3952331	2733155	956611	6478147	7023259	6316051
										1301579	1282059	1245795	1169587	0.1	7179091	6423187	6762035	6252931	6097955	6255851	6234771	6343331	6187499	6367291	6392851	6345435	6432363	6187355	6142931	6392811	6315171	6419947	6271395	6500379	6489395	6539723	6265955	6543299	5836811	6113131	5722587	5902491	1047195	1357499	1554387	1206171	6807267	6684947	6450587
										1270435	1383795	1189323	1186307	0.005	8238899	6589779	6771827	7282539	6167403	6244267	5912739	6584483	6209707	6472627	6136699	6990659	5967259	6397915	6346387	6731659	6554275	6186843	6355235	6600603	6219947	6442683	6041067	6324795	6366043	6481939	6513147	6445411	6845539	6449811	6123747	6990051	6417899	6468555	6518227
										1348395	1320603	1325563	1250851	0.00025	6865907	6561723	6896371	6429219	6378283	6134499	6459211	6802411	5998435	6209075	6231755	6232563	6478747	6426571	6781547	6497419	6292995	6570803	6626171	6608195	6351515	6593795	6492611	7029931	6528739	6549123	6707571	7471763	6971899	6755899	6297187	6656523	7120035	6668283	6994707
										1102019	1198859	1053459	1179315	1.25e-05	5893275	6429899	6589619	6085347	5768403	5832539	5746251	6286819	6006835	5927027	5980995	6486803	5644411	5663643	5830435	5904931	6030371	5794899	6292331	5801187	5605387	5630707	5551931	5871547	5671755	6057187	6671755	5979427	6019243	5907147	6120459	5829451	6048883	6073155	5808683
										1171155	1223139	1221091	1099443	6.25e-07	6860659	7219971	7458315	6662795	6037843	6065955	6018195	6199539	5917467	6083971	6683683	6534443	6189027	6454211	6526875	6593227	6432891	6207363	6401539	6546163	6825571	6860107	6978411	7025371	6204467	6780459	6578115	6962083	6990899	6793299	7123907	6865779	7230683	6396667	6625147
Control 7	2018-01-18	MDA-MB-232	Control	/	/	/	/	/	/	1234043	1233091	1311395	1302795	100	5330288	6173296	5209920	5156776	3684472	3889752	3613840	3296864	2576104	3603984	2840496	2449400	1282544	1458512	1266600	1069360	2358744	2609160	2250472	2122280	2056864	2064120	2017240	1788408	14664	23360	25848	36016	3455408	3905824	4160832	3010920	3828648	3721080	3331168
										1275227	1389571	1203435	1330467	10	5080656	5215592	5643816	4944528	4529264	4409424	4339848	4918376	2442392	2729816	2420272	2435200	1023960	1071552	912856	995872	4488920	4905488	4079224	4661128	3320736	3395440	3105216	3067816	1058816	967264	874648	992592	2807624	1006704	1876480	3372200	4620424	5202752	4387504
										1313379	1286683	1277579	1321003	1	5586968	5990944	5451040	5130912	5248480	6145608	4969392	4715784	2609424	2776544	2401544	2392960	2635840	2823176	2630952	2596464	4410160	5059192	4357704	4261624	4688712	4980160	4279256	4298880	1700816	1630552	1544024	1467488	1433056	1138128	1613968	2173096	4967944	5638232	4925488
										1290339	1296619	1220643	1278867	0.1	5301608	5424600	5218000	4793040	5295088	5882824	4692120	4628104	5240344	5245624	4661088	4702952	4903208	4864712	4638840	4604768	4650176	4931216	4591032	4420432	5066400	5738008	4667480	4799680	4291360	4485976	3806016	3650808	976792	1117152	827656	977016	4732104	5219016	4693832
										1100659	1315939	1206627	1118723	0.005	5601864	5708648	5596216	4993552	4986880	5345864	4473920	4465240	5778560	5705264	4533120	4555168	5415944	5074856	4700560	4633000	5157112	5173680	4654840	4395184	5011368	5771992	5003688	4892016	5217152	5227328	4572648	4590568	5036936	4861920	4487672	4535664	4818424	5094056	4515216
										1404763	1190875	1165331	1256611	0.00025	5522392	4972736	5139368	4433504	4428184	4866312	4381584	4706576	4954192	5492280	4702112	4525248	5013944	5493656	4426600	4724000	5090744	5226704	4578920	4762192	5392032	5411344	4505584	4465480	5056424	5249640	4353008	4583920	5161704	5435720	4397816	4480264	4752344	5453160	4336696
										1277227	1196155	1256915	1089379	1.25e-05	5272616	5821256	5026632	4759152	5577488	5538384	4369472	4411096	5464040	5790808	4428264	4593664	5722752	5080232	4613072	4739104	5455904	5644480	4877024	4635344	5223952	4979088	4670336	4689600	5166912	5266424	4955160	4884504	5233120	5167960	5278488	4938464	5176640	5294016	4947440
										1152075	1292339	1280827	1069379	6.25e-07	5457592	5408720	5514632	5176200	5047640	5123104	5276120	4972544	5300464	5328920	5114688	5030088	5346000	5143104	4893016	5030656	4785336	5270608	4952080	4945088	5092336	4879032	4887648	5265416	4699664	4758632	5231208	5020128	5011456	5558680	5180416	4678880	4884752	5316296	4780608
Control 8	2018-02-02	MDA-MB-232	Control	/	/	/	/	/	/	1066744	1101712	1017992	1126136	100	4797467	4393171	3852555	4495539	4001107	3296115	3936299	3679147	2930731	2578739	2993483	2355739	1556827	1606067	1587603	1427459	2808595	2698851	2767339	2570155	2151027	1857459	2472987	2339067	13819	10483	29323	24683	1297115	2988955	2094763	2898619	3714011	3276307	3283179
										968416	1026896	1134984	1040432	10	4435587	4358259	4628963	4623507	4109555	3951659	3450435	4416819	2084555	2584387	2568755	2641163	1073395	1089627	1244035	1122611	4336531	4276803	4486371	4090747	3442507	3476427	3575043	3642571	885875	892043	674547	885955	1994195	777107	670891	3094691	4283979	4608115	4829475
										1128368	1063200	1095800	1147448	1	4845211	4317051	5016739	4455611	5090075	4335139	4449435	4518659	2975915	3007299	3188987	2923099	3611155	3032083	3517147	3422971	4189699	4190691	4158611	4447667	4923035	4546267	4499275	4612995	1781411	1662531	1850803	1755739	1083115	1117019	1108083	2334027	4860259	4444235	4808491
										1035816	980552	979736	1058008	0.1	4876171	4445443	5018171	4518947	4543819	4267459	4413323	4618715	4306987	4377227	4633611	4707675	4544499	4192283	4333075	4573179	4485427	4301851	4813211	4558915	4593187	4472707	4791595	4587595	4622163	4321195	4110763	4070147	1465643	1653499	1434587	1915611	4989083	4248667	4812651
										1000240	1018352	1136472	1111200	0.005	4710899	4182611	4616939	4097283	4724811	4169659	4515795	4578059	4832019	4191107	4264467	4520515	4859579	4229483	4579203	4802819	5002643	4344235	4805027	4430011	4662075	4383923	4598099	4272627	4743067	4333771	4666611	4426355	4934851	4123315	4741571	4426299	5007723	4471899	4280739
										1013608	978048	1063744	1052096	0.00025	4453563	4239699	4742323	4280371	4345939	4359651	4026443	3972787	4307091	4357355	4451443	4408131	4424083	4232179	4390531	4268171	4552811	4337691	4486979	4386683	4368547	4045755	4501315	4436107	4755675	4309499	4342699	5374227	4428683	4221955	4462339	4434043	4239603	4214571	4172395
										1005912	977136	1021672	1160840	1.25e-05	3832243	4080875	4497803	4418691	4591603	3932195	4329347	4165923	4136939	4135459	4172091	4125243	4523251	4019739	4428987	4324203	4393603	4112939	4658699	4294475	4413971	4177283	4164971	4237307	4461219	4143499	4912683	4428139	4786059	4388403	4346515	4465267	4644907	4434739	4725475
										944792	995392	932696	1045568	6.25e-07	4502803	4178603	4598347	4484515	4150699	4089411	4425243	4252035	4261347	3957051	4560843	4361947	4439667	3795787	4510683	4459275	4342403	4159419	4625771	4420643	4327995	4202595	4528923	4434995	4200427	4310691	5124491	4909467	4455907	4756251	4474411	4916731	3653707	4015779	4856611
Control 9	2018-02-15	MDA-MB-232	Control	/	/	/	/	/	/	910781	959813	952925	859925	100	3871509	3677253	4015037	3720029	2773933	2722829	3202301	3251533	2491021	2234253	2503013	2345877	1044285	1248109	1229069	1154037	2201997	1954101	2143997	1989165	1786757	1486853	1674181	1811973	14973	23653	29805	30965	3040309	2138029	2061165	2815501	2843213	2391581	2649229
										932373	1012397	939597	953525	10	4177837	4012093	3952781	4174909	4215605	4024069	3804069	4161893	2530229	2254229	2405429	2212845	1071365	1054965	1230021	1014861	3577029	3535285	3469613	3380741	2658325	2709421	2709973	2675485	636453	713077	679437	675261	1884373	1852149	1737061	2155421	3560293	3546317	4071125
										953781	1025781	781957	899133	1	4869637	3947349	3914253	3993765	3912357	3810861	4059421	3797085	2425565	2746469	2570325	2781373	2324829	2304469	2464469	2493997	3680885	3803093	3855261	4034205	4116637	4000549	3775373	4351597	1237077	1205293	1072301	1227605	2034781	2566509	1492557	1552781	3956485	3663229	3637133
										989229	1052445	780525	909317	0.1	4189837	3988221	4193165	3954117	4213413	3930741	3806909	3966261	4083701	4442501	4202317	4455149	4448877	3834933	3614941	3666773	3792941	4270725	3736677	4511101	4362069	4571453	4083485	4254061	3883293	3525045	3581341	4029437	1073021	1284949	991805	1011477	4671693	3602645	3759149
										1002621	1029829	820589	834677	0.005	4028781	4291709	4183029	4425549	4346709	4595293	3699837	4254645	4097941	4058509	4342989	4468613	4085045	4544485	4180317	4605237	4155901	4037085	3984797	4051213	4157485	4100773	3902565	3991653	4167805	4328669	3762613	4621397	4587813	3958301	3730917	3998645	3982557	4052877	3732133
										1003573	959061	807557	732581	0.00025	4295477	4393269	4138517	3963925	3904077	4133077	3963837	3863029	4732389	4484893	4095277	4096725	4533709	4570245	3700397	4052317	4062133	4021533	3807213	3854981	4048389	3742709	4121533	3930813	3821421	3641397	3611397	3626085	3771157	3754493	3512029	3690141	3446469	3315933	3344541
										1024733	1189933	805101	804861	1.25e-05	4322365	4092869	3876181	4277861	3965333	3661661	3996341	3793101	3774965	3848509	3957157	3683173	3737821	3984205	3676685	3912773	3919613	4157973	4306477	4124453	3977133	3892389	3848077	3915213	3861013	3920237	4045013	4051805	3709989	4195285	3773245	3686029	4175525	3759317	3787013
										1054005	1279093	765301	894397	6.25e-07	4098141	4174901	4083005	4301237	3890077	4236405	3949061	4286733	4057821	3801757	3801117	3794845	4061101	3736877	3738589	4273797	4034957	4024429	3973677	3861133	3526021	3556101	3966773	3675117	3801789	3750045	3631885	4054021	3538133	3546397	3719853	3648461	3536805	3650485	3755597
Control 10	43164	MDA-MB-232	Control	/	/	/	/	/	/	963195	871539	953635	957331	100	4660896	4587968	4538368	4322072	3892832	3840864	4056904	3738088	3008536	3083832	2779376	2504544	1280512	1574464	1426304	1405320	2747264	2740680	2582616	2425776	2118320	2296400	2156784	2036648	18232	18656	29784	33760	2347576	4162712	2713928	2671224	3443104	3597160	3244224
										957187	1027907	1006019	1019659	10	4654672	4286464	5037792	4283504	4445712	4183144	4433168	4193144	2579048	2304448	2418464	2206328	1182136	1246664	1221160	1244744	4207280	4411544	4305208	4073792	3246736	3653072	3627040	3407408	672952	713912	753208	807224	3290208	2816176	3523352	2649952	4066648	3768960	3677744
										946739	910843	873155	991027	1	4986968	4420792	4850080	4385744	4333528	4423008	4483104	4502616	3278920	3388144	3461432	3222376	3086416	3387360	4085176	2895952	3954856	4162232	4142056	4082336	4574192	4326120	4235600	4289312	1301944	1207192	1304744	1127040	3474456	3694368	1670360	3158288	4226040	4075776	4130824
										1011507	1042563	1046115	953763	0.1	5879048	4444336	4886984	4327080	4665216	4152408	4046456	4296352	4339952	4541280	4302368	4125384	4462640	4357680	4098720	4172168	3988072	4362176	4052680	4175208	4214504	4449360	4136720	4067120	4021576	3826912	3359368	4004936	2507120	2708608	2406760	2406760	4032248	4023992	3975080
										935379	973627	975323	959915	0.005	4845488	4049008	5119928	4517192	4299512	4076272	4259488	4120536	4340536	4399584	4285344	4282352	4293160	4121072	4222832	4120528	4287720	4195152	4290440	4176904	4125560	4205968	3977480	4001072	4192880	4164280	3824656	3966696	4169648	3917408	3770712	4014256	4043896	3879336	4027944
										1060179	1090355	943603	882323	0.00025	4388352	4135072	4483768	4104584	4118072	4367944	4110648	4214888	4253848	4477272	4346880	4052992	4375624	4348688	4039328	4066760	4074696	3966048	3990160	4067192	4202736	3973624	4016456	4004824	3527776	3807080	3686064	3786008	3967368	4075424	3776248	3753720	3834696	3825952	3658912
										1062219	1015699	1054667	903643	1.25e-05	4285784	4273888	4546728	3941864	4513232	4781768	4058736	3846808	4058536	3996440	4136800	3962992	4177144	4230448	4134144	4148224	4016752	3851088	4103096	3898656	4126496	4607224	3938144	3994840	3814056	4135608	4203056	3802128	3779672	3966648	3792448	4206856	3739968	3718736	4054216
										1113315	1037179	943243	983283	6.25e-07	4766176	4049296	4643480	4373512	4079664	4587352	4384704	4099488	4330008	4495560	4520776	4312384	4059456	4656080	4551840	4375864	4123224	4318768	4240960	4040824	4062224	4174552	4262448	4191360	4245752	3852608	4225328	4159872	3772688	4160928	4231928	4100328	4025032	4194120	4134584
Control 11	2018-03-28	MDA-MB-232	Control	/	/	/	/	/	/	902597	905741	860997	815037	100	5504000	5166456	5013816	4901752	4419824	4153776	4102192	3973520	3384696	2659952	2773704	2635112	1886224	1786176	1864280	1832152	2382568	2351712	2583320	2244280	1685976	2075432	2127624	1573528	29920	36784	53656	60232	3311712	3499776	3603176	3611520	4216648	4022656	4029216
										889477	982117	851637	875421	10	4837960	4698008	5233776	4613296	4791328	4070416	4077880	4245912	2386800	2119768	2396120	2198552	1446248	1452304	1506320	1364232	4451936	4090264	4103736	4098072	4587352	3848520	3775184	3784464	817856	773920	779256	734656	3947656	3670880	3434456	2684944	4579360	4386240	4418976
										861597	874589	851141	793421	1	6208488	4978192	4859616	4530952	5384168	4406960	4509008	4498576	3035296	2701560	2756520	2913304	3430296	3078976	3547176	3619608	4557040	4668104	4581528	4929648	5226824	4566648	4427416	4929752	1445176	1353000	1518936	1482184	4183928	3435896	3237856	3352072	4794912	4476944	4128312
										858805	939253	809069	856349	0.1	4927176	4317616	4705864	4814680	4607704	4349888	4389952	4460712	4675656	4473520	4649416	4608592	4991504	5073184	4872888	4819232	4603696	4426704	4646224	4384784	4756400	4603960	4230736	4740640	3642496	4462528	4098144	4034672	3298640	3237536	3201848	2739872	5464352	4393200	4593384
										784389	833189	892109	774813	0.005	5108192	4853736	4825408	4506416	5199008	4465368	4364784	4361632	4832624	4305640	4884040	4178808	4752352	4342840	4206568	4334488	4617528	4297000	4096264	4339224	4640160	4156632	4281984	4315416	4663008	4455528	4650272	4581672	5000288	4123584	4598144	4711032	4286760	4339728	4137488
										824549	839205	870333	877325	0.00025	4973136	4442272	4895632	4559128	4661008	4297384	4592896	4320976	4545696	4346784	4553880	4501008	4667096	4378976	4667672	4887880	4506440	4219792	4483152	4283176	4838944	4434904	4507368	4422136	4143232	4263856	4268680	4366768	4357904	4223264	4149424	4414040	4676120	4186216	4362464
										827005	848805	809629	788965	1.25e-05	6130688	5219648	5206928	4909656	5021360	4565640	4491040	4468416	4973992	4663744	4766992	4563688	4574864	4269480	5076968	4415656	4718032	4535056	4327184	4559080	4569168	4246472	4519432	4302200	4305440	4389368	4007888	4077368	5173624	4869456	3778176	4149528	5539496	4587712	4215736
										816725	780581	861021	908613	6.25e-07	4963880	4300200	5111992	4597376	4582736	4412440	4696400	4576904	4835720	4561864	4530576	4222960	4150456	4198920	4472376	4571944	4952840	4711240	4644808	4519592	4888008	4230608	4569296	4665024	4564536	4119584	4674168	4387512	4343256	4125688	4570488	4331416	4286648	4305312	4505560
Control 12	2018-04-18	MDA-MB-232	Control	/	/	/	/	/	/	875277	914061	867429	907301	100	4495013	4263469	4250061	4385869	2871917	2736837	2811829	2733245	1910845	2126013	2012813	1874469	1294965	1231189	1309685	1287317	1794821	1761453	1836637	1786069	1539813	1561597	1669885	1650381	13157	18917	24029	29021	2567221	2267093	2507405	2607565	2951181	3013653	2833245
										1053061	1016061	874189	895381	10	4396613	3869621	4144109	3988021	3913733	4122917	3771685	3506637	1451869	1891125	1804253	1721605	861693	932773	841845	944285	3623221	3355253	3414205	3336573	2511045	2472413	2451869	2591525	499861	537709	556301	535901	2638477	2440285	2698541	3072469	4066509	3891069	3705901
										893229	928373	957621	1045885	1	4124389	4153469	4363709	3970189	3777629	3990941	3961453	3716909	2069133	2298941	2264389	2273821	2695661	2528501	2578469	2558757	3764165	3897485	4002933	3661301	3725205	4161333	3619733	3762205	1212117	1178965	1107269	1116389	2595933	3041749	2823477	2597821	4223413	3840797	4212765
										1019701	914997	865845	939061	0.1	4285189	4187029	4325517	4024301	3694005	4125437	3802221	3973629	3953485	4197285	4185573	4166613	4133557	4076045	3987917	3825965	4045949	3886725	3854381	3890021	4276845	4555101	4222077	4209029	3869093	3572141	3841997	3265085	2539525	2418245	1896621	2646309	4213221	3856485	4046637
										877909	915821	997645	1003933	0.005	4108877	3850245	4279973	3993557	4233437	4449125	3809421	4185317	4335637	3782605	4191413	3822917	3991717	3887645	3648309	3963989	3904341	3918901	4126469	3797869	4044461	3928485	4246597	3754141	4457221	4520109	3652205	3885309	4119309	4319549	4154941	3614957	3830453	3710333	3532789
										864125	993493	867093	864549	0.00025	4079557	3844909	4197637	3995261	3901813	3711221	4201957	3943653	4186253	4429813	4052381	3978309	4200837	4200645	4008909	3949693	4116477	4012981	3975581	3812109	4028517	4296613	3648701	4048517	4191261	3965077	4225645	4021157	4288405	3904653	3840709	3800477	3828269	3834653	4307821
										984685	909173	838781	860453	1.25e-05	4285085	3875213	4285797	3991981	3749693	3699013	4246173	3707565	3918101	4067381	4023797	3803261	3527621	3894565	3990341	3854637	3955957	4207645	4195733	3806557	4305253	4254213	4046453	3756125	4311133	3963525	4362589	3606813	4454573	3970037	3998181	3926877	3940629	4040309	3895237
										991173	981533	924061	1109661	6.25e-07	4209997	3869845	5034005	4232109	4051053	4065685	4338781	4251573	4209949	4254965	4093005	4419565	4798477	4267525	4336989	4114749	4066917	4457101	4381461	4113957	4173261	4055077	4215109	4028365	4548837	4049749	4352253	4263437	4071981	4427293	4525117	4017173	4252677	3922397	4344909
Control 13	2018-05-09	MDA-MB-232	Control	/	/	/	/	/	/	865400	978952	963304	883016	100	4900872	4207040	4223160	3964680	3583296	3536488	3395792	3157208	1316992	1572976	1418360	1454440	1275096	1389352	1242968	1375208	2456584	2211592	1808056	2372792	1803600	1732736	1663264	1879800	16776	23264	23888	29576	2988984	2741168	2468312	2938704	3183760	3018000	2814032
										860488	1011592	982064	1001400	10	4107040	3903008	4084632	3818912	3824816	4238008	3724616	4120904	1375776	1414600	1479384	1297824	1371688	1304560	1182472	1287600	3387640	3397176	3422392	3470808	2359752	2564072	2158000	2300600	534888	522080	503232	521720	2151432	3396440	2944312	2642608	3558976	3592280	3591600
										1031640	1001000	1096584	976528	1	4252240	3771664	4115112	3685608	3717432	4093088	3797288	4186528	1968032	2128400	2237712	2255984	2770072	3033376	3065392	2916416	3594224	3610456	3683560	3478504	3393312	3850976	4030384	3645480	1212232	1222664	1117976	1366808	1315512	2967072	4074264	3003992	3882656	3942304	3991840
										994776	960944	1015184	1039560	0.1	4117760	3856504	4209288	3798776	4110360	4296416	3989232	3859032	3598176	3765440	3545744	3604424	3775744	3864000	3709128	3775096	3828352	3810248	3661176	3629576	4229624	4650256	4503920	3748936	3678224	3806336	3854352	3799376	1959864	2042160	1434032	2297104	3894952	3723272	3927776
										757888	900152	978368	925568	0.005	4470936	4210856	4304712	3796464	3819992	3507336	3756744	3583680	3700520	3732576	3872984	3615864	3753744	3644992	3545408	3777824	3794640	4248592	3680728	3805744	4105896	3705480	3680168	3719480	4825184	4354800	4107528	3724728	3955328	3907704	3879656	3619968	3638024	3580360	3607384
										994176	1074616	967464	936440	0.00025	4603600	3914888	4232016	3838080	3875144	3706920	3756696	3590584	3654448	3672456	3714056	3592176	3693240	3967952	4256016	3690832	3852136	3763992	3765168	3595928	4069432	3738288	3627504	4182864	3658136	4206248	3629712	3668784	3759008	3955112	3673288	3687568	4153624	3867976	3690944
										895952	965920	1010120	982760	1.25e-05	4146640	3910248	4415768	4070736	3818952	4295408	4087720	4067360	3870392	3712816	3757976	3780696	3659696	3746520	3842456	3861704	3826624	3786736	3745912	3835152	4000704	3869960	3744784	3997712	3752888	3809424	3653552	3757376	3799976	3782400	3927392	3776416	3633240	3661992	3604168
										976408	952552	1048112	986240	6.25e-07	4184696	4208744	4738304	4245896	4105184	4452352	4246168	4083736	3822976	3960200	3997712	4120936	4091376	3955384	4009656	4370456	3944536	3995304	4223008	4189680	3913192	3682888	4401224	4150544	4002872	3886464	4071992	4277232	3895160	3936416	4103344	4195368	4007640	4003312	4089312
Control E2.3	2018-12-23	MDA-MB-232	Control	/	/	/	/	/	/	9.41625e+06	7.88413e+06	1.14952e+07	1.09855e+07	100	4.41343e+07	4.04056e+07	4.15986e+07	3.91433e+07	3.4738e+07	3.23442e+07	3.22736e+07	3.16458e+07	2.23902e+07	1.89169e+07	1.85304e+07	1.89282e+07	1.45379e+07	1.47943e+07	1.53092e+07	1.55696e+07	2.90734e+07	2.96113e+07	2.85701e+07	2.94678e+07	2.30051e+07	1.96487e+07	2.22691e+07	2.22162e+07	108347	78466.7	180627	191907	1.70507e+07	2.50433e+07	2.51604e+07	2.76484e+07	3.40585e+07	3.49503e+07	3.39661e+07
										9.46773e+06	8.50389e+06	1.1437e+07	1.1158e+07	10	4.25504e+07	4.15182e+07	4.00996e+07	3.91526e+07	3.42213e+07	3.53519e+07	3.75898e+07	3.56381e+07	1.77231e+07	2.02043e+07	1.69524e+07	1.85985e+07	1.09689e+07	1.13069e+07	1.10351e+07	1.19353e+07	3.57568e+07	3.67507e+07	3.57118e+07	3.71286e+07	3.13555e+07	3.30584e+07	3.24318e+07	3.22944e+07	5.58895e+06	5.50947e+06	5.64495e+06	5.00587e+06	2.23473e+07	2.7092e+07	2.32775e+07	2.29874e+07	3.91452e+07	3.70679e+07	3.97014e+07
										1.01614e+07	9.57693e+06	1.17312e+07	1.01484e+07	1	4.17449e+07	3.83774e+07	4.17384e+07	4.06323e+07	3.84651e+07	4.04921e+07	3.75116e+07	4.23209e+07	2.50035e+07	2.49443e+07	2.42336e+07	2.46134e+07	3.14595e+07	3.33851e+07	3.01621e+07	3.11676e+07	3.46738e+07	3.79798e+07	3.76094e+07	3.57604e+07	3.76325e+07	3.74153e+07	3.82484e+07	4.13996e+07	1.54123e+07	1.43421e+07	1.34861e+07	1.43114e+07	2.58365e+07	2.64593e+07	2.42543e+07	3.0807e+07	3.92127e+07	3.741e+07	3.87939e+07
										9.19173e+06	9.71045e+06	1.0843e+07	1.06392e+07	0.1	4.40674e+07	3.95719e+07	4.18493e+07	4.15949e+07	3.91543e+07	3.77074e+07	3.96079e+07	4.17353e+07	4.11216e+07	3.78357e+07	3.79713e+07	3.518e+07	3.84039e+07	4.02661e+07	3.58754e+07	3.97015e+07	3.86949e+07	3.74796e+07	3.90435e+07	4.03103e+07	3.70087e+07	3.78346e+07	3.35455e+07	3.87552e+07	3.74229e+07	3.54037e+07	3.42305e+07	3.69414e+07	3.24808e+07	3.0463e+07	2.94658e+07	2.93003e+07	4.01333e+07	3.80257e+07	4.14601e+07
										1.06431e+07	9.68609e+06	1.19043e+07	1.08373e+07	0.005	4.15908e+07	3.91991e+07	4.02983e+07	4.17128e+07	3.98005e+07	4.00225e+07	4.18524e+07	3.95604e+07	4.04706e+07	3.7064e+07	4.068e+07	3.81443e+07	3.89604e+07	3.94065e+07	3.86349e+07	3.91933e+07	3.97754e+07	3.90266e+07	3.96026e+07	3.92405e+07	3.85277e+07	3.87437e+07	4.28831e+07	4.11445e+07	4.10965e+07	3.71357e+07	3.57343e+07	3.97167e+07	3.6497e+07	3.56371e+07	3.91681e+07	3.63551e+07	3.77123e+07	3.87261e+07	3.93995e+07
										9.62661e+06	1.04499e+07	1.11544e+07	1.249e+07	0.00025	4.00444e+07	3.80373e+07	3.83375e+07	4.01114e+07	4.20519e+07	3.86843e+07	3.94005e+07	3.80977e+07	3.87762e+07	3.92454e+07	3.7882e+07	4.14458e+07	4.05801e+07	4.03459e+07	3.95493e+07	4.11483e+07	3.91396e+07	3.81435e+07	3.94142e+07	3.95393e+07	3.9385e+07	3.835e+07	3.71838e+07	3.94447e+07	3.96671e+07	3.64337e+07	4.16573e+07	3.70899e+07	3.40058e+07	3.55121e+07	3.66827e+07	3.84709e+07	3.73453e+07	3.82091e+07	3.85986e+07
										1.18763e+07	1.01201e+07	1.0487e+07	1.16346e+07	1.25e-05	4.30573e+07	4.06471e+07	4.29243e+07	4.3591e+07	3.83019e+07	3.90301e+07	4.13844e+07	3.46582e+07	3.8443e+07	3.78229e+07	3.97016e+07	4.05135e+07	4.06597e+07	3.72482e+07	4.12629e+07	4.20999e+07	3.84207e+07	3.92509e+07	4.12578e+07	3.79742e+07	3.71905e+07	4.07741e+07	4.07773e+07	4.30612e+07	4.0039e+07	3.92604e+07	4.17575e+07	4.15639e+07	3.88831e+07	3.92411e+07	3.85677e+07	3.98588e+07	4.01851e+07	3.86332e+07	3.96861e+07
										9.90029e+06	1.0746e+07	1.11483e+07	1.20984e+07	6.25e-07	4.18947e+07	4.33203e+07	4.25321e+07	4.27819e+07	3.88622e+07	4.12486e+07	4.29421e+07	4.3089e+07	4.12837e+07	3.94672e+07	4.22224e+07	4.3467e+07	4.13084e+07	4.03254e+07	4.3102e+07	4.35219e+07	4.02363e+07	3.86859e+07	4.38293e+07	4.00366e+07	4.08287e+07	4.03936e+07	4.07299e+07	4.46816e+07	4.2222e+07	4.00141e+07	4.31984e+07	4.20495e+07	4.14241e+07	3.92899e+07	4.23411e+07	4.07317e+07	4.10294e+07	4.05254e+07	4.41234e+07
Control E2.4	2019-01-02	MDA-MB-232	Control	/	/	/	/	/	/	8.12827e+06	7.88407e+06	8.14815e+06	8.87867e+06	100	4.42615e+07	4.34478e+07	3.94541e+07	4.38587e+07	2.89186e+07	2.95604e+07	2.68691e+07	2.8878e+07	1.74305e+07	1.96986e+07	1.86861e+07	1.86998e+07	9.24779e+06	9.40103e+06	9.30731e+06	1.03964e+07	2.85167e+07	2.88505e+07	2.64292e+07	3.00966e+07	2.07378e+07	2.03171e+07	2.32242e+07	2.18902e+07	102547	-25973.3	163347	144747	5.24811e+06	3.82623e+06	2.31591e+07	3.33575e+07	2.74098e+07	2.79185e+07	2.9323e+07
										8.01371e+06	9.46907e+06	8.19059e+06	8.51047e+06	10	4.15997e+07	4.34823e+07	3.94397e+07	4.00751e+07	3.33258e+07	3.6613e+07	3.58929e+07	3.78383e+07	1.85274e+07	2.11731e+07	1.97434e+07	1.94936e+07	8.40091e+06	8.79415e+06	9.79059e+06	9.51959e+06	4.01237e+07	3.70613e+07	3.93529e+07	3.81694e+07	2.96201e+07	3.72092e+07	3.22584e+07	3.57453e+07	5.64771e+06	5.77907e+06	5.16267e+06	4.83251e+06	3.09392e+07	2.77195e+07	3.46057e+07	2.51044e+07	4.43963e+07	3.69045e+07	4.65345e+07
										8.72079e+06	9.25595e+06	7.95463e+06	8.91055e+06	1	4.36101e+07	4.47156e+07	4.35935e+07	4.18627e+07	4.33137e+07	4.11381e+07	4.37696e+07	4.2342e+07	2.74123e+07	2.59618e+07	2.79468e+07	2.6493e+07	3.56954e+07	3.06683e+07	3.1484e+07	3.12817e+07	4.30094e+07	4.29298e+07	3.91878e+07	3.8933e+07	4.34459e+07	4.67111e+07	4.41825e+07	4.37122e+07	1.33948e+07	1.18735e+07	1.42785e+07	1.22269e+07	2.20788e+07	2.67291e+07	2.68713e+07	2.66995e+07	4.33023e+07	4.33875e+07	4.04543e+07
										9.39159e+06	8.76515e+06	8.90523e+06	8.93055e+06	0.1	4.2641e+07	3.92045e+07	4.52342e+07	4.08689e+07	4.14601e+07	4.16524e+07	3.75292e+07	4.09507e+07	4.54105e+07	4.21986e+07	3.79659e+07	4.08929e+07	4.06025e+07	4.42489e+07	3.94591e+07	4.29977e+07	4.37776e+07	4.52368e+07	4.41533e+07	4.11173e+07	4.5599e+07	3.76689e+07	4.61175e+07	4.2804e+07	3.47841e+07	3.89755e+07	4.22775e+07	4.05311e+07	2.9687e+07	2.83519e+07	2.98219e+07	2.91857e+07	4.07545e+07	3.8749e+07	4.41674e+07
										8.74755e+06	9.55247e+06	7.58295e+06	8.66863e+06	0.005	4.34261e+07	3.61218e+07	3.98773e+07	4.30067e+07	4.43484e+07	4.52009e+07	3.94568e+07	4.27819e+07	4.11245e+07	3.98651e+07	4.31439e+07	4.13229e+07	4.29039e+07	4.30086e+07	4.44252e+07	4.24739e+07	4.33666e+07	4.24908e+07	4.50615e+07	4.22197e+07	4.27229e+07	4.09774e+07	4.39864e+07	4.36299e+07	4.32225e+07	4.42585e+07	4.60269e+07	4.53934e+07	4.11765e+07	4.12146e+07	4.13672e+07	4.0264e+07	4.00646e+07	4.46451e+07	4.05547e+07
										9.35595e+06	8.43215e+06	8.07667e+06	9.44347e+06	0.00025	3.80783e+07	4.0982e+07	4.03662e+07	3.97523e+07	4.12955e+07	3.70403e+07	4.13216e+07	4.21169e+07	4.14766e+07	4.34093e+07	4.28636e+07	4.22457e+07	4.26212e+07	4.58202e+07	4.54276e+07	4.41027e+07	4.01974e+07	4.58406e+07	4.34887e+07	4.18464e+07	4.44307e+07	4.35296e+07	4.33848e+07	4.17818e+07	4.26656e+07	4.07716e+07	4.34272e+07	4.29058e+07	4.26243e+07	3.51443e+07	4.22372e+07	4.20126e+07	4.05477e+07	4.50603e+07	4.14349e+07
										9.56411e+06	8.08419e+06	7.58771e+06	8.18639e+06	1.25e-05	4.4443e+07	4.0814e+07	4.28834e+07	3.9319e+07	4.16619e+07	3.85257e+07	4.28029e+07	4.00507e+07	4.43425e+07	4.54439e+07	4.29743e+07	4.26091e+07	4.34209e+07	4.22056e+07	4.32712e+07	4.42297e+07	4.15163e+07	3.67277e+07	4.22464e+07	3.99666e+07	4.29844e+07	4.35872e+07	4.10256e+07	4.1597e+07	3.94672e+07	3.99635e+07	4.09531e+07	4.2347e+07	4.17348e+07	4.34607e+07	4.25441e+07	4.19483e+07	4.24945e+07	4.29624e+07	4.42367e+07
										8.71267e+06	8.61127e+06	9.09927e+06	8.86511e+06	6.25e-07	4.33089e+07	3.70641e+07	4.3084e+07	4.40987e+07	4.43847e+07	4.17741e+07	3.62463e+07	4.57637e+07	4.41306e+07	3.96113e+07	4.99493e+07	4.56302e+07	4.20746e+07	4.19199e+07	4.14714e+07	4.44193e+07	4.14005e+07	4.1614e+07	4.53728e+07	4.56387e+07	4.26633e+07	4.27807e+07	4.93889e+07	4.25189e+07	4.26636e+07	4.2267e+07	4.28159e+07	4.27595e+07	4.28163e+07	4.30032e+07	4.19901e+07	4.09122e+07	4.27587e+07	3.9674e+07	4.73858e+07
Control E2.5	2019-01-17	MDA-MB-232	Control	/	/	/	/	/	/	3.58751e+06	3.92415e+06	4.10979e+06	3.99795e+06	100	3.48616e+07	3.11427e+07	3.50807e+07	3.13737e+07	1.4687e+07	1.57052e+07	1.24498e+07	1.71429e+07	2.33866e+07	2.74076e+07	2.0992e+07	2.21825e+07	7.19653e+06	4.64137e+06	7.97953e+06	7.88049e+06	1.39096e+07	1.52231e+07	1.66577e+07	1.7305e+07	7.74989e+06	1.07553e+07	1.19896e+07	1.14449e+07	30653.3	32733.3	49573.3	89453.3	1.23305e+07	1.53759e+07	1.63967e+07	1.10676e+07	1.63687e+07	1.52314e+07	1.48827e+07
										4.22643e+06	4.05755e+06	4.92099e+06	4.62559e+06	10	3.50861e+07	3.49805e+07	3.51915e+07	3.43404e+07	3.10549e+07	3.06143e+07	2.94533e+07	2.98245e+07	1.80788e+07	1.91483e+07	1.91514e+07	1.70035e+07	4.60249e+06	3.37525e+06	4.96449e+06	4.88217e+06	2.80689e+07	3.03165e+07	2.27025e+07	3.01878e+07	1.86847e+07	2.07697e+07	2.01819e+07	2.16716e+07	1.34057e+06	2.48345e+06	1.96057e+06	2.02937e+06	1.27531e+07	1.18947e+07	1.41642e+07	1.51483e+07	3.5443e+07	3.33073e+07	3.55125e+07
										3.91875e+06	3.95195e+06	5.12135e+06	3.96459e+06	1	3.43094e+07	3.59099e+07	3.55096e+07	3.73255e+07	3.29881e+07	3.73836e+07	3.77534e+07	3.42578e+07	1.81008e+07	1.5266e+07	1.59481e+07	1.78392e+07	2.17391e+07	2.07237e+07	2.21476e+07	2.02999e+07	2.88172e+07	2.39581e+07	3.41379e+07	3.30255e+07	3.21042e+07	3.26794e+07	3.17664e+07	2.98878e+07	6.76821e+06	6.52041e+06	6.35317e+06	6.12237e+06	1.91069e+07	1.67571e+07	1.83765e+07	1.71873e+07	3.67499e+07	3.5357e+07	3.57669e+07
										4.62735e+06	4.96223e+06	4.75139e+06	4.42067e+06	0.1	3.63372e+07	3.65223e+07	3.45427e+07	3.76706e+07	3.72227e+07	3.66311e+07	3.70374e+07	3.60247e+07	3.55315e+07	3.53517e+07	3.69507e+07	3.25562e+07	3.52773e+07	3.70729e+07	3.61584e+07	3.53331e+07	3.57765e+07	3.59295e+07	3.63127e+07	3.55639e+07	3.70928e+07	3.72423e+07	3.66191e+07	3.43634e+07	2.94983e+07	2.86379e+07	2.93869e+07	2.84367e+07	2.45977e+07	2.02488e+07	1.70698e+07	2.22259e+07	3.85025e+07	3.79689e+07	3.73371e+07
										4.27363e+06	4.06431e+06	4.17411e+06	4.38147e+06	0.005	3.71633e+07	3.59027e+07	3.4522e+07	3.44334e+07	3.47483e+07	3.99125e+07	3.64777e+07	3.54363e+07	3.67533e+07	3.57022e+07	3.42903e+07	3.35669e+07	3.49667e+07	3.9623e+07	3.70892e+07	3.65297e+07	3.772e+07	3.64811e+07	3.25635e+07	3.50575e+07	3.68774e+07	3.84163e+07	3.50453e+07	3.57353e+07	3.59186e+07	3.34935e+07	3.46593e+07	3.66278e+07	2.83221e+07	2.47611e+07	2.60432e+07	2.41707e+07	3.88585e+07	3.99805e+07	3.41975e+07
										4.95115e+06	4.52023e+06	4.14903e+06	4.26611e+06	0.00025	3.18663e+07	3.4669e+07	2.65872e+07	3.4674e+07	2.86181e+07	3.6722e+07	3.53829e+07	3.6007e+07	3.68317e+07	3.83011e+07	3.75482e+07	3.56549e+07	3.67223e+07	3.41473e+07	3.655e+07	3.58207e+07	3.67013e+07	3.82554e+07	3.78265e+07	3.68165e+07	3.76171e+07	3.87096e+07	3.67172e+07	3.50365e+07	4.02881e+07	3.8366e+07	3.75458e+07	3.74079e+07	2.91649e+07	3.03829e+07	3.3631e+07	2.997e+07	3.70968e+07	3.60262e+07	4.06696e+07
										4.51803e+06	4.42335e+06	4.61655e+06	4.29307e+06	1.25e-05	3.78588e+07	3.48618e+07	3.67496e+07	3.15735e+07	3.46751e+07	3.70085e+07	3.54177e+07	3.40908e+07	3.53894e+07	3.75903e+07	3.45644e+07	3.44223e+07	3.56546e+07	3.80343e+07	3.48645e+07	3.60559e+07	3.75926e+07	3.92218e+07	3.36203e+07	3.30226e+07	3.64063e+07	3.52083e+07	3.44952e+07	3.37387e+07	3.73048e+07	3.77923e+07	3.69227e+07	3.63798e+07	3.37866e+07	2.88166e+07	3.34572e+07	3.011e+07	3.43846e+07	3.72673e+07	3.94571e+07
										4.56079e+06	4.70691e+06	4.20103e+06	4.08887e+06	6.25e-07	3.41531e+07	3.79831e+07	3.37355e+07	3.43009e+07	3.71773e+07	3.45641e+07	3.23295e+07	3.76684e+07	3.44464e+07	3.34715e+07	3.77695e+07	3.41059e+07	3.18344e+07	3.51362e+07	3.78747e+07	3.83457e+07	3.57169e+07	3.60377e+07	3.64735e+07	3.52006e+07	3.51189e+07	3.81295e+07	3.58839e+07	3.32693e+07	3.62584e+07	3.65079e+07	3.5782e+07	3.42201e+07	3.30666e+07	3.10214e+07	2.90229e+07	3.12436e+07	3.60603e+07	3.83303e+07	3.50482e+07
[truncated: 109 more columns]

## Sheet: drug reponse data, set 2
													Plate #	1	1	1	1	1	1	1	1	1	1	1	1	1	1	1	1	1	1	1	1	1	1	1	1	1	1	1	1	1	1	1	1	1	1	1	1
													Target	Vehicle	Vehicle	Vehicle	Vehicle	ER	ER	ER	ER	PI3K	PI3K	PI3K	PI3K	PI3K	PI3K	PI3K	PI3K	Micotubule	Micotubule	Micotubule	Micotubule	Topoisomerase	Topoisomerase	Topoisomerase	Topoisomerase	mTOR	mTOR	mTOR	mTOR	EGFR	EGFR	EGFR	EGFR	PARP	PARP	PARP	PARP
Identifier	Date	PDxO	Subline	Mouse	Day	Passage	# cells	Days post split	Day 0	Day 0	Day 0	Day 0	uM	DMSO	DMSO	DMSO	DMSO	H-Tamoxifen	H-Tamoxifen	H-Tamoxifen	H-Tamoxifen	Apitilosib	Apitilosib	Apitilosib	Apitilosib	AZD-8186	AZD-8186	AZD-8186	AZD-8186	Docetaxel	Docetaxel	Docetaxel	Docetaxel	Epirubucin	Epirubucin	Epirubucin	Epirubucin	Everolimus	Everolimus	Everolimus	Everolimus	Lapatinib	Lapatinib	Lapatinib	Lapatinib	Olaparib	Olaparib	Olaparib	Olaparib
HCI-001 Day 365 (1)	2018-04-18	HCI-001	/	NSG, 5	365	20	15000000	20	701329	826968	1.33757e+06	1.06788e+06	100	1945808	1082048	2018240	1777216	6632	3056	27760	19496	724280	532680	760432	432808	1312848	917640	800328	1221808	1252056	1000512	1169416	901656	-1888	-5760	1248	456	-5040	-3552	10736	10856	100456	100120	57120	170048	1915248	1759480	2255768	1786768
									1.54556e+06	488844	687447	1.56209e+06	10	1445560	2036976	2228424	1991040	2018048	2000648	2002288	1963008	513144	893984	676272	740232	1323840	1497120	1060328	977080	626288	1151320	1994648	1277104	102304	314176	245648	306304	2156712	1315072	1355168	924000	1918880	1397632	957640	1283960	1112808	2352992	2787040	2470904
									940912	556332	1.22223e+06	996895	1	2864936	1382720	2498480	1745632	2758400	2710512	2464808	1546464	1244904	670448	866632	484792	2180432	1811304	1497832	1358400	1689032	889560	2153288	806360	490808	284992	187704	425016	2079200	1006632	2046296	1015240	1855472	2097600	1157216	1968040	2398032	1375408	2741000	1087048
									964834	908527	510580	726715	0.1	2609872	1349968	1385032	2103456	2460720	2940432	1476904	2634312	1623520	1561328	1582648	693688	2178568	2579648	1865200	2193864	1589072	1516432	1303440	1167208	1311912	1953112	853816	1580360	1396608	937576	1413936	1017688	1933360	2500872	1777048	1747728	1825312	1400272	2070184	1804056
									1.14887e+06	665047	708955	1.03316e+06	0.005	2381616	1691336	1774080	2276584	2463512	2571792	2062952	2123888	2331344	1348768	2101088	1692512	1712184	2606312	2595040	1536304	1898688	907312	2042496	1110424	2503280	1942616	2113272	1646232	1298208	1631744	1339304	1135128	2186632	2082616	1609384	2101280	1715832	1946672	2344824	1579584
									834384	1.05168e+06	535110	1.39944e+06	0.00025	2340496	1244840	2554480	2077368	2269576	1891784	1648880	2355392	2516896	2086848	2212904	1758928	2072744	1969496	2219816	2136696	1765808	1402544	2116912	1511352	2745672	2855032	1799984	1147528	1563640	1206104	974584	1208256	2463488	2141808	1618128	2404392	1969344	2066352	1583920	1859376
									563406	493028	1.34738e+06	758776	1.25e-05	2584680	1725680	1998976	1715456	1730736	2420552	1520448	1426416	2484856	2038496	1986064	1653648	2041880	2489080	1703792	2076640	1780640	1366376	1901200	1259200	2474024	2221440	1785800	2106192	1609088	1180232	2113416	1393640	1551216	2120224	1675560	2038728	2276096	1565504	1662248	1732696
									1.11614e+06	910790	709335	1.6932e+06	6.25e-07	2010352	1418128	2459216	2165864	1816664	2212320	1325448	1129920	1785584	1673176	1962320	782008	1373392	1932224	1887880	1598512	1656552	1285584	1661416	1347136	2381880	2518720	1994344	2349664	1294720	919704	1803824	1466864	2131704	1781576	903528	1666072	2511536	1557704	1845440	1777192
HCI-001 Day 397 (2)	2018-05-09	HCI-001	/	NSG, 5	397	21	10100000	22	702704	580440	1868184	1384264	100	1874691	1985419	855075	1931843	11243	-2229.3	21563	7170.7	199075	414043	372627	331203	1087507	602427	755251	896171	280475	405203	250651	475891	-3517.3	-7029.3	-117.33	-3445.3	-6133.3	-4005.3	4138.7	4794.7	246507	28227	48467	254971	1215763	1183019	1189691	2025307
									618752	526640	944664	1114224	10	1771115	1116755	1518827	2423379	1238283	779483	801363	1048923	473395	413563	535147	638731	1852979	742899	1474443	1346779	1553499	1075987	1334715	1551475	248715	126291	112963	141731	1236731	794859	965643	1262395	1176811	1366163	1189179	1499723	1824771	1488371	1879987	1714291
									469112	1104504	983232	1192752	1	928251	2134787	344995	1408867	1556723	2978227	1088579	1621971	551547	625355	326523	1213851	2382819	2822043	495579	1074891	1576235	2379915	1152251	1335787	513587	190315	436995	379411	1295483	882563	1232523	922507	1063803	2323171	1353515	1410795	2450587	2409611	1291547	2492739
									600936	635512	1485864	1242048	0.1	1731683	2546355	2543483	1590955	3348675	1634283	2380131	3012443	2795035	1368403	2045667	1284683	3074243	2070835	1878683	1471563	1624971	1646555	2205803	1133171	1251091	1234451	1541491	1122555	1983211	1360659	1464787	1508483	1471131	1095939	792651	2061483	1582251	1666611	1675779	2223251
									569280	1014592	1386264	1024704	0.005	1621867	1241587	2229787	1017795	3811483	2352963	998795	1602811	2223083	1194923	1352459	1682795	2582595	2697779	1761075	1877363	1633227	1172683	443363	1861955	2192363	1168915	2130771	1306147	3408195	2291363	686323	1275179	1754283	1903675	2889019	2005163	2295763	2188323	1248827	2263019
									1009816	723472	984400	1102392	0.00025	1271107	2314811	1321747	874259	2484707	932675	1447379	2177739	1838011	1569003	1940155	1846691	1930651	2242371	2991491	2770795	1942995	2053227	1319931	1166851	1962747	2372811	2338659	2126243	1581051	1548771	2406139	1200011	2565475	1844155	1905643	1755955	1379955	2411195	2547867	1379315
									1311496	913968	1331080	1353256	1.25e-05	1689691	1929043	967563	1275267	2050907	2405507	1523883	2171883	1937795	3168659	1601459	2373371	2526755	3587467	1177027	1485707	1477051	1946939	1078715	955899	2201491	2673219	866459	1550979	2242043	1448227	1701723	624931	2138763	1946691	1909523	2079539	2525755	2807131	1544771	1514523
									1311688	1748840	1403072	1166400	6.25e-07	1317867	2061971	2384819	2404963	2464067	1125651	1660619	1786875	2492051	1653363	1413275	2200123	2368635	1724627	2645203	2294395	829203	949691	1766867	1458875	2762019	2446779	2919707	2157979	1057795	1328707	1702955	1051715	2285523	1897195	2162731	911875	1777931	1136771	2206507	1969787
HCI-001 Day 401 (3)	2018-05-23	HCI-001	/	NSG, 5	401	22	15900000	14	6.49091e+06	5.15991e+06	8.73947e+06	7.56723e+06	100	6.58001e+06	8.45381e+06	9.70725e+06	9.30597e+06	6893.33	-19706.7	62333.3	19613.3	3.53221e+06	4.27553e+06	1.79205e+06	4.84081e+06	6.26429e+06	8.74433e+06	3.66209e+06	7.14945e+06	4.67521e+06	4.16449e+06	1.79309e+06	3.73849e+06	-23386.7	-37346.7	-21306.7	-30826.7	-35626.7	-35906.7	9853.33	-786.667	59093.3	48053.3	70173.3	945453	9.72541e+06	9.88545e+06	6.23921e+06	9.49985e+06
									7.53071e+06	4.14431e+06	7.52495e+06	6.40215e+06	10	9.21593e+06	7.72309e+06	1.11478e+07	1.11537e+07	9.22605e+06	8.49541e+06	1.13315e+07	9.94149e+06	4.43889e+06	3.76649e+06	5.00557e+06	4.09421e+06	7.72845e+06	8.80757e+06	5.58821e+06	9.70481e+06	7.25969e+06	5.19933e+06	8.35301e+06	9.62457e+06	1.91117e+06	1.44305e+06	2.09253e+06	2.24621e+06	8.48733e+06	6.30941e+06	9.59197e+06	8.02973e+06	9.29701e+06	7.98209e+06	1.13271e+07	8.26821e+06	1.11234e+07	1.09442e+07	1.14373e+07	1.07105e+07
									9.36323e+06	7.54931e+06	5.43479e+06	7.14903e+06	1	8.92989e+06	1.17583e+07	9.45025e+06	8.98333e+06	9.39785e+06	1.08209e+07	7.68009e+06	9.31265e+06	4.34989e+06	4.21541e+06	4.56701e+06	4.82957e+06	1.07263e+07	1.08729e+07	8.14289e+06	8.06681e+06	8.54841e+06	7.48757e+06	6.66585e+06	7.23917e+06	1.50117e+06	1.99429e+06	1.58345e+06	1.29709e+06	1.06977e+07	7.38125e+06	6.48041e+06	7.81353e+06	1.06399e+07	1.06598e+07	7.53657e+06	8.17557e+06	8.45821e+06	1.00334e+07	9.10405e+06	8.79709e+06
									7.63295e+06	6.70775e+06	7.00787e+06	4.57559e+06	0.1	9.44537e+06	1.19609e+07	1.22046e+07	1.13959e+07	6.29001e+06	9.55737e+06	9.66945e+06	1.03619e+07	1.00485e+07	1.01551e+07	1.10707e+07	9.46217e+06	1.03135e+07	1.09903e+07	1.19616e+07	1.23561e+07	7.81121e+06	9.25129e+06	8.71061e+06	9.26545e+06	6.85125e+06	6.88617e+06	7.13509e+06	6.58217e+06	5.96997e+06	6.54753e+06	6.56305e+06	8.69109e+06	1.26718e+07	8.66565e+06	7.53217e+06	1.23939e+07	1.34919e+07	9.19873e+06	9.21861e+06	1.15801e+07
									7.66099e+06	7.27595e+06	4.40211e+06	6.58851e+06	0.005	6.01773e+06	1.06489e+07	5.73957e+06	6.01017e+06	7.88193e+06	1.19662e+07	8.94725e+06	1.05919e+07	8.21681e+06	9.56477e+06	8.79009e+06	1.00075e+07	1.16764e+07	1.07637e+07	8.89661e+06	9.98433e+06	6.94189e+06	4.06977e+06	5.07189e+06	5.40125e+06	1.6292e+07	9.76637e+06	7.09173e+06	8.22345e+06	8.00757e+06	1.05747e+07	5.67165e+06	8.70681e+06	1.05401e+07	1.23509e+07	1.00137e+07	1.19356e+07	9.45949e+06	1.09452e+07	1.0908e+07	8.59061e+06
									8.07491e+06	5.01815e+06	6.35835e+06	3.76427e+06	0.00025	9.42437e+06	1.11567e+07	1.14839e+07	1.10604e+07	7.02589e+06	7.28701e+06	9.21465e+06	8.68005e+06	9.66889e+06	1.00291e+07	9.00637e+06	1.18393e+07	8.67885e+06	9.67113e+06	9.82709e+06	1.10177e+07	1.13631e+07	9.94965e+06	7.02481e+06	8.12457e+06	1.06579e+07	9.93005e+06	1.28207e+07	1.20838e+07	6.25761e+06	7.17897e+06	7.82773e+06	7.94765e+06	8.58233e+06	8.80173e+06	1.26935e+07	1.23178e+07	7.11589e+06	6.31157e+06	9.76377e+06	9.65797e+06
									6.95139e+06	8.39351e+06	5.05903e+06	6.59603e+06	1.25e-05	1.07366e+07	1.17531e+07	1.01595e+07	7.28813e+06	1.37133e+07	1.30523e+07	1.18751e+07	8.73633e+06	9.45669e+06	1.05347e+07	1.01015e+07	9.19945e+06	1.20742e+07	1.25098e+07	9.66953e+06	1.00363e+07	6.03313e+06	8.16193e+06	7.24241e+06	5.62105e+06	9.60125e+06	1.00087e+07	7.90717e+06	1.06481e+07	8.64997e+06	8.10457e+06	8.13341e+06	7.87729e+06	9.40613e+06	1.11267e+07	7.84525e+06	1.11627e+07	1.13129e+07	1.2094e+07	9.95273e+06	1.22261e+07
									8.84267e+06	6.37223e+06	5.83563e+06	4.23747e+06	6.25e-07	8.47529e+06	5.53517e+06	9.29525e+06	9.26841e+06	8.56589e+06	1.0751e+07	7.29109e+06	1.0603e+07	1.03756e+07	1.15969e+07	1.00142e+07	9.61757e+06	1.07034e+07	1.10912e+07	9.62421e+06	1.1413e+07	7.01105e+06	5.77425e+06	8.60545e+06	8.04421e+06	1.124e+07	9.37389e+06	8.80505e+06	9.81417e+06	8.60617e+06	7.84629e+06	1.06171e+07	8.60213e+06	1.04881e+07	1.12096e+07	7.07097e+06	9.70473e+06	1.03681e+07	1.06613e+07	9.71909e+06	1.02495e+07
HCI-002 Day 127 (1)	2018-04-18	HCI-002	/	NSG, 7	127	8	26600000	12	2.05531e+06	1.60469e+06	1.54649e+06	1.09249e+06	100	4851843	4500499	4680323	4529683	22755	-3389.3	52875	25435	1861843	1102043	1069947	1034211	2603747	1380203	2204051	2426051	634763	437707	364779	437963	-27981	-30165	-23317	-21829	-25493	-22973	2554.7	7914.7	-3805.3	9194.7	3346.7	28835	4045075	2781715	3392163	3851339
									1.60925e+06	1.75274e+06	1.60251e+06	1.13562e+06	10	5008147	4216795	4669363	4400739	3636211	3516659	3325139	2849451	1372811	1134419	1180259	1211851	4401235	3743539	3912219	3945987	611395	708619	645531	610163	42603	60299	44731	59803	3363715	3520379	3532819	2974235	1585259	1615499	1614387	1683075	4637307	3454259	3612371	4123651
									2.10469e+06	1.65505e+06	1.92755e+06	1.35161e+06	1	5286587	4573507	5217051	4561027	4899531	4114235	4736603	4577291	2046435	1946891	1719123	1654627	4711883	4711587	4965579	4577723	632515	684051	647715	540283	987531	584515	459051	518819	3974707	3463259	3726243	4112795	4377539	3888435	4316891	4268611	4181395	4610635	4125523	4319243
									1.3597e+06	1.65534e+06	1.9914e+06	1.01056e+06	0.1	5225411	4198691	5695643	4317091	4933243	4253411	4328611	4481083	4354859	3918811	3688451	3577667	5798531	5060859	5002339	4938019	588027	612667	693275	679011	3557195	3364819	3090307	3421491	3821595	3668195	3620835	3494707	6056163	4826875	4651643	4971155	4047395	4989259	4638739	4208731
									2.1625e+06	1358112	1.93449e+06	1.27284e+06	0.005	5556339	4599723	5192091	4607371	4875763	4312619	4873475	4762323	5121355	5009443	5097411	4667707	5371691	5578811	4908347	4864499	779443	848843	596955	814827	4387603	4007323	4377683	5036619	3556867	3624683	3786395	3569163	4653027	4598115	3983491	4925235	5159779	4651979	4883419	4955547
									2.2505e+06	1.37494e+06	1.79972e+06	1.17197e+06	0.00025	5688755	4522907	4894395	4324667	4374563	4379523	4574003	4650243	5293387	4329979	4908635	4076499	5386635	4792803	4621043	4307987	2251139	1414443	1501515	1148259	5194219	4593883	5439651	4114955	3934883	3933131	3536715	3598651	5145379	4397051	4734155	4879515	4793923	5261931	4634363	4300731
									2.37343e+06	1.67279e+06	1.96718e+06	1.46949e+06	1.25e-05	4562107	4501595	4748123	4151587	4895411	4838043	4340107	4036299	4596563	4113515	5025123	4633643	5080491	4681163	4386363	4509643	1254027	820819	617035	653611	4828083	4104259	4379635	4552491	3798155	3301603	3142955	3752795	4548035	4694099	4375779	4178243	4559931	4381827	4205851	3734219
									1.52975e+06	1.6964e+06	1.96538e+06	1.47603e+06	6.25e-07	4933627	4461307	5345587	4758227	4757235	4429979	4605491	4523587	3996259	4297187	5014019	4950003	5112675	3983147	4492139	4980531	1443587	607611	702651	868523	5790395	4792515	5020451	5456195	3770419	3728347	3653355	3853699	4317355	4496355	5089275	4429875	4117011	3936243	4308251	4567531
HCI-002 Day 155 (2)	2018-05-16	HCI-002	/	NSG, 7	155	11	14010000	14	4294560	4554000	3078120	2933120	100	1.53688e+07	1.69944e+07	1.44373e+07	1.5469e+07	46773.3	122573	113893	55133.3	3.67925e+06	2.28885e+06	3.36461e+06	3.26729e+06	4.95881e+06	7.60109e+06	6.15909e+06	6.13857e+06	1.02885e+06	760253	2.62373e+06	1.20269e+06	-40706.7	-42906.7	-38826.7	-41026.7	-42066.7	-42306.7	13093.3	14453.3	-42426.7	7733.33	-24746.7	17293.3	9.36797e+06	8.61601e+06	7.64649e+06	9.09849e+06
									3713360	4483320	2954480	3674720	10	1.7423e+07	1.58887e+07	1.44766e+07	1.58411e+07	1.39197e+07	1.4412e+07	1.84006e+07	1.46617e+07	3.07497e+06	2.71301e+06	3.08073e+06	3.10625e+06	1.46738e+07	1.28413e+07	1.48846e+07	1.5318e+07	1.18257e+06	1.39821e+06	2.02713e+06	1.27505e+06	228853	294253	273813	290013	1.05614e+07	1.06649e+07	9.83405e+06	1.01383e+07	2.89045e+06	3.45061e+06	2.79097e+06	2.73737e+06	1.0143e+07	8.51321e+06	1.15877e+07	1.12094e+07
									3244760	2167000	4553200	4271040	1	1.45425e+07	1.51444e+07	1.57943e+07	1.52707e+07	1.72681e+07	1.92126e+07	1.58025e+07	1.47221e+07	4.97737e+06	5.33485e+06	4.81881e+06	4.16925e+06	1.57674e+07	1.39247e+07	1.38117e+07	1.56513e+07	1.57221e+06	1.12221e+06	1.40285e+06	1.50877e+06	775733	997813	650853	1.15121e+06	1.21525e+07	9.57633e+06	1.0838e+07	9.59049e+06	1.59099e+07	1.53904e+07	1.37795e+07	1.35205e+07	1.51854e+07	1.74436e+07	1.62616e+07	1.47586e+07
									3013840	2121360	3279800	3414360	0.1	1.84716e+07	1.70569e+07	1.61967e+07	1.68195e+07	1.49763e+07	1.77777e+07	1.58604e+07	2.06975e+07	1.17883e+07	1.15749e+07	1.11637e+07	1.29678e+07	1.70093e+07	1.26424e+07	1.67567e+07	1.78627e+07	1.43221e+06	1.71921e+06	1.52789e+06	1.66209e+06	7.49781e+06	7.26805e+06	9.77945e+06	9.75905e+06	1.15143e+07	1.35129e+07	1.11027e+07	1.22072e+07	1.9469e+07	2.07371e+07	2.02504e+07	2.28266e+07	1.60281e+07	1.91102e+07	1.76096e+07	2.0102e+07
									2757120	2469960	2975560	3881360	0.005	1.7653e+07	1.63068e+07	1.61145e+07	1.56461e+07	1.61271e+07	1.58826e+07	1.53006e+07	1.59178e+07	1.79403e+07	1.70675e+07	1.74895e+07	1.96737e+07	1.68211e+07	1.45674e+07	1.46578e+07	1.81209e+07	951773	1.13401e+06	1.14073e+06	1.08625e+06	1.45158e+07	1.43942e+07	1.42682e+07	1.42251e+07	1.3038e+07	1.24428e+07	1.39304e+07	9.61985e+06	1.60499e+07	1.82622e+07	1.64106e+07	1.56338e+07	1.64593e+07	1.82948e+07	1.63304e+07	1.65332e+07
									3021800	2150160	4566520	3958280	0.00025	1.63924e+07	1.67044e+07	1.53924e+07	1.60122e+07	1.7372e+07	1.82714e+07	1.91766e+07	1.58103e+07	1.71387e+07	2.01751e+07	1.5397e+07	1.91284e+07	1.67921e+07	1.74087e+07	1.57231e+07	1.52213e+07	1.56941e+06	2.28949e+06	2.21925e+06	1.83797e+06	1.76858e+07	1.60099e+07	1.69499e+07	2.01809e+07	1.08989e+07	1.27592e+07	1.38254e+07	1.15353e+07	1.56481e+07	1.71109e+07	1.6381e+07	1.8166e+07	1.58995e+07	1.59358e+07	1.64407e+07	1.61405e+07
									2799080	2102480	4421560	3926520	1.25e-05	1.95678e+07	1.75719e+07	1.72585e+07	1.78946e+07	1.75585e+07	1.81518e+07	1.6078e+07	1.43209e+07	1.76647e+07	1.9445e+07	1.52722e+07	1.86202e+07	1.50531e+07	8.92713e+06	1.62939e+07	1.48908e+07	6.07105e+06	5.74973e+06	7.42805e+06	5.94689e+06	1.93171e+07	1.93313e+07	1.8306e+07	1.48203e+07	1.61013e+07	1.24443e+07	1.21452e+07	1.15742e+07	1.727e+07	2.11268e+07	1.72179e+07	1.98385e+07	1.65202e+07	1.33147e+07	1.66881e+07	1.56842e+07
									3203400	3145640	4374800	4283640	6.25e-07	1.49249e+07	1.74147e+07	1.40609e+07	1.54721e+07	1.42607e+07	1.66807e+07	1.6533e+07	1.38481e+07	1.72052e+07	1.97029e+07	1.7447e+07	1.6419e+07	1.34813e+07	1.67469e+07	1.61707e+07	1.59097e+07	7.68661e+06	6.81249e+06	9.62469e+06	1.00071e+07	1.63137e+07	1.53864e+07	1.58965e+07	1.92099e+07	1.31345e+07	1.1578e+07	1.44492e+07	1.37491e+07	1.51703e+07	1.67834e+07	1.85395e+07	1.83855e+07	1.46564e+07	1.89564e+07	1.5832e+07	1.55521e+07
HCI-002 Day 168 (1)	2018-05-30	HCI-002	/	NSG, 7	168	12	15300000	14	5643200	5282800	3980360	3847480	100	1.53954e+07	1.42905e+07	1.39259e+07	1.49247e+07	38853.3	-15266.7	62813.3	-9386.67	4.36061e+06	3.77149e+06	2.16657e+06	3.77433e+06	3.74405e+06	2.57105e+06	3.34289e+06	4.03905e+06	640693	372373	587093	548893	-36226.7	-36906.7	-34186.7	-34746.7	-36906.7	-37706.7	25093.3	35853.3	-37586.7	12413.3	-19226.7	19973.3	8.64017e+06	8.86593e+06	6.63813e+06	7.71881e+06
									4354760	4934600	4134880	3794600	10	1.42792e+07	1.62723e+07	1.60637e+07	1.57164e+07	3.87545e+06	3.18025e+06	3.28865e+06	5.16973e+06	1.82417e+06	4.25665e+06	4.55989e+06	3.43961e+06	1.19007e+07	1.29549e+07	1.12147e+07	1.34087e+07	1.44317e+06	1.92785e+06	1.02081e+06	1.10293e+06	407693	344693	382093	475533	1.09776e+07	1.32076e+07	1.1593e+07	1.12623e+07	2.74753e+06	3.85965e+06	6.31973e+06	4.52581e+06	8.00921e+06	7.72241e+06	9.06601e+06	1.03725e+07
									5166880	4410280	5009560	4398840	1	1.09619e+07	1.87702e+07	1.33271e+07	1.49174e+07	1.61416e+07	1.94647e+07	1.70133e+07	1.56404e+07	5.92877e+06	5.98297e+06	3.94873e+06	6.25397e+06	1.56057e+07	1.61173e+07	1.49418e+07	1.45089e+07	2.16701e+06	1.35949e+06	1.36449e+06	1.26125e+06	417493	629133	274293	434893	1.2533e+07	1.21794e+07	1.30381e+07	1.30046e+07	1.58761e+07	1.61562e+07	2.06863e+07	1.42608e+07	1.66228e+07	1.60914e+07	1.41815e+07	1.26527e+07
									5315160	4809480	4868560	5345960	0.1	1.39295e+07	1.20535e+07	1.5849e+07	1.12609e+07	1.35814e+07	1.54091e+07	1.73044e+07	1.39215e+07	1.40273e+07	1.33725e+07	1.33112e+07	1.36588e+07	1.75745e+07	1.6787e+07	1.988e+07	1.92997e+07	1.36089e+06	1.39949e+06	1.71113e+06	1.23473e+06	6.44757e+06	3.83597e+06	6.74085e+06	8.20497e+06	1.19939e+07	1.16163e+07	1.24996e+07	1.20141e+07	2.11191e+07	1.63915e+07	1.91279e+07	1.54498e+07	1.82657e+07	1.72919e+07	1.60775e+07	1.64362e+07
									3568760	4665880	4247960	4047040	0.005	1.46882e+07	1.66654e+07	1.47505e+07	1.64627e+07	1.84563e+07	1.95245e+07	1.87143e+07	1.49367e+07	1.70978e+07	1.86963e+07	1.78648e+07	1.62441e+07	1.78634e+07	1.98711e+07	1.58657e+07	1.74815e+07	2.36357e+06	1.45069e+06	1.65289e+06	1.63521e+06	1.91346e+07	1.57479e+07	1.47073e+07	1.30103e+07	1.33564e+07	1.37185e+07	1.34873e+07	1.42739e+07	1.83123e+07	1.6742e+07	1.34019e+07	1.6489e+07	1.5096e+07	1.84071e+07	1.85588e+07	1.44811e+07
									4386600	5030600	5831520	3873400	0.00025	1.55666e+07	1.84191e+07	1.59563e+07	1.44743e+07	1.50123e+07	1.31426e+07	1.26941e+07	1.58598e+07	1.48501e+07	1.52703e+07	1.77501e+07	1.75187e+07	1.61215e+07	1.83075e+07	1.62367e+07	1.78852e+07	1.27798e+07	1.80725e+07	1.32557e+07	1.57455e+07	1.59425e+07	1.67369e+07	1.63116e+07	1.62514e+07	1.48029e+07	1.22597e+07	1.77862e+07	1.54423e+07	1.66912e+07	1.69957e+07	1.72605e+07	2.12379e+07	1.56773e+07	1.306e+07	1.73887e+07	1.62864e+07
									5105880	4303960	3896880	5071840	1.25e-05	1.37865e+07	1.80372e+07	1.51784e+07	1.31948e+07	1.49505e+07	1.26357e+07	1.43143e+07	1.46079e+07	1.90571e+07	1.63343e+07	1.30409e+07	1.43967e+07	1.69252e+07	1.44637e+07	1.58069e+07	1.43976e+07	1.46775e+07	1.57129e+07	1.64939e+07	1.64509e+07	1.66574e+07	1.51893e+07	1.31367e+07	1.38805e+07	1.64683e+07	1.63121e+07	1.64072e+07	1.72391e+07	1.51305e+07	1.68958e+07	1.78779e+07	1.68687e+07	1.47919e+07	1.61794e+07	1.55398e+07	1.60328e+07
									3434640	3755360	4220120	3761240	6.25e-07	1.34845e+07	1.55571e+07	1.80191e+07	1.52865e+07	1.69098e+07	1.65553e+07	1.44633e+07	1.44168e+07	1.33281e+07	1.57139e+07	1.15428e+07	1.53625e+07	1.41295e+07	1.47957e+07	1.59731e+07	1.79743e+07	1.54168e+07	1.79186e+07	1.94425e+07	1.3899e+07	1.29317e+07	1.29835e+07	1.31109e+07	1.46072e+07	1.65862e+07	1.39269e+07	1.38265e+07	1.45077e+07	1.29534e+07	1.18924e+07	1.49441e+07	1.78772e+07	1.47796e+07	1.03907e+07	1.67409e+07	1.19445e+07
HCI-003 (E2.2)	2018-12-05	HCI-003.E2	/	/	/	/	/	/	1.72722e+07	1.83602e+07	1.13671e+07	7.58137e+06	100	42443360	31416600	32529520	27554840	262920	7320	372640	101600	436200	519400	548440	733880	572720	494320	884480	528000	206800	118200	184640	109680	0	3640	7680	4720	2680	-560	1760	3120	2080	4560	7520	14200	222560	172680	208320	306400
									1.07142e+07	1.62518e+07	1.00887e+07	1.25273e+07	10	39429920	31511320	34431280	29496720	18003640	11896480	19641080	32140360	277960	234680	629760	433720	6822600	11185760	28515040	22290040	2386960	1227080	4395120	6268240	171960	153960	365360	314160	306680	184120	377640	397280	625680	689160	725600	1215680	13916680	7805640	19019720	17507800
									1.20383e+07	1.52801e+07	1.16721e+07	1.23955e+07	1	28765560	22814280	29823240	21357960	25117640	27512560	22964720	23066720	2582200	1476720	526000	646640	46276760	23871120	30162840	18429880	11937840	9841560	6564320	5665680	14477960	11824880	12332880	10611240	336280	329720	572000	470600	15836120	19250400	26488200	24136760	40906400	22826280	24402600	28999960
									1.14817e+07	1.22126e+07	1.04381e+07	5.47025e+06	0.1	29769560	32623280	16338240	31866600	30673960	38879280	37618160	33733800	14543680	12908840	9417040	22355920	31971400	20812600	24745200	24088960	5920560	9721800	8701160	10241920	26092960	25848200	32339080	32025800	3172000	3364920	4066520	1318280	25525480	34514480	32307480	32905160	43890760	34926400	25370480	34041840
									8.21513e+06	1.44832e+07	1.05701e+07	8.34801e+06	0.005	21823920	7979960	19498160	32510880	34309760	33000200	29421880	29391480	36760120	37014160	38021520	29640080	51634160	29643480	44205600	33635400	10810480	12636360	14326920	8984640	28978040	33844440	35974120	27501400	6658480	11708880	6910760	9318560	50561240	24274360	37645920	32497120	41162600	44105880	39804560	34615680
									1.72219e+07	1.06349e+07	9.36557e+06	9.93721e+06	0.00025	23959720	42787360	29234440	25318360	34574200	21686960	30056840	36665520	21107480	33355640	22481680	39236920	23544920	50099960	31014680	30387800	13707840	12759200	8805920	8352560	26700120	29790320	42839240	42433320	8994080	8080960	9648760	9514760	40572480	34497880	27399920	47356720	51318640	30530720	45025160	47504720
									1.75661e+07	1.23849e+07	1.07983e+07	9.40725e+06	1.25e-05	26878360	27623760	29705480	19547600	35853200	38970240	31289840	10270760	42331800	30644120	30931120	28238600	30062920	41228360	38189960	28796040	10009040	9931520	10392080	9838000	45751680	41581880	33654080	37571200	14036680	23106680	14004120	17206600	46148080	45011280	33187680	29548880	34055280	42504480	38803120	48468480
									1.63453e+07	8.58541e+06	8.16933e+06	5.59445e+06	6.25e-07	10132960	37942880	41174880	33328040	18662640	25687960	36433440	36472440	34135800	35338280	29284320	33531640	29036160	35999400	20360320	27704920	12978400	7545760	13499800	13389920	41018320	42867000	40937560	45823480	22112280	24869680	24492320	7786360	35903000	43709200	29997160	41312240	34712560	34315720	33464960	33822000
HCI-003 (E2.3)	2018-12-23	HCI-003.E2	0	/	/	/	/	/	8.95801e+06	1.58197e+07	2.15995e+07	1.45738e+07	100	35942680	28598000	35933440	34200280	246800	7000	375160	87520	851000	445320	442200	671320	645320	813840	853960	667120	63480	99200	224080	194200	-3560	-3360	3400	-3240	-2320	4240	1000	600	-1680	8760	8520	20600	326440	249920	309800	387760
									1.44282e+07	1.07543e+07	1.73282e+07	1.58669e+07	10	33146040	33905480	42627520	43468120	9868520	10741800	23153880	20211320	386920	483080	519520	490080	24191880	20762120	14209840	25968600	4109560	4618560	5165400	4366440	186520	106480	247120	243360	438480	335280	322480	467680	1055040	1128360	1010320	1267480	17726600	21339520	28046280	23648440
									1.59643e+07	1.45834e+07	1.56955e+07	2.35633e+07	1	33343320	35986280	26366760	35568040	36456720	36635120	33939120	24501960	566840	466120	576800	993800	25430360	45132920	28448360	32476600	10370960	7141480	8125600	10009120	9262440	17582520	8543160	7130000	592520	1362160	539880	537120	31663760	37811680	20296080	16845560	41883120	38369520	37477240	31485480
									2.007e+07	1.14941e+07	1.75882e+07	1.55019e+07	0.1	33680200	41270920	34515360	41728320	25368160	38690800	41046880	37047040	20767400	20429480	17099440	24018360	26731400	40676240	40207520	47696720	7258640	11977760	8697160	8604560	26726320	23822160	41653960	37451040	1898840	4133720	5011000	4181880	27180480	32778400	31677760	31397480	40403840	45490360	39628840	50629320
									1.50272e+07	1.12928e+07	1.73956e+07	2.41175e+07	0.005	36987560	33554840	38949520	20891920	37750240	44684400	37534040	29090560	41060240	23998240	27434200	25562120	2437120	35083640	1459480	20095360	8253480	9016840	8695240	5477640	40140680	43965480	35318720	30372920	10362240	18097560	12462160	7730960	36110160	36865120	46631600	29604880	53704040	38457400	30557120	26531400
									1.14045e+07	1.11877e+07	2.07041e+07	1.38562e+07	0.00025	40957240	34121640	44243920	40439920	30484480	42025520	34407040	39688080	25234080	46063480	41921000	33614640	38725200	33162080	38238640	43142000	7694600	6909680	14690920	7766360	29001120	34018080	42154320	37338120	13946400	12593520	8928920	22706720	20247200	32982800	36325160	36129200	36549280	37300120	34016960	33064520
									2.04036e+07	1.17667e+07	1.72115e+07	1.30551e+07	1.25e-05	43607360	33432360	38388920	36962520	41948720	32916840	44201080	36697320	39112720	38215280	42851240	37016640	47051760	39539880	33389960	46421480	18284160	12366080	11710440	10366800	44822000	38813760	37924720	23836920	19919000	15962120	18918360	13745040	44467640	40414640	40966760	33843440	45966520	45616400	38515760	44767760
									1.80896e+07	1.22034e+07	1.30304e+07	1.23411e+07	6.25e-07	43323080	40742240	42970240	39189960	37478400	47268080	44086040	44578560	37343480	44053080	36648360	47997160	42108280	42275240	39869800	38588400	10895720	12562120	15710160	16909200	31013320	36749120	44109440	42110560	24647800	23395280	21361440	20045040	49803120	31771480	42856880	49874760	46232080	41982840	39084320	35248720
HCI-003 (E2.5)	2019-01-17	HCI-003.E2	0	/	/	/	/	/	2.78437e+07	2.76688e+07	2.05271e+07	2.26616e+07	100	4.77491e+07	4.96552e+07	4.05285e+07	3.16421e+07	485787	18906.7	548107	243147	1.85851e+06	1.06919e+06	1.10659e+06	563627	1.07351e+06	1.00151e+06	1.05971e+06	932347	161347	202667	100947	228427	66066.7	-3213.33	2546.67	-2293.33	9826.67	1106.67	-293.333	2186.67	-2253.33	2266.67	6066.67	22386.7	468947	879347	584867	738587
									2.45806e+07	1.32691e+07	2.79537e+07	2.67293e+07	10	4.07196e+07	4.33957e+07	4.41439e+07	4.14872e+07	1.24416e+07	1.5631e+07	2.88157e+07	1.58581e+07	1.22695e+06	977307	787347	1.10111e+06	2.00042e+07	1.54006e+07	3.08539e+07	2.45491e+07	3.02055e+06	4.10007e+06	6.38179e+06	3.39803e+06	281347	279507	535987	595787	519787	585707	1.02331e+06	1.35639e+06	819467	1.96975e+06	856267	1.38319e+06	1.93132e+07	2.13961e+07	2.77173e+07	3.17084e+07
									2.13727e+07	1.82137e+07	1.67881e+07	2.39628e+07	1	4.97404e+07	3.65297e+07	2.71201e+07	4.45989e+07	4.44929e+07	4.60849e+07	4.24511e+07	3.00363e+07	950827	1.29359e+06	865187	1.12019e+06	4.30453e+07	5.74568e+07	3.80875e+07	3.845e+07	1.49036e+07	1.4664e+07	1.30355e+07	7.57859e+06	2.07637e+07	9.94215e+06	8.10723e+06	6.74535e+06	2.38315e+06	2.44791e+06	951387	1.02663e+06	4.17735e+07	5.51668e+07	3.45431e+07	3.81975e+07	4.83507e+07	4.56453e+07	5.08653e+07	4.0041e+07
									3.49913e+07	2.77199e+07	2.05435e+07	1.35006e+07	0.1	3.66141e+07	4.46767e+07	4.77126e+07	4.23621e+07	3.57928e+07	4.55195e+07	4.25642e+07	4.33434e+07	3.20849e+07	2.91322e+07	2.91363e+07	2.22137e+07	5.56711e+07	5.07787e+07	5.89841e+07	4.48841e+07	7.80087e+06	8.44927e+06	1.2775e+07	1.3918e+07	3.36145e+07	4.34372e+07	4.49541e+07	4.74006e+07	6.30411e+06	1.2153e+07	7.77303e+06	8.17367e+06	4.13002e+07	5.06612e+07	3.1119e+07	4.48838e+07	4.70613e+07	4.62668e+07	5.75341e+07	4.6974e+07
									1.66043e+07	2.27736e+07	2.6882e+07	3.01748e+07	0.005	4.10855e+07	4.26691e+07	3.71275e+07	4.01728e+07	4.87447e+07	4.90419e+07	3.64957e+07	3.67573e+07	4.82265e+07	4.82625e+07	3.84893e+07	3.77513e+07	4.4263e+07	5.10624e+07	4.83059e+07	3.52995e+07	1.44971e+07	1.05001e+07	1.00895e+07	9.69771e+06	5.16567e+07	3.64077e+07	4.29204e+07	3.90202e+07	3.05763e+07	1.30952e+07	1.56027e+07	2.17535e+07	4.99509e+07	4.72155e+07	3.31855e+07	3.88618e+07	5.23409e+07	4.82355e+07	5.61742e+07	4.79058e+07
									2.75324e+07	1.81579e+07	2.83732e+07	2.12094e+07	0.00025	2.81133e+07	4.48586e+07	3.62893e+07	4.68637e+07	4.04021e+07	3.96676e+07	3.66344e+07	5.28267e+07	4.48608e+07	3.99083e+07	4.13229e+07	4.36582e+07	4.68731e+07	5.56977e+07	4.11541e+07	6.01904e+07	7.94095e+06	1.25289e+07	1.02606e+07	1.99866e+07	4.20824e+07	4.97798e+07	4.54575e+07	4.86154e+07	3.16001e+07	3.65828e+07	2.33512e+07	3.57965e+07	4.19039e+07	4.28787e+07	3.72721e+07	5.49657e+07	4.61143e+07	5.26589e+07	5.28391e+07	4.46024e+07
									2.53851e+07	2.33741e+07	2.47012e+07	1.75847e+07	1.25e-05	4.52701e+07	4.76339e+07	4.87284e+07	4.53397e+07	5.64173e+07	4.53607e+07	3.82387e+07	4.26924e+07	5.87022e+07	5.54173e+07	4.78408e+07	4.00489e+07	5.6032e+07	5.62601e+07	4.42355e+07	3.95492e+07	1.70489e+07	1.34695e+07	1.02642e+07	1.36647e+07	5.53791e+07	5.27729e+07	4.95974e+07	3.84033e+07	3.42209e+07	2.93135e+07	2.10529e+07	2.33628e+07	4.82857e+07	3.93434e+07	4.70325e+07	4.38127e+07	4.87308e+07	5.35316e+07	4.52497e+07	4.42687e+07
									2.3005e+07	2.16785e+07	3.24898e+07	1.83788e+07	6.25e-07	3.8468e+07	4.27821e+07	5.0875e+07	4.14452e+07	4.42613e+07	4.56125e+07	5.0994e+07	4.67743e+07	4.73278e+07	5.64507e+07	4.81833e+07	4.51703e+07	4.92944e+07	4.46306e+07	4.31587e+07	4.28174e+07	9.55523e+06	2.10293e+07	2.64689e+07	1.43654e+07	4.98827e+07	4.53023e+07	5.11732e+07	4.63032e+07	3.09011e+07	3.74591e+07	2.93927e+07	3.07895e+07	4.86051e+07	4.189e+07	4.21312e+07	4.04401e+07	4.45978e+07	5.1729e+07	4.31007e+07	4.46172e+07
HCI-005 (E2.5)	2019-01-17	HCI-005.E2	0	/	/	/	/	/	1.3195e+07	1.01491e+07	1.179e+07	9.61687e+06	100	1.82378e+07	1.74894e+07	2.06693e+07	2.25328e+07	120827	-1453.33	264387	98666.7	5.75687e+06	4.40939e+06	4.56935e+06	4.74067e+06	7.15107e+06	8.61347e+06	6.28823e+06	8.49379e+06	1.11963e+07	1.00928e+07	1.05399e+07	6.92039e+06	7746.67	-39333.3	-1693.33	-39933.3	-40253.3	-40773.3	-7293.33	-14853.3	-40813.3	-2493.33	-28773.3	16106.7	6.03023e+06	8.79679e+06	6.30487e+06	3.17887e+06
									1.16329e+07	6.91803e+06	7.34159e+06	6.18779e+06	10	2.20023e+07	1.75465e+07	1.81367e+07	1.69661e+07	1.80198e+07	1.60384e+07	1.71173e+07	2.13663e+07	2.85511e+06	2.71239e+06	5.71515e+06	6.97747e+06	1.00193e+07	9.62547e+06	1.38902e+07	1.05478e+07	2.08765e+07	1.66475e+07	1.79877e+07	1.69637e+07	99826.7	-2773.33	80386.7	4066.67	6.42215e+06	4.67115e+06	5.16351e+06	7.23583e+06	1.51443e+06	3.59007e+06	5.83151e+06	5.52143e+06	1.34894e+07	1.17998e+07	1.17104e+07	1.04336e+07
									9.01551e+06	7.84483e+06	8.23691e+06	9.88739e+06	1	1.71247e+07	4.29918e+07	2.17835e+07	2.69817e+07	2.57067e+07	4.094e+07	1.89093e+07	2.63434e+07	4.45627e+06	6.49263e+06	4.21735e+06	3.69695e+06	1.90639e+07	2.04659e+07	2.68653e+07	3.01711e+07	2.2325e+07	2.90885e+07	3.2804e+07	2.2197e+07	196987	1.44983e+06	218507	105947	1.13736e+07	1.23016e+07	6.41731e+06	6.78851e+06	3.50649e+07	2.42806e+07	2.87215e+07	2.19763e+07	2.36384e+07	1.80065e+07	2.76233e+07	2.7878e+07
									1.35807e+07	9.10567e+06	9.29963e+06	8.48063e+06	0.1	1.75397e+07	1.91685e+07	1.34007e+07	2.07011e+07	3.38298e+07	2.34577e+07	1.88701e+07	2.23668e+07	2.14013e+07	1.85766e+07	1.76591e+07	1.70834e+07	1.97784e+07	2.37106e+07	2.09734e+07	1.94416e+07	2.30984e+07	2.37459e+07	3.16944e+07	2.33773e+07	8.97863e+06	1.55761e+07	7.39659e+06	5.48171e+06	1.17377e+07	1.06299e+07	2.20797e+07	1.46035e+07	1.91225e+07	2.31256e+07	2.62103e+07	2.9723e+07	3.17317e+07	2.49278e+07	2.30728e+07	1.92401e+07
									1.33316e+07	1.40427e+07	1.28112e+07	5.67855e+06	0.005	1.84981e+07	2.21793e+07	2.84569e+07	2.76363e+07	2.41007e+07	1.88027e+07	2.60551e+07	3.61531e+07	2.04085e+07	2.12681e+07	2.67263e+07	2.73157e+07	3.19755e+07	2.04145e+07	2.06424e+07	2.52522e+07	2.22339e+07	2.50551e+07	2.59691e+07	1.98921e+07	1.54474e+07	1.78087e+07	1.37387e+07	1.78943e+07	1.8967e+07	2.73943e+07	1.854e+07	1.569e+07	2.55189e+07	1.66756e+07	1.96241e+07	1.76618e+07	3.40334e+07	1.73342e+07	2.02982e+07	2.70575e+07
									9.96447e+06	1.17986e+07	1.4729e+07	1.24122e+07	0.00025	2.22165e+07	2.21643e+07	2.24098e+07	1.87985e+07	4.20004e+07	1.62076e+07	1.59052e+07	1.80783e+07	2.52345e+07	1.88191e+07	2.53286e+07	2.03983e+07	3.19596e+07	2.41765e+07	1.95689e+07	1.92148e+07	1.84149e+07	2.43375e+07	2.12678e+07	2.60169e+07	1.73571e+07	1.82504e+07	1.91079e+07	1.55111e+07	1.67695e+07	1.6874e+07	1.69445e+07	1.59024e+07	2.15291e+07	1.89983e+07	1.67602e+07	1.27802e+07	1.90287e+07	2.53135e+07	3.89529e+07	3.14776e+07
									1.44422e+07	1.20019e+07	1.105e+07	1.26764e+07	1.25e-05	2.08893e+07	1.86075e+07	2.53406e+07	3.52438e+07	2.86295e+07	1.87801e+07	2.00684e+07	3.68735e+07	2.02333e+07	2.04632e+07	2.06197e+07	3.04055e+07	2.02915e+07	1.97697e+07	2.61143e+07	1.5616e+07	2.24147e+07	3.79105e+07	2.72166e+07	2.52048e+07	1.78727e+07	2.19471e+07	2.17625e+07	2.21782e+07	1.69694e+07	1.62868e+07	1.71712e+07	1.48903e+07	4.33709e+07	3.03108e+07	4.13445e+07	1.68522e+07	2.11901e+07	1.89013e+07	2.19009e+07	2.50836e+07
									1.14159e+07	7.91419e+06	9.37639e+06	9.79023e+06	6.25e-07	2.03634e+07	1.63185e+07	2.31236e+07	1.94837e+07	3.26585e+07	2.20339e+07	1.92291e+07	1.94995e+07	1.33516e+07	1.95243e+07	1.76574e+07	1.82075e+07	2.09687e+07	1.82793e+07	1.79351e+07	1.81983e+07	2.37966e+07	3.72889e+07	2.28741e+07	2.50966e+07	2.41306e+07	2.1674e+07	2.74178e+07	1.78028e+07	2.05045e+07	1.6846e+07	2.22085e+07	2.28249e+07	2.32713e+07	1.94463e+07	2.41207e+07	1.4149e+07	1.99739e+07	1.55001e+07	1.66672e+07	1.72883e+07
HCI-005 (E2.3)	2018-12-23	HCI-005.E2	0	/	/	/	/	/	8.33517e+06	7.89541e+06	9.17845e+06	6.72113e+06	100	2.09272e+07	1.68391e+07	2.00266e+07	1.99704e+07	129213	27693.3	293333	93693.3	5.65157e+06	2.04629e+06	2.98197e+06	2.58945e+06	5.73293e+06	4.15973e+06	3.97181e+06	3.73165e+06	6.08397e+06	8.47197e+06	5.61857e+06	6.08873e+06	36413.3	-12106.7	24933.3	-6786.67	-13626.7	-6186.67	36013.3	16373.3	-11946.7	55093.3	53973.3	38373.3	7.45805e+06	3.42161e+06	3.75213e+06	4.17253e+06
									7.67001e+06	5.84869e+06	8.28041e+06	9.36265e+06	10	2.1062e+07	2.17573e+07	2.21136e+07	1.60641e+07	1.94038e+07	1.05697e+07	1.92258e+07	2.07111e+07	3.67753e+06	1.79377e+06	4.67477e+06	3.00653e+06	1.00494e+07	7.73773e+06	1.14249e+07	1.14381e+07	1.46538e+07	1.36537e+07	1.70723e+07	1.35297e+07	144613	74653.3	118293	62093.3	6.93001e+06	3.50753e+06	5.87525e+06	6.28085e+06	7.78217e+06	2.44021e+06	4.13945e+06	5.11365e+06	9.41573e+06	1.07782e+07	1.14274e+07	1.08139e+07
									9.05113e+06	7.91521e+06	1.05663e+07	6.93557e+06	1	1.37624e+07	2.35071e+07	2.1834e+07	2.34242e+07	1.94377e+07	2.28788e+07	1.79571e+07	1.95127e+07	5.46357e+06	3.17229e+06	2.03617e+06	2.02809e+06	1.8277e+07	2.01455e+07	2.26075e+07	2.00986e+07	2.11648e+07	1.69994e+07	1.58429e+07	2.25139e+07	316413	229893	301893	96573.3	7.03125e+06	8.10197e+06	2.90217e+06	5.96769e+06	2.30945e+07	2.28852e+07	2.5679e+07	1.79377e+07	1.99165e+07	1.9594e+07	2.11279e+07	1.98927e+07
									4.87525e+06	5.79805e+06	1.06547e+07	6.45601e+06	0.1	1.87495e+07	1.7074e+07	3.07106e+07	1.97448e+07	2.01033e+07	1.86164e+07	2.33909e+07	1.73076e+07	1.91115e+07	1.26232e+07	2.26948e+07	1.49602e+07	2.02184e+07	2.05473e+07	2.05351e+07	2.46629e+07	1.61563e+07	1.41303e+07	1.52134e+07	2.37939e+07	7.29521e+06	6.76517e+06	1.08511e+07	7.19773e+06	1.02271e+07	7.48601e+06	7.06101e+06	1.1872e+07	2.47611e+07	2.21614e+07	2.96171e+07	2.99587e+07	2.2181e+07	2.21629e+07	1.84426e+07	2.28173e+07
									7.96973e+06	5.96669e+06	1.07083e+07	6.91217e+06	0.005	3.52691e+07	1.60505e+07	2.24044e+07	1.94856e+07	1.55272e+07	2.32316e+07	2.14349e+07	2.12543e+07	2.26273e+07	2.08745e+07	1.85623e+07	2.19432e+07	1.66833e+07	2.08441e+07	2.58612e+07	1.76317e+07	2.1894e+07	2.52872e+07	1.23053e+07	1.63428e+07	1.31107e+07	2.03419e+07	1.07028e+07	1.06675e+07	9.52397e+06	1.10761e+07	1.13537e+07	1.05258e+07	2.01455e+07	3.82713e+07	2.4739e+07	2.10582e+07	2.34023e+07	1.32553e+07	2.22714e+07	1.99553e+07
									8.86401e+06	6.42717e+06	1.04045e+07	7.79577e+06	0.00025	2.14468e+07	1.66078e+07	2.46059e+07	1.69755e+07	2.101e+07	2.07541e+07	2.11483e+07	1.84324e+07	2.04475e+07	1.56948e+07	1.92325e+07	2.17085e+07	1.66125e+07	2.06926e+07	2.31566e+07	2.44685e+07	2.11995e+07	1.53236e+07	2.00459e+07	1.74935e+07	1.79813e+07	1.69904e+07	1.82241e+07	8.77785e+06	1.30847e+07	7.62921e+06	1.29839e+07	1.20105e+07	1.60888e+07	2.03806e+07	1.6372e+07	1.93721e+07	2.00548e+07	1.96952e+07	2.43606e+07	1.53526e+07
									1.21369e+07	1.00896e+07	1.25997e+07	1.04581e+07	1.25e-05	1.47336e+07	1.59981e+07	1.88758e+07	1.55643e+07	1.58183e+07	1.37073e+07	1.59734e+07	2.07443e+07	2.02709e+07	1.86073e+07	3.89449e+07	1.95355e+07	3.24769e+07	2.8347e+07	2.26459e+07	1.74373e+07	1.98675e+07	1.99703e+07	1.44427e+07	1.68434e+07	1.85057e+07	2.15278e+07	2.16613e+07	1.72813e+07	1.09535e+07	1.25383e+07	1.05172e+07	6.61637e+06	1.698e+07	1.64921e+07	2.34072e+07	2.04516e+07	2.00023e+07	1.62576e+07	2.72497e+07	2.01774e+07
									1.02176e+07	3.82349e+06	7.23897e+06	9.43469e+06	6.25e-07	2.67781e+07	2.16801e+07	2.93259e+07	2.22894e+07	2.48581e+07	1.55072e+07	2.05352e+07	2.49576e+07	1.62836e+07	1.12064e+07	3.47634e+07	3.23752e+07	1.97893e+07	2.53873e+07	1.46337e+07	1.70567e+07	1.55748e+07	1.76379e+07	3.11981e+07	2.94724e+07	1.85511e+07	1.62715e+07	2.03052e+07	1.57451e+07	1.49634e+07	1.37145e+07	6.47993e+06	1.43191e+07	2.04364e+07	2.02981e+07	1.67378e+07	2.62688e+07	1.74909e+07	2.3816e+07	2.25957e+07	2.42567e+07
HCI-005 (E2.4)	2019-01-02	HCI-005.E2	0	/	/	/	/	/	1.16137e+07	1.20054e+07	2.02601e+07	1.73074e+07	100	2.2602e+07	4.01265e+07	1.52891e+07	1.97495e+07	299933	24733.3	263093	268053	6.57113e+06	1.02813e+07	7.08221e+06	5.59157e+06	1.17787e+07	6.55873e+06	7.64597e+06	7.33525e+06	1.23637e+07	1.49553e+07	1.14187e+07	7.41249e+06	44133.3	-31186.7	12053.3	-29226.7	-22026.7	-28666.7	6413.33	12573.3	-28226.7	7453.33	17333.3	37013.3	5.21969e+06	7.28633e+06	4.16781e+06	3.21341e+06
									1.04643e+07	7.47311e+06	1.22337e+07	1.43254e+07	10	3.04017e+07	1.89849e+07	1.88761e+07	1.91717e+07	1.51612e+07	3.24137e+07	1.69555e+07	2.72881e+06	5.89413e+06	4.98737e+06	6.01777e+06	3.25061e+06	8.32537e+06	3.53108e+07	1.78815e+07	2.05117e+07	1.16945e+07	1.23925e+07	1.32534e+07	1.14346e+07	73893.3	12933.3	106413	14773.3	4.89197e+06	5.55337e+06	4.19297e+06	7.72801e+06	6.11665e+06	4.82345e+06	6.56865e+06	5.43701e+06	1.09087e+07	1.2454e+07	7.80093e+06	1.14969e+07
									1.70298e+07	1.01343e+07	1.79318e+07	1.21965e+07	1	1.66029e+07	1.40795e+07	2.72388e+07	1.72658e+07	2.61114e+07	1.1983e+07	1.67884e+07	1.74618e+07	6.09821e+06	5.30009e+06	3.58049e+06	6.77765e+06	1.65033e+07	3.59453e+07	2.02602e+07	1.86928e+07	2.11328e+07	2.34737e+07	1.9397e+07	1.60243e+07	271893	47893.3	196533	129933	6.39429e+06	6.78913e+06	6.75749e+06	1.18526e+07	2.83699e+07	3.50734e+07	3.36546e+07	1.71217e+07	2.18547e+07	1.42898e+07	1.57024e+07	1.69331e+07
									1.51068e+07	9.88723e+06	1.77285e+07	1.06373e+07	0.1	1.91134e+07	1.33909e+07	1.32234e+07	1.83441e+07	3.01988e+07	2.3455e+07	2.02286e+07	1.9861e+07	1.65706e+07	1.36338e+07	9.61481e+06	8.04209e+06	1.82768e+07	2.57708e+07	4.73002e+07	4.00115e+07	2.00023e+07	2.71502e+07	2.06238e+07	2.60007e+07	1.02359e+07	8.88973e+06	1.69622e+07	9.26061e+06	1.09021e+07	1.09023e+07	8.13121e+06	1.04735e+07	2.22186e+07	1.75184e+07	1.6754e+07	1.69858e+07	1.76531e+07	3.55241e+07	1.87429e+07	1.51645e+07
									1.09567e+07	1.07706e+07	1.50027e+07	1.44086e+07	0.005	1.42468e+07	4.45751e+07	4.11839e+07	1.71292e+07	1.65291e+07	1.61267e+07	1.98043e+07	3.93591e+07	1.37105e+07	3.93005e+07	2.87858e+07	3.60447e+07	2.60569e+07	4.24981e+07	1.92271e+07	1.80621e+07	2.97722e+07	2.71446e+07	1.70919e+07	1.74851e+07	1.39904e+07	1.46539e+07	1.38315e+07	1.32433e+07	2.17691e+07	1.87003e+07	1.13118e+07	1.16605e+07	2.98183e+07	3.02547e+07	4.76277e+07	2.37417e+07	1.58137e+07	1.47703e+07	1.99211e+07	2.85446e+07
									1.34831e+07	8.58175e+06	1.38141e+07	9.96367e+06	0.00025	1.81145e+07	2.0282e+07	4.46976e+07	1.58292e+07	2.61278e+07	1.5669e+07	1.87757e+07	1.46571e+07	2.1341e+07	4.24631e+07	2.24278e+07	3.00613e+07	2.01788e+07	3.90627e+07	2.13733e+07	1.40919e+07	2.5729e+07	2.70197e+07	1.76029e+07	1.58123e+07	2.23039e+07	1.73846e+07	1.74627e+07	1.90037e+07	2.29528e+07	1.36268e+07	1.17021e+07	2.35287e+07	3.86179e+07	1.9233e+07	1.45911e+07	4.40861e+07	1.93486e+07	2.68602e+07	2.79878e+07	2.61163e+07
									1.91386e+07	1.15496e+07	1.19061e+07	1.12928e+07	1.25e-05	3.67182e+07	1.49657e+07	1.57153e+07	1.62529e+07	1.44263e+07	1.12598e+07	3.03434e+07	2.5071e+07	2.22167e+07	2.63434e+07	2.15892e+07	1.70209e+07	2.07337e+07	2.55861e+07	2.35499e+07	1.65272e+07	1.82043e+07	1.43909e+07	2.3927e+07	2.13112e+07	1.69517e+07	1.15635e+07	2.34528e+07	1.22713e+07	1.03067e+07	9.97545e+06	1.10239e+07	2.00314e+07	1.97421e+07	1.74579e+07	1.20963e+07	1.42057e+07	9.79873e+06	1.49568e+07	2.41511e+07	1.91519e+07
									1.56991e+07	1.25957e+07	1.71573e+07	8.69491e+06	6.25e-07	2.11428e+07	2.65037e+07	3.24117e+07	2.82257e+07	1.38537e+07	4.01701e+07	1.76312e+07	4.27746e+07	1.86589e+07	2.10292e+07	2.60213e+07	2.98427e+07	1.66194e+07	2.26707e+07	1.42002e+07	2.54363e+07	3.01689e+07	2.7187e+07	1.05901e+07	1.96383e+07	1.19776e+07	1.94561e+07	1.79089e+07	1.93142e+07	1.05174e+07	1.95483e+07	1.41976e+07	1.19629e+07	1.84395e+07	3.10457e+07	1.42581e+07	1.74149e+07	3.3678e+07	3.45917e+07	2.09966e+07	2.2268e+07
HCI-008 Day 325 (1)	2018-04-25	HCI-008	/	Xeno, 4	325	17	11300000	19	1.47835e+06	1.26244e+06	1.15508e+06	787873	100	3162392	871008	3376432	1510808	5496	1288	22208	92544	621904	481728	621720	314440	537352	297464	371400	269416	163616	33848	89376	95816	-7824	-7224	-4672	-4776	-8104	-7176	88	-480	33600	2256	53024	24248	326832	437568	1033704	466904
									765249	816613	671335	970416	10	2174728	1250808	2208704	2003304	1552112	2126392	1128688	2014720	546048	218456	626256	245080	470208	820688	724320	1303328	818784	1236064	2145584	725464	84224	288496	89296	155328	865944	469288	929056	1440704	436392	984760	260160	1214840	2044336	1433816	1544664	1401960
									689733	799516	524836	528545	1	2499712	901712	1309872	1572640	2179944	1734200	2693728	2245960	658928	399192	499272	328448	2203680	2247592	1927632	2909560	1576408	501952	1783104	1385912	530768	659160	248968	555504	2285352	489792	1752704	1064976	874600	1403360	1250416	2380856	2731216	533496	1804208	1811600
									410076	596821	865675	453498	0.1	2099248	2150632	1371696	1266832	1726856	2244224	2286720	1851696	1040784	806576	783224	1509184	2008384	1759752	1643616	2663608	1381864	838728	829256	1395576	1036856	980360	704272	1718584	1153592	1002192	2614440	1861112	1508024	2315016	1603768	2017976	2688280	889824	1677360	2486520
									862588	817575	1.0843e+06	1.0586e+06	0.005	1729384	1034936	2826288	1431368	2111240	844296	795288	2376840	2359712	604736	2370512	973008	1494384	2029656	1487352	1500768	2183096	422528	1571424	988952	869144	2037832	751064	2707912	1417520	590720	499216	1423512	1143400	1929288	2033856	1515528	1133352	1587952	1927896	916496
									533401	554110	940569	972436	0.00025	3042824	684360	3230280	975848	1557872	3549120	2121376	2149824	1972216	255184	2250136	1526456	1694040	2284472	646960	2262824	1881224	838208	771440	903960	2224656	2097128	1012224	2403728	1722632	241504	1872056	1024064	1188040	2099840	635872	1496648	2335408	431480	1416840	1455104
									853466	1.41916e+06	1.39557e+06	1293204	1.25e-05	1955728	2433256	2968792	1421480	975264	1232864	1046504	2499864	1713216	1422960	1494824	2363576	1380184	1736256	1370400	1251224	1494208	961920	1609832	962712	3263096	1882792	877128	1788192	2068216	677504	860288	1345416	2192128	2240088	1836344	2075120	2556248	525280	1877400	1938224
									1.19885e+06	760926	838389	1.10961e+06	6.25e-07	3096376	504456	3363392	1239064	1936240	1095168	453160	2457376	1657584	1289472	2842000	1112296	1266424	2089488	353576	1560840	1537216	735104	1739632	453200	523744	2636216	1619552	2296616	712544	690904	1662784	1919368	1834384	1200640	1374072	1459096	1024784	1684920	1283912	2441136
HCI-008 Day 340 (2)	2018-05-09	HCI-008	/	Xeno, 4	340	18	11700000	15	1723680	1540128	2056584	1627232	100	3226928	3040768	1891968	1026144	14688	1200	14448	12824	1122176	604504	467112	244144	693728	524432	473760	707312	250656	32856	142208	44920	-11160	-9848	-7528	-6904	-8648	-7952	2040	10024	31288	117424	46680	64672	2227040	2092440	1280048	1057176
									1875400	1901656		1635808	10	1088408	2355744	3597600	3209440	639680	1954440	1526080	1966424	259984	274520	318120	578016	861440	1318960	806232	732000	556368	730488	1341264	3034552	68040	187912	212160	490552	975880	2184808	2090048	1037576	763792	551880	1308000	1988168	1460240	1000688	2301528	2029072
									1823688	1790872	1210304	1276880	1	3770928	3447224	1755840	713240	2297856	3094040	2379600	1108984	891240	890976	456752	292336	3741976	3233944	1018056	1889488	1527160	1388184	1640984	1045760	953640	906032	1156872	716064	1284296	2587880	1659976	806384	4086704	3899280	4431592	2635168	2389088	2565160	3594776	1631112
									2142448	1892536	1155288	1808968	0.1	617664	2305080	1053080	2835848	1630184	1907280	1618840	2442248	1068584	1129288	1272832	1441088	1295616	3412904	2253272	1505472	1289384	1448408	1871560	2222864	2061176	1359288	1584120	2020968	438976	697472	733072	1330312	2382144	2344568	2341144	2372440	2235856	1836200	3716304	2396064
									1534784	1172016	2130632	1021488	0.005	2684536	2806352	1778424	773408	1406512	3485032	1228424	771232	2055032	3051016	1956640	1733424	3318152	2216344	3463136	1520512	2448560	2695504	1549488	691032	2519608	2963992	2106928	1340304	3620504	2292392	2367576	1382112	3286856	3916016	2412272	1894352	2352448	3461624	3034896	1917176
									1723328	941168	1478760	844368	0.00025	663176	2258704	2623128	722680	851120	2944016	1548824	2185088	1192216	2941416	1380824	3528672	2662400	2516976	2644080	4232584	869784	1791808	1710880	892440	1661552	2873648	2257856	2369760	820904	2265000	2151232	1025040	1412104	2955680	2394392	3711512	1994448	2017320	3128032	3344848
									2701808	1744152	1340360	1871672	1.25e-05	2646488	3917320	1833192	706088	3018408	2698200	3022344	1797024	3078488	4090944	2277488	1254528	3660800	3463536	3935368	2123376	2263840	729192	1704328	1021288	2788016	3128344	3468912	1182952	2021272	2149960	1885208	2360576	3301984	2502952	2492112	1075240	3997496	3482376	2301656	1327680
									2487808	1098040	2317032	2274640	6.25e-07	1365856	3440840	3455304	3470464	1894752	2782672	3379592	2725952	2621760	3568096	3387704	2831712	2482504	4148720	3027776	2476824	1466488	1890232	1737568	1204696	2184344	2954352	2928312	2855992	1228736	1560704	2906592	3180344	1565928	2899976	3648256	3231928	1527984	2415944	3894376	3095184
HCI-008 Day 354 (3)	2018-05-23	HCI-008	/	Xeno, 4	354	22	14200000	14	8.47127e+06	9.44515e+06	6.01927e+06	4.30243e+06	100	12779720	14725760	11040400	10003360	47680	-13000	42840	50040	4189320	3188560	4611880	1872840	3559640	2227840	2046720	2144120	1407080	3124520	835960	601520	56600	26480	-16560	-25320	-33080	-32520	-22200	17760	7960	47000	73200	56360	5194880	5536200	8845560	4022200
									9.69835e+06	5.65347e+06	9.61339e+06	9.19723e+06	10	5628560	7482520	10530520	16842080	4419200	11221080	9404880	19205200	3385120	2690120	2165400	3497680	2820680	7055080	6444360	5342240	3316800	15609840	11347320	11825320	1528560	1363200	1512200	2436600	1901000	9066560	7719640	5139160	8525280	4596160	11026800	7794560	9907840	12917280	12303040	10176840
									8.66471e+06	8.09879e+06	1.13929e+07	8.48127e+06	1	14754200	14326240	9612000	5346080	13532120	16999280	10267200	5224040	3488920	4244760	1598800	1092320	7834880	12347560	14016240	11863120	3775800	9368080	3356400	2114120	1991200	7668560	3418080	6107080	16226040	8564720	7247880	3604640	11312800	19399080	13188120	11930480	22684000	10457880	8171280	3203400
									1.00675e+07	6.23223e+06	7.60431e+06	7.57243e+06	0.1	11206680	10536000	13456440	14558520	11158840	7564840	9383880	14210600	6886320	12623680	11608000	11190680	6558200	9401880	18055200	5164240	8903280	10088800	8096280	9455040	2650240	8677480	3099400	8620480	4390600	5310760	8010120	9319400	11533480	9006520	11284800	12870840	4554240	11492600	11886400	9948520
									4.60067e+06	5.26271e+06	7.10043e+06	4.78147e+06	0.005	19023600	14290480	9310040	7934000	14258680	4898880	17323840	9526400	13987440	13287320	10293040	6791040	6322480	15181680	12005080	5994880	8314360	10333800	10336600	3538640	11688400	6144560	6429440	7206600	9763880	18589840	11238200	5035480	13718040	20986560	10091880	4530320	4617720	7689640	12414000	4621200
									6.57039e+06	1.02387e+07	8.59607e+06	9.41623e+06	0.00025	7701120	12772680	9599880	8795360	5342960	7168600	7044120	16296160	11752440	11187080	9684120	7822120	6650600	10455000	11465360	15962920	7983760	9582320	9628640	8011000	4252680	13619560	8735680	5345200	7435760	6659680	4581160	6202680	5341280	6684680	10829360	13295000	7679800	14827160	9385000	2991840
									9.38623e+06	6.23419e+06	8.67463e+06	8.99455e+06	1.25e-05	15519600	13246360	8427000	6025280	7456680	16935880	8102000	7481520	15822080	17603240	11407120	6639760	14193280	15792640	9580720	2400680	10955080	17497320	5685280	4626840	17255120	16964360	13526960	5016640	16963920	15137240	11913200	5550240	16504760	18162480	13247120	5949800	7045120	19712440	10298000	8272880
									1.16337e+07	5.84895e+06	1.12921e+07	8.60731e+06	6.25e-07	5783320	8430240	8665360	11813680	3998520	7202080	10861160	15264720	12942920	10184680	11342320	14847960	13235520	12881480	11341520	11930480	7791880	5504520	10012680	9777720	12886680	10160760	15568200	16047440	4952440	10026960	6859040	9610840	5863440	8855080	11930160	15759480	11492320	9583160	16253280	16453280
HCI-008 Day 382 (4)	2018-06-19	HCI-008	/	Xeno, 4	382	24	15400000	13	11779280	6808280	6135600	7005840	100	4013960	8905640	14213720	4065400	44640	15440	71200	62240	4648320	2324440	1748360	1767240	1811200	1689960	1751840	882680	141360	77080	139480	96000	-1680	-7720	-4040	-7400	-12520	-11400	920	-3280	-8000	23840	12240	5080	3347960	1300600	836960	980160
									9551640	3403280	6623880	3583080	10	6114080	4550600	8688360	7839880	8506480	9465960	9567280	8577360	1200120	2077720	985760	1720760	4558600	3757880	8438400	6290280	3739120	1929600	5376440	1625960	1201360	564720	1344800	625240	2195000	1298320	2661200	3238920	3005840	1222800	2815000	2806600	5817200	2574800	6421880	7310600
									7587160	10263240	9961080	10267920	1	11141680	8714720	6625400	7305600	8546280	12591440	3591440	5434640	1125960	1478040	1656520	691680	17859720	11041520	4794360	10448720	2849200	8464120	3085520	2583520	1539840	2945400	818720	3159240	4076520	5564360	2850160	4675160	13675520	10645040	13485080	9930400	5244800	13671160	3036920	11942800
									9666960	4911320	8163720	3036520	0.1	5014720	7535920	9575880	12420800	6974560	13072920	11379280	10612240	7175000	2977440	4778080	2775000	9426560	6739040	13893560	7069320	5586480	3690840	8986640	2959920	14022360	13729320	6239200	7223160	8558400	2497040	10859760	6558000	14018320	8444400	7189640	9649000	6842160	12109600	14676200	17854800
									11782360	5687960	7301320	8758760	0.005	6229640	16446240	5196520	8132680	16714640	15495000	5310840	5341840	13194240	8454320	5126000	5037760	9269880	14098320	11737200	16468120	2281840	6548840	10713800	4568120	11372160	17553360	9564240	5217640	13204600	10025600	5228880	6407920	16736000	13416680	12362240	18251880	9964120	15906280	8695640	6752280
									8238000	5905000	8966840	4642600	0.00025	3403920	6297800	8907160	4883240	10265560	9863520	15586880	12509360	6780240	8193400	20631200	12205920	15160160	12716640	13740640	10010960	10250480	8240680	9199000	9749880	11846600	6846880	10026360	8085760	12888920	9818000	8501440	8258120	8947120	4994080	13659440	13234720	12043200	11544640	7277480	9656280
									9428680	6324000	5434680	5593120	1.25e-05	19861600	13843200	11125040	15993280	14967600	16050120	9901240	8761120	14622400	15312680	6422320	13738640	10885760	18254400	9078200	9285720	8372840	14507080	6000040	13011880	12581600	23533800	4881200	11722800	17832400	9442200	7591600	6393160	10254280	14913520	11505080	6498520	6658400	19678520	10843560	2587960
									5056000	5319320	10791720	7824520	6.25e-07	14857480	12831600	25401920	14649200	15313560	9262240	13648880	12266080	7816560	11184800	13877200	10326080	16217760	11012480	13505680	13302120	14689680	5629600	15807200	14226760	10758280	7686040	13299240	11451320	12224760	5805440	10019800	8466440	11345920	5130120	9310600	9708200	13375280	12787480	11796360	14139960
HCI-010 Day 79 (1)	2018-05-23	HCI-010	/	Nod Scid, 6	79	4	11500000	14	4.61371e+06	4.02387e+06	5.99103e+06	5.66835e+06	100	9.36865e+06	9.87465e+06	8.26173e+06	9.39145e+06	20573.3	-30906.7	62893.3	12613.3	65573.3	79213.3	78013.3	108973	548453	742093	648533	870853	-23106.7	8533.33	9973.33	6973.33	-31546.7	-31426.7	-29666.7	-30186.7	-30466.7	-30786.7	5413.33	-186.667	-26706.7	-14786.7	-3866.67	7253.33	2.51009e+06	2.10469e+06	2.33169e+06	2.07885e+06
									5.55891e+06	5.94507e+06	4.45087e+06	5.98579e+06	10	1.1164e+07	1.29485e+07	1.10388e+07	1.28451e+07	8.27981e+06	7.60813e+06	8.44989e+06	8.15677e+06	678013	625813	501653	539413	6.11737e+06	6.19581e+06	5.95765e+06	5.76353e+06	5.40377e+06	5.42997e+06	5.62145e+06	5.19925e+06	164013	222853	130973	168053	6.42041e+06	5.60233e+06	6.22837e+06	6.35833e+06	3.32273e+06	4.03533e+06	3.71529e+06	4.07169e+06	7.73133e+06	7.22305e+06	7.84757e+06	8.52545e+06
									6.67071e+06	5.73851e+06	6.69547e+06	4.45123e+06	1	1.18258e+07	1.04884e+07	1.03462e+07	1.05167e+07	1.18375e+07	1.15061e+07	1.05704e+07	1.07832e+07	3.14965e+06	3.25589e+06	2.86433e+06	2.59041e+06	9.46957e+06	9.45445e+06	9.69097e+06	8.52561e+06	4.90093e+06	4.70681e+06	4.93337e+06	4.65169e+06	521613	758173	774093	633453	7.44021e+06	7.20573e+06	5.56393e+06	6.38857e+06	1.15665e+07	1.20481e+07	1.21314e+07	1.19073e+07	1.06673e+07	1.2081e+07	1.2372e+07	1.14873e+07
									4.46599e+06	6.06527e+06	6.18259e+06	5.60743e+06	0.1	1.20205e+07	1.22239e+07	1.12114e+07	1.07719e+07	1.13617e+07	1.16567e+07	9.95545e+06	1.01557e+07	9.68969e+06	8.86653e+06	1.01225e+07	8.76545e+06	1.14731e+07	1.14031e+07	1.05062e+07	1.07832e+07	5.54037e+06	4.99877e+06	5.39769e+06	5.64061e+06	2.32701e+06	2.65109e+06	2.61289e+06	2.52345e+06	7.67449e+06	6.74413e+06	7.15305e+06	7.04561e+06	1.22113e+07	1.28246e+07	1.16958e+07	1.15236e+07	1.21267e+07	1.12155e+07	1.15201e+07	1.23243e+07
									5.89651e+06	6.28187e+06	4.81995e+06	4.79463e+06	0.005	1.04053e+07	1.27532e+07	1.02968e+07	1.06334e+07	1.08118e+07	1.01593e+07	1.10637e+07	1.07794e+07	9.94245e+06	1.10265e+07	1.22345e+07	9.49961e+06	1.01994e+07	1.07096e+07	1.05302e+07	1.08027e+07	6.00509e+06	6.68621e+06	5.70757e+06	6.43217e+06	9.95149e+06	1.31149e+07	1.22577e+07	1.03812e+07	6.39305e+06	6.78485e+06	6.35953e+06	6.15289e+06	1.12274e+07	1.24006e+07	1.01916e+07	1.03262e+07	1.13995e+07	1.08659e+07	1.15269e+07	1.15461e+07
									6.72711e+06	5.25899e+06	5.07591e+06	6.80203e+06	0.00025	1.18581e+07	1.17294e+07	1.07652e+07	1.05172e+07	1.11104e+07	1.14135e+07	1.01516e+07	1.12195e+07	1.16984e+07	1.17174e+07	9.37861e+06	1.09933e+07	1.18707e+07	1.11158e+07	9.40729e+06	1.1661e+07	8.55625e+06	8.57269e+06	8.39361e+06	8.11441e+06	1.22799e+07	1.10477e+07	1.14507e+07	1.20021e+07	7.72425e+06	6.79801e+06	7.01025e+06	7.45477e+06	1.08021e+07	1.06702e+07	1.14494e+07	1.03788e+07	1.11085e+07	9.99253e+06	1.01121e+07	1.14212e+07
									6.76447e+06	5.54327e+06	4.95559e+06	4.51711e+06	1.25e-05	1.08413e+07	1.08192e+07	9.29077e+06	9.26733e+06	1.09021e+07	1.13003e+07	1.08526e+07	1.14796e+07	1.13061e+07	1.13894e+07	9.72525e+06	9.79873e+06	1.01034e+07	1.0525e+07	1.02761e+07	1.00044e+07	6.99893e+06	6.30157e+06	6.83221e+06	7.23553e+06	1.02605e+07	9.96685e+06	9.76909e+06	9.70533e+06	5.55557e+06	7.10977e+06	6.57201e+06	6.46221e+06	1.03289e+07	1.10001e+07	9.86913e+06	9.99529e+06	1.03364e+07	1.10224e+07	1.18772e+07	1.10881e+07
									5.40063e+06	5.21219e+06	5.15051e+06	4.87199e+06	6.25e-07	1.12781e+07	1.25291e+07	9.63701e+06	1.03357e+07	9.45693e+06	1.14268e+07	9.51669e+06	1.18761e+07	1.05873e+07	1.04902e+07	1.19275e+07	1.10062e+07	1.09109e+07	1.05568e+07	1.14446e+07	1.1171e+07	8.90361e+06	8.54941e+06	9.01893e+06	9.46057e+06	1.13851e+07	1.0543e+07	1.08206e+07	1.09557e+07	6.86281e+06	6.83761e+06	7.08921e+06	6.34525e+06	9.18505e+06	1.03995e+07	1.11211e+07	1.18007e+07	1.0803e+07	1.03989e+07	1.14729e+07	1.24159e+07
HCI-010 Day 102 (2)	2018-06-13	HCI-010	/	Nod Scid, 6	102	4	11500000	23	2.45157e+06	2.43357e+06	2.61281e+06	2.36369e+06	100	1.95313e+06	3.04677e+06	2.83361e+06	2.71793e+06	14093.3	-2066.67	22813.3	14933.3	22373.3	7893.33	1053.33	12053.3	85213.3	42453.3	68813.3	113573	-706.667	-1226.67	4213.33	6693.33	-2226.67	-2186.67	-1666.67	-1946.67	-1746.67	-1946.67	1173.33	893.333	-986.667	-266.667	133.333	1933.33	79253.3	117053	155373	158133
									2.32365e+06	2.47233e+06	2.61533e+06	2.53249e+06	10	1.95365e+06	3.83753e+06	3.15037e+06	4.89205e+06	1.67045e+06	2.85541e+06	2.33633e+06	2.58749e+06	70133.3	66413.3	89213.3	63573.3	1.79565e+06	2.38637e+06	2.41405e+06	1.92009e+06	751733	1.06325e+06	827973	1.08109e+06	49453.3	15893.3	87853.3	46653.3	389013	386053	316013	484533	233773	239413	662373	397893	1.85129e+06	1.50701e+06	1.26649e+06	1.90661e+06
									2.43989e+06	2.65465e+06	2.37885e+06	2.20149e+06	1	4.04941e+06	2.97549e+06	3.63017e+06	3.70117e+06	2.05845e+06	3.29073e+06	3.30301e+06	3.27269e+06	550413	504613	1.08873e+06	623253	2.61825e+06	2.94917e+06	3.05725e+06	2.89897e+06	1.39357e+06	1.52513e+06	1.02181e+06	1.08041e+06	143013	140333	145893	189773	776133	852093	742773	890173	3.69405e+06	4.06681e+06	2.97417e+06	3.60337e+06	3.74481e+06	2.87285e+06	3.24481e+06	2.34257e+06
									2.93105e+06	2.63121e+06	2.64337e+06	2.32349e+06	0.1	2.05317e+06	3.54697e+06	3.39189e+06	4.40501e+06	3.15497e+06	3.20733e+06	3.20457e+06	3.10261e+06	1.80333e+06	2.45197e+06	3.00809e+06	2.78457e+06	2.54105e+06	3.57425e+06	3.15469e+06	3.25661e+06	1.20557e+06	1.30461e+06	1.36441e+06	1.29425e+06	415533	457013	529413	600653	951013	1.39565e+06	1.42753e+06	1.45433e+06	3.00933e+06	3.83093e+06	3.33977e+06	3.72881e+06	3.47817e+06	3.90305e+06	3.36701e+06	3.59721e+06
									2.81709e+06	2.71961e+06	2.53533e+06	2.73973e+06	0.005	2.53009e+06	3.05425e+06	2.72045e+06	3.50005e+06	2.33197e+06	2.67833e+06	3.10073e+06	3.42033e+06	2.89869e+06	2.91429e+06	3.37521e+06	3.88325e+06	3.23685e+06	2.59413e+06	3.50457e+06	3.43345e+06	1.66793e+06	1.97717e+06	2.17381e+06	2.25793e+06	3.24169e+06	1.99313e+06	2.77661e+06	2.86105e+06	1.95649e+06	2.03821e+06	1.72433e+06	1.75457e+06	2.36653e+06	3.02445e+06	3.15413e+06	3.42449e+06	3.24633e+06	2.96641e+06	2.84013e+06	3.32857e+06
									2.11673e+06	2.89173e+06	2.91129e+06	2.53833e+06	0.00025	2.58261e+06	3.31945e+06	3.30265e+06	4.05473e+06	2.35329e+06	2.57341e+06	3.35437e+06	3.56805e+06	3.51649e+06	3.89389e+06	3.00125e+06	3.75329e+06	2.07237e+06	2.82909e+06	3.04305e+06	2.23577e+06	1.98553e+06	2.52369e+06	3.13593e+06	2.68045e+06	2.53897e+06	2.82901e+06	3.62957e+06	3.73641e+06	1.59445e+06	2.12973e+06	2.47025e+06	2.66989e+06	2.53985e+06	3.46161e+06	3.04353e+06	3.10469e+06	3.81405e+06	3.41553e+06	3.20533e+06	2.83301e+06
									2.63329e+06	2.85409e+06	2.34461e+06	2.75545e+06	1.25e-05	1.58837e+06	2.58065e+06	3.47717e+06	2.88937e+06	2.60385e+06	2.98513e+06	2.62309e+06	3.42561e+06	3.00705e+06	3.03233e+06	3.17565e+06	3.19241e+06	2.91401e+06	2.19493e+06	3.49405e+06	3.88705e+06	2.92805e+06	3.38745e+06	3.17001e+06	3.16669e+06	2.41641e+06	2.86537e+06	3.09537e+06	3.30425e+06	1.92953e+06	3.11789e+06	3.34901e+06	3.92001e+06	3.01965e+06	2.06409e+06	2.96033e+06	3.55493e+06	3.42785e+06	3.17025e+06	3.07289e+06	3.18553e+06
									2.97097e+06	3.04493e+06	2.81197e+06	2.66181e+06	6.25e-07	2.70357e+06	2.82041e+06	2.29537e+06	1.95977e+06	1.89965e+06	3.01029e+06	2.03313e+06	3.17249e+06	2.23161e+06	2.97373e+06	2.71597e+06	2.92993e+06	3.48189e+06	4.16945e+06	3.44337e+06	3.34273e+06	3.18477e+06	3.29505e+06	3.03289e+06	2.83817e+06	2.27333e+06	2.32009e+06	3.39853e+06	3.33709e+06	3.32753e+06	3.66633e+06	3.01233e+06	3.01093e+06	3.18933e+06	3.24961e+06	3.07453e+06	2.99909e+06	3.31201e+06	3.37229e+06	3.22669e+06	2.94073e+06
HCI-010 Day 164 (3)	2018-08-15	HCI-010	/	Nod Scid, 6	164	8	10800000	23	17303000	13358720	14892400	13266440	100	2.21288e+07	2.02819e+07	1.68239e+07	2.32823e+07	128133	-11586.7	208013	73413.3	845813	356973	365093	565333	987533	671493	806293	2.02265e+06	20773.3	47253.3	69773.3	119973	-23786.7	-16706.7	-15626.7	-16426.7	-22386.7	-23146.7	21773.3	35013.3	-10826.7	6813.33	22813.3	39253.3	4.01665e+06	3.34657e+06	3.04385e+06	5.60917e+06
									13194880	15162080	13615480	14814120	10	1.77082e+07	2.2606e+07	2.04841e+07	2.57643e+07	1.21651e+07	1.01615e+07	1.38639e+07	1.48386e+07	2.94645e+06	4.15433e+06	3.10385e+06	4.82881e+06	1.40192e+07	1.39356e+07	1.32161e+07	1.6678e+07	9.79093e+06	7.07633e+06	8.68769e+06	1.11416e+07	1.35441e+06	1.31265e+06	1.30777e+06	1.56533e+06	6.86321e+06	8.76617e+06	8.25649e+06	9.10337e+06	4.71561e+06	4.40753e+06	5.58997e+06	5.35057e+06	1.27359e+07	1.45741e+07	9.58153e+06	1.30633e+07
									13918480	10861240	14030480	13236480	1	2.03322e+07	2.0498e+07	1.77706e+07	2.62849e+07	1.64904e+07	1.86954e+07	1.94075e+07	1.70937e+07	9.31757e+06	7.97505e+06	6.81293e+06	9.27597e+06	1.5496e+07	2.08493e+07	1.69575e+07	1.95435e+07	1.10113e+07	9.41905e+06	8.01345e+06	8.99501e+06	3.51613e+06	2.31045e+06	2.27929e+06	3.03201e+06	1.30942e+07	8.12985e+06	8.60057e+06	1.06851e+07	2.63633e+07	2.20941e+07	2.23035e+07	2.21037e+07	2.23627e+07	1.81251e+07	1.66251e+07	2.31669e+07
									12936200	11612920	15701960	16295000	0.1	2.08477e+07	2.00512e+07	2.47785e+07	2.36264e+07	2.13433e+07	2.18042e+07	1.71112e+07	2.18341e+07	1.81412e+07	1.88039e+07	1.63259e+07	1.83046e+07	1.95969e+07	1.7057e+07	1.9689e+07	2.09628e+07	6.58169e+06	1.06925e+07	7.55285e+06	9.72121e+06	9.24865e+06	9.16277e+06	1.1416e+07	8.04789e+06	1.54222e+07	1.07327e+07	9.40081e+06	1.56669e+07	1.76407e+07	2.21009e+07	1.9045e+07	2.35747e+07	2.22823e+07	2.30755e+07	1.87587e+07	2.46944e+07
									15040120	11958840	13018320	13182360	0.005	1.79726e+07	2.14251e+07	2.25942e+07	2.08452e+07	2.00993e+07	1.97832e+07	1.63843e+07	2.08619e+07	2.30131e+07	2.19365e+07	1.85236e+07	2.00774e+07	2.27941e+07	2.43752e+07	1.65799e+07	2.35233e+07	1.44904e+07	1.46454e+07	1.437e+07	1.49743e+07	2.56529e+07	2.144e+07	1.93616e+07	2.22053e+07	1.73659e+07	1.87881e+07	1.323e+07	1.70412e+07	2.05523e+07	2.51965e+07	1.57865e+07	1.83606e+07	2.37518e+07	2.09544e+07	1.86839e+07	2.37011e+07
									11519160	15979320	12196360	15880520	0.00025	2.28967e+07	2.23514e+07	1.99705e+07	2.23559e+07	2.09836e+07	2.11365e+07	1.81186e+07	2.08055e+07	1.63086e+07	1.69815e+07	1.59505e+07	2.81694e+07	2.19615e+07	2.23977e+07	1.78897e+07	2.08125e+07	2.09294e+07	2.01571e+07	1.97957e+07	1.99103e+07	2.3152e+07	2.30629e+07	2.62039e+07	2.47251e+07	2.03683e+07	2.07122e+07	1.80815e+07	2.00078e+07	2.34843e+07	2.21213e+07	1.51844e+07	2.2811e+07	2.38425e+07	1.76813e+07	2.01375e+07	2.48107e+07
									12732480	14846880	11663520	12717520	1.25e-05	2.21029e+07	2.26602e+07	2.04414e+07	2.33013e+07	1.89509e+07	1.6683e+07	1.6208e+07	2.10109e+07	2.32193e+07	2.5034e+07	1.82825e+07	2.21862e+07	2.30059e+07	2.01925e+07	1.87396e+07	2.11652e+07	2.39349e+07	1.84009e+07	2.07039e+07	2.44881e+07	2.20465e+07	1.88131e+07	2.24889e+07	2.40945e+07	2.12863e+07	1.95174e+07	1.84877e+07	2.01054e+07	2.33199e+07	2.60547e+07	2.11275e+07	2.18275e+07	2.64974e+07	2.05697e+07	1.78958e+07	2.44927e+07
									12687080	19996720	11120520	14208120	6.25e-07	2.07882e+07	1.53279e+07	1.58813e+07	2.25551e+07	1.63053e+07	1.48005e+07	1.73563e+07	2.30533e+07	2.22163e+07	2.16884e+07	1.24603e+07	2.10648e+07	2.08439e+07	2.41575e+07	2.17856e+07	2.15715e+07	2.18137e+07	2.2898e+07	1.51577e+07	2.29919e+07	1.93004e+07	2.30126e+07	2.04897e+07	2.12205e+07	2.42878e+07	2.50156e+07	1.78777e+07	2.083e+07	2.4853e+07	2.38859e+07	2.35513e+07	2.25159e+07	2.43262e+07	2.49403e+07	2.12365e+07	2.31104e+07
HCI-010 Day 86 (4)	43327	HCI-010	/	Nod Scid, 6	86	5	10200000	15	18413760	17874240	15860720	15837640	100	4.03634e+07	4.10565e+07	4.06107e+07	4.14709e+07	248947	-40013.3	412107	116627	1.62871e+06	1.35951e+06	1.66735e+06	1.32979e+06	5.17991e+06	4.93035e+06	6.53047e+06	5.21627e+06	-6693.33	-27253.3	153987	69626.7	-52653.3	-43373.3	-45533.3	-47213.3	-50813.3	-50373.3	22106.7	19786.7	-47093.3	127467	46866.7	56386.7	4.87831e+06	5.19427e+06	5.25083e+06	5.65231e+06
									18846760	16784560	16688320	18762520	10	4.19241e+07	5.25531e+07	4.03025e+07	3.88505e+07	2.5544e+07	2.3302e+07	2.34357e+07	2.35296e+07	3.65467e+06	3.93251e+06	4.07743e+06	5.55903e+06	3.3821e+07	2.60661e+07	2.90892e+07	2.99671e+07	1.55342e+07	1.36249e+07	1.57711e+07	1.52618e+07	940307	633307	654947	774667	1.28175e+07	1.13913e+07	1.16685e+07	1.01595e+07	1.3821e+07	9.80775e+06	1.15588e+07	9.69555e+06	3.11994e+07	2.56956e+07	3.6767e+07	2.59982e+07
									18744840	19735720	17585680	17309640	1	4.52736e+07	4.51436e+07	4.95342e+07	4.28781e+07	3.78384e+07	3.92331e+07	4.35349e+07	4.00794e+07	7.51419e+06	1.22819e+07	9.93263e+06	1.09206e+07	3.56034e+07	4.08808e+07	3.30353e+07	3.65987e+07	1.1548e+07	1.51595e+07	1.42457e+07	1.29025e+07	3.78955e+06	3.89215e+06	2.82979e+06	2.64683e+06	1.38419e+07	1.4534e+07	1.48448e+07	1.61495e+07	4.56117e+07	4.3614e+07	4.25577e+07	3.90766e+07	4.31262e+07	4.48686e+07	3.8432e+07	4.55253e+07
									20206440	19106680	16664760	17840760	0.1	3.8836e+07	4.33207e+07	4.22926e+07	4.07436e+07	4.29176e+07	4.05034e+07	3.80076e+07	3.75675e+07	3.30988e+07	4.05283e+07	3.65016e+07	3.33391e+07	3.47441e+07	4.12319e+07	3.91715e+07	3.9989e+07	1.50257e+07	1.74783e+07	1.77388e+07	1.66925e+07	1.64549e+07	1.93308e+07	1.68774e+07	1.90638e+07	2.20663e+07	2.02852e+07	2.30871e+07	2.22111e+07	4.32635e+07	4.38887e+07	4.73523e+07	4.96005e+07	4.10249e+07	4.12044e+07	4.66738e+07	4.42433e+07
									17368080	16508880	15796040	18918200	0.005	3.81885e+07	3.99164e+07	4.12762e+07	4.14189e+07	3.39288e+07	3.91186e+07	4.03507e+07	3.79845e+07	4.42844e+07	4.77936e+07	3.91264e+07	3.99015e+07	3.82938e+07	4.01403e+07	4.10424e+07	4.13029e+07	3.40752e+07	3.77537e+07	3.10967e+07	3.47848e+07	4.17669e+07	4.69933e+07	4.63813e+07	4.03967e+07	2.11498e+07	2.97837e+07	2.61719e+07	2.75349e+07	3.94773e+07	4.14949e+07	4.75794e+07	4.4663e+07	4.09624e+07	4.61435e+07	4.74176e+07	4.34457e+07
									18402880	16777320	16487200	21107760	0.00025	3.80015e+07	4.55162e+07	4.83427e+07	4.7043e+07	4.98575e+07	4.44652e+07	4.24245e+07	4.4041e+07	3.78059e+07	4.60469e+07	4.24267e+07	4.36867e+07	4.64303e+07	4.05245e+07	4.30953e+07	4.19111e+07	3.98167e+07	4.36722e+07	4.59672e+07	4.13433e+07	4.31757e+07	4.47728e+07	4.37238e+07	4.68614e+07	4.0082e+07	3.11131e+07	3.40702e+07	3.27617e+07	4.37931e+07	4.37622e+07	4.35669e+07	4.18245e+07	4.1993e+07	4.55242e+07	4.92692e+07	4.52605e+07
									18043280	21700960	22217360	20775880	1.25e-05	5.20075e+07	3.78539e+07	4.42093e+07	4.02103e+07	4.01381e+07	4.20187e+07	3.92305e+07	4.19984e+07	3.93342e+07	4.22174e+07	4.33715e+07	4.29634e+07	4.60275e+07	4.60146e+07	4.22105e+07	5.26175e+07	4.73009e+07	4.60409e+07	4.34951e+07	4.16035e+07	3.99921e+07	4.4305e+07	3.95399e+07	3.54351e+07	2.96961e+07	4.43501e+07	3.82698e+07	3.30501e+07	4.43017e+07	4.53301e+07	4.8761e+07	4.47107e+07	4.68606e+07	4.95781e+07	4.71411e+07	4.64118e+07
									15679400	18523840	18371120	19499920	6.25e-07	3.51609e+07	3.79749e+07	4.03519e+07	3.65816e+07	3.92939e+07	3.91889e+07	3.65377e+07	4.0465e+07	4.38641e+07	3.71917e+07	4.32482e+07	3.91327e+07	3.81435e+07	3.92239e+07	3.86606e+07	3.98866e+07	4.41698e+07	3.49797e+07	4.08399e+07	4.12074e+07	3.61815e+07	3.92592e+07	4.42373e+07	4.26319e+07	4.38159e+07	4.04185e+07	4.41618e+07	4.11605e+07	5.0347e+07	4.16369e+07	4.25689e+07	4.41686e+07	4.73146e+07	4.50636e+07	4.43821e+07	3.83731e+07
HCI-011.E2 Day 74 (1)	2018-08-15	HCI-011.E2	/	NSG, 5	74	4	11700000	15	11889440	10137880	13136000	9815640	100	3.22491e+07	2.80445e+07	2.12546e+07	2.18255e+07	27186.7	-150973	86786.7	-50253.3	2.23835e+06	4.15467e+06	1.61795e+06	1.80899e+06	1.96531e+06	1.63195e+06	1.29203e+06	1.20979e+06	1.66051e+06	2.21747e+06	1.22051e+06	866467	-157333	-165613	-157933	-162253	-164253	-140173	-149893	-147413	-120133	-66253.3	21786.7	-62733.3	2.02487e+06	2.35223e+06	1.17931e+06	1.48679e+06
									17260040	10656880	9341960	13988560	10	2.8975e+07	2.90136e+07	3.11603e+07	2.22376e+07	2.04431e+07	1.65291e+07	1.57601e+07	1.45018e+07	1.20999e+06	1.22731e+06	993907	1.13875e+06	1.3231e+07	1.72391e+07	1.34347e+07	1.37302e+07	9.84767e+06	8.93903e+06	8.03639e+06	9.14403e+06	694947	718107	728827	415667	1.90187e+06	2.12495e+06	1.69627e+06	1.52491e+06	8.94087e+06	9.30207e+06	8.59943e+06	4.24951e+06	1.59447e+07	1.43121e+07	1.32181e+07	4.71351e+06
									17405000	14203120	14097720	13261240	1	2.36745e+07	2.78927e+07	1.9877e+07	2.46889e+07	2.9315e+07	2.84433e+07	1.81087e+07	2.04603e+07	2.80843e+06	3.22431e+06	2.47215e+06	1.92679e+06	2.20125e+07	2.76301e+07	2.11321e+07	1.73383e+07	1.49003e+07	2.49419e+07	1.45332e+07	1.00886e+07	7.33935e+06	1.38265e+07	8.42127e+06	1.03323e+07	2.64911e+06	4.99675e+06	2.68607e+06	2.81043e+06	3.05263e+07	2.64611e+07	2.49765e+07	1.59171e+07	2.68899e+07	3.0422e+07	1.99061e+07	1.54521e+07
									13414880	14516760	9322440	9220200	0.1	2.69559e+07	2.91312e+07	2.61828e+07	2.29852e+07	2.09141e+07	2.18613e+07	3.36691e+07	1.83366e+07	1.38206e+07	1.88559e+07	1.22651e+07	1.27153e+07	2.14668e+07	3.27662e+07	2.79351e+07	2.03351e+07	1.78554e+07	2.05392e+07	1.71427e+07	1.33467e+07	3.59193e+07	3.3917e+07	2.75143e+07	3.28416e+07	9.09791e+06	8.26783e+06	8.47495e+06	7.58355e+06	2.54091e+07	2.97393e+07	3.43562e+07	1.92961e+07	1.67503e+07	3.1328e+07	2.99182e+07	2.52915e+07
									14508320	11352640	12738360	11041160	0.005	3.35104e+07	2.50337e+07	2.23259e+07	1.79071e+07	2.85925e+07	2.5659e+07	2.25695e+07	2.28221e+07	2.48703e+07	2.82895e+07	1.88314e+07	1.97195e+07	2.47318e+07	2.25873e+07	2.20213e+07	1.94091e+07	2.58986e+07	2.46514e+07	1.66755e+07	2.09659e+07	2.6623e+07	3.23344e+07	2.51995e+07	2.81312e+07	1.57067e+07	1.90227e+07	1.17539e+07	1.03187e+07	2.17839e+07	3.16986e+07	2.07371e+07	2.83494e+07	2.33648e+07	3.3975e+07	3.00921e+07	2.11792e+07
									15949160	13352480	13127520	9174920	0.00025	2.85237e+07	3.05879e+07	1.95826e+07	2.98236e+07	2.97443e+07	2.85991e+07	2.19177e+07	2.02077e+07	2.50065e+07	2.92699e+07	2.60843e+07	2.6934e+07	2.57559e+07	3.07049e+07	2.41439e+07	1.64968e+07	2.82735e+07	2.87675e+07	1.88868e+07	3.35163e+07	2.95501e+07	3.05817e+07	2.99388e+07	2.73249e+07	2.01385e+07	3.75935e+07	2.72848e+07	2.63144e+07	2.84983e+07	2.81825e+07	2.90733e+07	2.44632e+07	2.75119e+07	3.47103e+07	2.73655e+07	3.61287e+07
									13120920	12874280	11939200	12423720	1.25e-05	3.25321e+07	2.9177e+07	3.77505e+07	2.82981e+07	2.97137e+07	3.0053e+07	2.27566e+07	2.29857e+07	3.23002e+07	3.45012e+07	2.55533e+07	2.71195e+07	2.45042e+07	3.82706e+07	2.77052e+07	1.83994e+07	3.17793e+07	3.74417e+07	2.6748e+07	3.1264e+07	2.82652e+07	3.72883e+07	2.56722e+07	2.87227e+07	2.76925e+07	3.65605e+07	2.44453e+07	3.32674e+07	3.9436e+07	3.95528e+07	3.20179e+07	2.77023e+07	3.25591e+07	3.72427e+07	2.84628e+07	2.89429e+07
									12830240	11355040	15988720	9926040	6.25e-07	2.29935e+07	2.95009e+07	2.42294e+07	2.38709e+07	2.61354e+07	2.53053e+07	3.0812e+07	2.95225e+07	2.52833e+07	3.05794e+07	3.09314e+07	2.51245e+07	3.03441e+07	3.84567e+07	2.61347e+07	2.54626e+07	1.70988e+07	3.1994e+07	3.08965e+07	2.97053e+07	2.90616e+07	2.62727e+07	2.86922e+07	2.77122e+07	2.60699e+07	3.73792e+07	2.66779e+07	3.40388e+07	3.23247e+07	3.71804e+07	3.14019e+07	3.7418e+07	3.28279e+07	3.25502e+07	3.04965e+07	3.74511e+07
HCI-011 (E2.3)	2018-12-23	HCI-011.E2	/	/	/	/	/	/	1.00054e+07	9.57481e+06	9.41057e+06	9.91353e+06	100	2.20739e+07	2.40031e+07	1.84262e+07	1.61869e+07	179627	12146.7	282987	151627	3.20099e+06	4.32695e+06	2.93491e+06	4.36743e+06	2.10175e+06	1.32267e+06	1.71959e+06	1.75235e+06	1.37027e+06	1.16807e+06	1.05951e+06	671227	-3573.33	-13053.3	346.667	-4453.33	-11973.3	-10733.3	8146.67	9866.67	9946.67	27866.7	116707	107267	1.72179e+06	1.74179e+06	2.46539e+06	1.71731e+06
									8.33757e+06	8.94621e+06	1.12591e+07	9.78485e+06	10	2.37335e+07	2.14348e+07	2.73309e+07	2.35494e+07	2.08586e+07	1.88799e+07	2.16717e+07	1.96214e+07	1.47367e+06	1.25543e+06	1.87179e+06	1.14187e+06	1.36544e+07	8.94415e+06	1.02112e+07	9.07055e+06	1.14737e+07	9.73683e+06	1.08633e+07	7.60695e+06	1.21687e+06	1.13187e+06	1.22607e+06	1.54347e+06	2.65067e+06	2.39847e+06	2.91031e+06	3.64619e+06	1.05279e+07	7.64091e+06	1.23105e+07	1.17539e+07	9.36547e+06	9.11411e+06	1.29471e+07	1.51694e+07
									1.6111e+07	1.24556e+07	1.01372e+07	9.71537e+06	1	2.59214e+07	2.10625e+07	1.91989e+07	1.42107e+07	1.84055e+07	2.06333e+07	1.97355e+07	1.54919e+07	1.90099e+06	1.80239e+06	2.16151e+06	1.72171e+06	1.75297e+07	1.98261e+07	1.84568e+07	1.30388e+07	1.54956e+07	1.7501e+07	1.5529e+07	1.70596e+07	1.03797e+07	1.06887e+07	1.28715e+07	1.13981e+07	2.24639e+06	2.91903e+06	2.84659e+06	2.25963e+06	1.57068e+07	2.16769e+07	1.61447e+07	1.99045e+07	1.93705e+07	2.15065e+07	2.27068e+07	1.80735e+07
									8.42429e+06	1.50107e+07	9.26601e+06	1.62177e+07	0.1	2.25895e+07	1.93459e+07	2.00577e+07	1.72782e+07	2.2352e+07	2.5206e+07	1.77816e+07	2.51825e+07	9.60807e+06	7.91895e+06	1.03947e+07	1.19375e+07	2.15944e+07	1.886e+07	1.50432e+07	1.93029e+07	1.59495e+07	2.04884e+07	1.72502e+07	1.72721e+07	2.30772e+07	1.55954e+07	2.45543e+07	2.88063e+07	5.02471e+06	4.22915e+06	6.84243e+06	5.79731e+06	2.03601e+07	2.32022e+07	1.78237e+07	1.78863e+07	2.14578e+07	2.16623e+07	2.11853e+07	2.37859e+07
									1.52114e+07	1.07189e+07	1.12091e+07	1.22253e+07	0.005	1.92544e+07	1.38273e+07	1.52487e+07	1.37897e+07	1.9139e+07	1.57258e+07	1.76644e+07	1.33862e+07	1.90495e+07	1.55806e+07	1.4806e+07	1.47909e+07	2.2665e+07	1.73405e+07	1.9792e+07	1.65954e+07	2.11423e+07	1.45149e+07	1.20718e+07	1.45163e+07	1.94561e+07	2.38695e+07	1.54303e+07	1.4673e+07	1.01279e+07	6.61571e+06	8.06203e+06	7.89255e+06	1.66842e+07	1.94223e+07	2.10692e+07	1.49646e+07	2.02969e+07	2.12361e+07	1.72469e+07	1.89712e+07
									1.2267e+07	1.03523e+07	1.4645e+07	1.19149e+07	0.00025	1.76201e+07	2.2682e+07	1.94445e+07	1.79833e+07	1.89405e+07	1.82435e+07	2.26607e+07	2.36623e+07	2.12979e+07	2.09991e+07	1.62325e+07	2.8765e+07	1.96407e+07	1.45264e+07	2.52317e+07	2.23779e+07	2.07469e+07	1.42827e+07	1.57124e+07	1.86366e+07	2.57082e+07	1.62493e+07	2.36381e+07	2.13172e+07	7.77459e+06	9.59411e+06	8.87295e+06	1.14999e+07	1.84293e+07	1.62683e+07	1.92217e+07	1.97854e+07	2.1791e+07	1.93898e+07	2.18228e+07	1.69501e+07
									1.11907e+07	1.37549e+07	1.70236e+07	1.20419e+07	1.25e-05	2.195e+07	2.55334e+07	1.73091e+07	1.52447e+07	1.71972e+07	1.55501e+07	1.87315e+07	1.98531e+07	2.28416e+07	2.50575e+07	1.94485e+07	1.51373e+07	1.78474e+07	1.88115e+07	1.78344e+07	1.78304e+07	1.5522e+07	1.85935e+07	1.59995e+07	1.33854e+07	2.03257e+07	1.73991e+07	1.88094e+07	1.79463e+07	7.33731e+06	8.53627e+06	7.10739e+06	8.97351e+06	2.03848e+07	1.9337e+07	1.68717e+07	1.99164e+07	2.52541e+07	2.57352e+07	1.86936e+07	1.32335e+07
									1.12587e+07	1.14651e+07	1.40412e+07	1.25438e+07	6.25e-07	2.43414e+07	1.617e+07	1.90615e+07	2.20043e+07	2.36133e+07	1.89175e+07	1.99969e+07	2.35039e+07	2.18567e+07	1.95651e+07	2.17829e+07	2.47987e+07	2.26368e+07	2.06243e+07	2.27807e+07	2.31327e+07	1.47786e+07	1.19025e+07	1.86443e+07	1.5549e+07	1.54745e+07	2.13977e+07	1.69265e+07	1.62618e+07	1.29305e+07	9.54007e+06	1.05596e+07	8.71771e+06	2.34433e+07	2.03921e+07	2.01272e+07	2.03274e+07	2.18269e+07	2.06523e+07	2.43018e+07	2.19367e+07
HCI-011 (E2.4)	2019-01-02	HCI-011.E2	/	/	/	/	/	/	1.1498e+07	1.19525e+07	1.59749e+07	1.70123e+07	100	2.96717e+07	2.93945e+07	1.80747e+07	2.17383e+07	213507	2066.67	270067	168787	2.85031e+06	3.89715e+06	6.63859e+06	7.63863e+06	4.93451e+06	4.12527e+06	6.22875e+06	7.76107e+06	1.66083e+06	2.42643e+06	2.14371e+06	950307	-10853.3	-23453.3	-11573.3	-19213.3	-21093.3	-17173.3	28586.7	11186.7	255907	603107	502307	722227	3.03807e+06	6.51863e+06	4.82215e+06	4.57415e+06
									2.01671e+07	9.73023e+06	1.59886e+07	1.10203e+07	10	2.54825e+07	2.6552e+07	3.5195e+07	3.49528e+07	1.50567e+07	1.95771e+07	1.82653e+07	2.21243e+07	2.60631e+06	2.23939e+06	2.25411e+06	3.72055e+06	1.47569e+07	1.46097e+07	1.36707e+07	9.93339e+06	1.72024e+07	8.40615e+06	8.47643e+06	1.31344e+07	519147	446907	718267	469347	7.26423e+06	3.78195e+06	2.99807e+06	5.91675e+06	1.14232e+07	1.04278e+07	9.76367e+06	1.74795e+07	1.62924e+07	1.56226e+07	1.50349e+07	1.39641e+07
									1.43868e+07	1.40863e+07	2.22165e+07	1.09001e+07	1	2.94925e+07	2.97584e+07	9.80575e+06	2.45424e+07	2.42402e+07	2.03751e+07	1.05686e+07	1.61761e+07	4.89847e+06	3.38075e+06	5.89903e+06	4.72603e+06	1.75812e+07	2.80123e+07	1.84325e+07	2.93159e+07	9.50391e+06	1.20229e+07	1.29645e+07	1.11261e+07	1.74751e+07	1.1585e+07	7.65291e+06	1.16735e+07	2.31047e+06	6.21059e+06	4.21995e+06	4.57967e+06	2.00554e+07	3.16818e+07	2.60807e+07	2.26737e+07	1.81668e+07	2.46254e+07	2.63869e+07	2.37355e+07
									1.59849e+07	1.42501e+07	1.95235e+07	1.23277e+07	0.1	1.73031e+07	1.92684e+07	3.91859e+07	3.31641e+07	2.43667e+07	2.81309e+07	2.62154e+07	3.37121e+07	1.78841e+07	1.54886e+07	2.28222e+07	1.47043e+07	4.28776e+07	3.04883e+07	2.93772e+07	2.67549e+07	2.59798e+07	1.44956e+07	1.32494e+07	1.97177e+07	2.01937e+07	1.82902e+07	1.86685e+07	2.48238e+07	1.29383e+07	1.20388e+07	1.81345e+07	1.29347e+07	2.47073e+07	2.94368e+07	3.51855e+07	2.31755e+07	3.56312e+07	3.36357e+07	2.82033e+07	3.25204e+07
									2.23781e+07	1.77597e+07	1.9492e+07	1.70417e+07	0.005	1.51595e+07	1.92128e+07	2.1093e+07	2.33873e+07	2.43971e+07	2.51711e+07	1.80791e+07	1.37009e+07	3.21873e+07	2.29343e+07	2.31327e+07	2.14024e+07	2.24963e+07	3.72793e+07	3.4616e+07	2.3185e+07	1.75397e+07	1.1973e+07	1.3295e+07	1.65979e+07	3.4318e+07	2.46828e+07	3.68121e+07	2.46859e+07	1.20985e+07	1.81957e+07	1.21957e+07	1.16447e+07	2.2048e+07	2.2795e+07	1.57227e+07	1.99013e+07	2.14087e+07	1.91371e+07	3.35201e+07	2.06824e+07
									1.42028e+07	1.44019e+07	1.63622e+07	1.65302e+07	0.00025	1.86952e+07	1.35008e+07	2.59014e+07	2.75679e+07	1.61322e+07	3.07404e+07	3.06366e+07	2.83218e+07	1.96912e+07	2.38395e+07	2.5073e+07	3.24595e+07	3.46491e+07	3.77359e+07	2.6501e+07	3.23076e+07	2.32304e+07	1.50651e+07	1.65218e+07	1.35865e+07	3.42613e+07	2.22703e+07	2.29452e+07	1.8318e+07	1.91703e+07	1.05565e+07	1.87436e+07	1.59327e+07	2.02347e+07	1.99609e+07	3.71417e+07	3.103e+07	2.44084e+07	2.74198e+07	1.66919e+07	2.16542e+07
									2.08587e+07	9.68423e+06	1.54395e+07	1.66824e+07	1.25e-05	2.46289e+07	3.60099e+07	2.17011e+07	2.06969e+07	1.99392e+07	3.03421e+07	1.26181e+07	2.38459e+07	3.4499e+07	2.93664e+07	1.95607e+07	2.43492e+07	3.52166e+07	2.57866e+07	1.76522e+07	1.86789e+07	2.93023e+07	1.93337e+07	7.88075e+06	1.88824e+07	1.86867e+07	3.19187e+07	2.23816e+07	2.78511e+07	2.40765e+07	7.69591e+06	1.27227e+07	1.18899e+07	2.00892e+07	4.5197e+07	2.44467e+07	2.26349e+07	3.6751e+07	2.57303e+07	1.59342e+07	2.36211e+07
									1.11525e+07	1.02092e+07	1.30325e+07	1.17081e+07	6.25e-07	2.39312e+07	2.19504e+07	2.81827e+07	3.23232e+07	2.32278e+07	1.16098e+07	2.22668e+07	2.59837e+07	2.24355e+07	1.98993e+07	2.162e+07	2.83191e+07	2.34056e+07	2.2497e+07	3.71532e+07	2.98982e+07	1.13364e+07	1.48277e+07	2.15805e+07	1.96748e+07	2.59907e+07	2.02929e+07	2.13671e+07	2.49726e+07	2.07723e+07	1.59303e+07	1.06486e+07	1.87552e+07	2.6799e+07	2.73057e+07	3.51959e+07	3.71746e+07	3.28503e+07	2.75127e+07	2.37286e+07	2.67639e+07
HCI-012 Day 214 (1)	2018-04-18	HCI-012	/	NSG, 5	214	14	4990000	13	946001	606184	1.10791e+06	544605	100	1801976	2401496	2837904	1571512	12688	-2600	11416	488	5456	65192	14152	31416	112336	563672	51368	232152	127160	44456	115744	49896	-5896	-6048	-1792	-3256	-3816	-4496	4160	2696	-4272	-1768	1080	42000	284952	920584	420384	630848
									248724	757965	493601	799795	10	2911616	1016680	1586656	444432	60256	175200	167960	289464	90240	77288	192832	44144	1161336	558872	477304	1311440	448392	490648	544728	303928	13880	13816	5808	9304	1292232	525688	1448280	632240	125528	606544	213032	144520	483592	454416	473392	756752
									716424	792426	1.1572e+06	596630	1	3158464	766104	999624	2301040	1842496	3604808	1124152	534592	548600	323104	1041952	277776	1254568	1874832	1087144	1031440	390960	363880	179600	382040	20016	42680	42584	42064	791896	996672	1575376	1223944	1220112	1380888	818456	443688	2114480	625720	1728440	1011216
									491808	1.09159e+06	570074	821207	0.1	947304	1244232	1158816	2731984	1472704	2581736	391328	1902528	1612128	1772272	584280	1199960	605200	2628344	1272648	1901496	784976	407224	289424	236896	66800	333016	147552	89496	2143200	1391184	956056	978416	498392	1826920	1369608	2455032	1523920	470296	959400	2678848
									924615	923882	733111	997319	0.005	1917232	1306784	1312448	966472	1443520	2056144	1117016	1301032	1666928	571888	1623832	1586600	2016864	1975280	962712	3489288	197920	323424	521408	606456	803896	1257960	830720	1677048	1605840	477352	1095048	1144320	395592	1208248	1484800	1332864	1834616	1373424	1785456	2483344
									295383	805017	620109	609914	0.00025	4020520	568464	972800	465656	1361632	4098840	492104	1357880	2235296	1683912	1951168	2014200	1810088	3096512	1951088	1484704	434240	552712	425432	453048	1525240	1312024	852296	2132936	507656	640800	846368	1488416	2001024	3189400	1158296	725880	2325144	1128496	2356600	1514416
									559329	430831	566854	542694	1.25e-05	1913832	2063240	1022824	1869688	1437616	3168872	1107656	1768464	1983408	1356640	2997936	926384	2156536	815248	1209704	2462744	333552	970792	637216	226184	801032	839904	1165320	1712424	1039336	2120960	1043464	1589632	1116032	2160440	710816	1668856	1373200	1275824	1533016	1296064
									521138	466718	788330	542916	6.25e-07	3045912	1684752	779464	2323576	1063088	1340768	873928	1194424	1812792	1468576	2704776	1569032	2672872	1166656	390528	2718160	342144	386592	758680	407496	1618288	3218584	3369144	3456520	959120	1686904	1790720	790688	1802248	1803552	2439920	892416	2567440	776232	1552688	1232896
HCI-012 Day 243 (2)	2018-05-16	HCI-012	/	NSG, 5	243	16	7200000	14	9383480	6243160	4856200	3722400	100	12738160	26844960	12519880	12335040	110600	-39600	79160	32200	190240	184960	207520	140400	2368800	4155040	2263000	2535840	4644200	1656360	2128760	2250800	-32560	-41200	-34400	-37160	-41000	-39760	34640	40600	640	25920	57680	54840	6893680	8813080	7627200	5711240
									7334560	5220880	4239000	5957080	10	13247360	15635960	19662240	15805920	8051240	11925080	12455480	10142520	826160	388560	702040	772840	9085000	5780680	9967000	7003720	5169600	4202160	4978880	6711000	45680	542560	763720	329800	12283960	12882880	11933520	10849600	6736920	6901880	8445040	4495360	6936800	10107160	11354320	11268840
									7854160	6583880	9067640	6343600	1	14656240	14408320	15248720	14376760	14163760	14643000	6859040	8673720	4075080	4721520	3968960	3761480	11243800	10148160	12197360	13002480	6065440	6031040	3463840	3840880	758680	340000	221520	268360	13183840	9576000	8504080	10037160	10603240	18945360	12155680	9794800	10866320	14268800	10785760	8586760
									7388040	6437280	7497200	6564880	0.1	11310040	16014240	11371440	10698240	13777880	16672440	16620920	14987680	5913680	9761600	13478840	11999840	14575920	14068560	16330720	20530520	3656320	4512600	2646640	3694320	715200	1723200	1702200	2207680	7864720	12520800	19409080	12411960	13169440	15881400	16234560	18982200	11687840	16929720	18542720	15702160
									9709120	6440680	9348520	6480320	0.005	10014800	18768840	14965400	14500760	7409040	16467920	17640320	16176480	19241320	20890800	13111920	14953720	17566080	13593680	15474440	11002400	6918400	6915840	2279920	8131520	11492560	17251280	14192600	12677000	9942000	15618480	12461880	8584880	22121040	15841920	15106440	11826680	18117200	15721400	10560040	15047520
									7515160	5843680	7555520	3890040	0.00025	14840840	7119480	15910320	13977600	14423680	16719240	21739320	15378440	15575200	18113880	17329280	13418160	9715120	14558160	20916720	15344680	5395640	7603000	5974400	16810800	13426520	18728000	15637560	16533760	17366520	19618080	6801880	9746400	14631960	16848840	13511720	13427280	12895640	6831920	17355680	13461880
									6509320	9188240	8543520	8178080	1.25e-05	20161680	17539000	22541760	15691920	24116000	24237920	13864760	14117640	21713920	16264440	16504520	21381840	17946240	20657880	9279360	10769280	8774680	8767520	13695360	10818760	16842960	20208680	16549600	8124440	8061800	11428800	12443040	11649000	19850720	20013200	15338200	14969280	18613120	16711600	12083320	8747280
									5402760	6996000	8570120	5904320	6.25e-07	18340920	18611200	22358360	16503920	11621520	15409080	18501920	16134200	18307480	14229560	22425320	12475160	13725600	19899600	17001280	17129160	9815360	12463480	11882680	11352680	11610400	12713000	18382200	17167120	13933320	11378920	13529800	12137840	15349440	14322960	13439040	19373240	14761720	14654800	10632880	15420440
HCI-012 Day 256 (3)	2018-05-30	HCI-012	/	NSG, 5	256	12	9100000	14	8844000	11844680	9382000	8245320	100	20782000	21067240	9201160	17021800	44280	-80800	78520	-52840	295800	156520	29760	248480	4320720	3881800	2512240	4966520	4336760	3770320	3009480	4416640	-68840	-81720	-65400	-79120	-73400	-78960	22040	-6880	26040	61040	225600	78560	12084720	10929400	6159160	12048880
									10379040	13815120	10056000	8114880	10	20536440	14457320	18656680	22343240	9626520	4630040	18083040	10533320	884960	611600	1700520	1037520	9619120	8094320	9922280	12004840	5874360	4879920	6394760	4303040	413000	247440	345720	302440	16784840	11104000	18599360	12160640	12189920	13655920	11499120	14380280	10495800	18117120	11046960	13799600
									9839840	11038400	9604160	8809000	1	21240840	12722080	13909320	18074400	24206760	23490600	18175240	13701720	9760040	12350680	4453200	5049400	11972240	18451280	6437120	16184840	8727120	8641600	5683000	2436000	1154360	944280	80160	137720	9729880	17131920	13281960	15712720	16326360	23729520	13760280	10347800	24380960	28324600	17692560	12851040
									6241240	8627200	8495160	5145920	0.1	15862480	18816240	20872200	15316640	20419000	17621160	24131440	24110520	12540480	21235040	22405440	19942360	20033360	28356960	22455680	21992840	4839400	4035640	3921800	7026600	2919280	255560	2256040	6819920	9169960	17229800	16076960	20054200	19918120	16941720	24215200	15755040	19086600	18439320	26752360	24566240
									11693480	7724480	10453720	9046760	0.005	20926960	17861560	10970440	17770640	24621240	23320840	20484880	24947680	24372960	19285920	15932800	21253120	22040080	23200480	15984440	21421800	12454720	17414720	10485840	21245120	21178880	17643440	19810480	8885840	16424760	22882960	15822160	11594680	13469560	25019760	16978680	27823040	29137080	24103440	9495400	20341720
									11484680	8294880	11894800	6174600	0.00025	17682360	11489240	27051280	30499560	20212400	10050880	18390960	18940120	22860920	17699920	18965240	23649400	21146280	12874280	30616040	20272400	21744040	14570520	28089720	19605440	18089960	24397360	12421440	29168040	23771600	12139160	17994960	14222160	22076200	25171720	21644920	25890240	18187160	13055760	18082360	21030840
									11269800	12735480	9158920	9477840	1.25e-05	39996560	28460320	24762880	25636240	19325360	19109680	12440680	17106200	24507120	29613280	13649280	21002480	26388760	26907640	17158640	23508720	26841200	24456680	20198000	19547040	20076360	20560320	11032400	23129680	25449040	27343920	14142600	19558480	15242600	20818160	23161360	24388680	21864320	25256480	24715240	24257160
									14665840	7801160	9279880	6506560	6.25e-07	26492640	17443680	21069440	19524480	23784080	20302960	25708840	19316200	22053200	16772200	20836040	18701920	26984080	16813840	22783680	27200360	22516080	17786040	16509080	25841560	22234160	24287680	23187080	21915480	11543800	15019440	21948080	25034840	22779960	24902400	23025040	19228920	25120040	13572560	21590720	20095560
HCI-012 Day 284 (4)	2018-06-28	HCI-012	/	NSG, 5	284	19	8.25E+e6	13	9.63767e+06	4.85359e+06	1.46451e+07	8.88731e+06	100	1.75803e+07	2.3476e+07	1.40626e+07	2.47029e+07	136693	-23866.7	156493	23973.3	99613.3	66173.3	69333.3	103173	1.02117e+06	4.78981e+06	4.56233e+06	9.96697e+06	407853	209653	296373	342853	-25786.7	-21426.7	-22506.7	-21946.7	-26346.7	-25666.7	-14866.7	-13226.7	-24266.7	-13346.7	-3866.67	773.333	2.12113e+06	1.13121e+06	1.93777e+06	511053
									7.45171e+06	3.40431e+06	1.1656e+07	4.97459e+06	10	1.66806e+07	7.30041e+06	2.58869e+07	2.2662e+07	3.23321e+06	7.58345e+06	5.89849e+06	2.35632e+07	346813	348733	1.46737e+06	646693	1.80239e+07	1.09359e+07	2.64446e+07	1.72869e+07	2.07437e+06	2.26217e+06	5.23585e+06	3.89005e+06	494773	137733	464253	723413	1.74829e+06	2.04229e+06	3.92805e+06	1.27385e+06	3.73385e+06	2.00617e+06	4.64357e+06	3.45685e+06	7.23861e+06	1.26152e+07	9.32277e+06	9.78921e+06
									1.39275e+07	7.11819e+06	9.39503e+06	1.00954e+07	1	1.71987e+07	1.47559e+07	1.48377e+07	1.38625e+07	1.49678e+07	2.43024e+07	9.70465e+06	2.01542e+07	9.07965e+06	6.05309e+06	5.79741e+06	6.67661e+06	2.10023e+07	1.59807e+07	1.00406e+07	1.16819e+07	5.58673e+06	7.68933e+06	3.80393e+06	4.70741e+06	592973	343653	176253	80133.3	6.00137e+06	7.34277e+06	3.39729e+06	3.87097e+06	1.59797e+07	1.92705e+07	1.25899e+07	9.50229e+06	2.27917e+07	6.41269e+06	1.46262e+07	1.38785e+07
									1.04277e+07	4.33467e+06	1.25838e+07	8.99047e+06	0.1	9.22785e+06	1.07381e+07	2.48177e+07	2.29039e+07	1.39645e+07	7.70725e+06	2.95772e+07	2.21156e+07	1.98794e+07	1.10486e+07	1.99523e+07	2.08511e+07	2.24231e+07	2.25738e+07	2.64817e+07	1.92349e+07	5.66253e+06	1.99409e+06	5.89469e+06	7.12729e+06	869573	1.41489e+06	8.62949e+06	4.08517e+06	1.62979e+07	9.16221e+06	1.7658e+07	1.92467e+07	2.40905e+07	9.43949e+06	1.84041e+07	2.48823e+07	2.03173e+07	1.80273e+07	1.65555e+07	2.3963e+07
									1.6514e+07	7.31503e+06	1.04529e+07	1.29438e+07	0.005	2.54719e+07	2.32985e+07	1.04825e+07	9.01801e+06	1.25397e+07	2.63422e+07	1.63619e+07	2.05537e+07	2.13957e+07	1.63579e+07	1.44829e+07	1.7372e+07	1.99489e+07	3.99952e+07	1.53313e+07	2.4347e+07	2.01684e+07	1.61215e+07	9.88781e+06	8.53393e+06	1.85951e+07	1.59183e+07	1.96272e+07	1.16348e+07	1.11731e+07	1.67352e+07	1.13527e+07	1.65761e+07	2.24927e+07	2.38655e+07	1.74325e+07	1.35613e+07	2.44562e+07	2.41788e+07	8.01017e+06	1.05393e+07
									1.09754e+07	6.69743e+06	1.06974e+07	6.67907e+06	0.00025	1.75332e+07	1.34827e+07	3.47673e+07	3.06767e+07	2.25377e+07	1.17218e+07	2.9024e+07	1.78801e+07	2.05279e+07	2.7222e+07	2.51379e+07	2.97242e+07	2.92847e+07	1.45341e+07	3.21426e+07	1.41598e+07	2.92674e+07	2.09542e+07	3.10775e+07	3.11722e+07	2.54334e+07	1.2533e+07	2.76227e+07	1.51677e+07	1.43043e+07	1.52904e+07	1.54241e+07	1.41743e+07	2.47619e+07	1.50546e+07	2.85688e+07	1.76025e+07	2.0153e+07	1.06949e+07	2.11211e+07	1.63257e+07
									1.29765e+07	1.40389e+07	1.20354e+07	9.11635e+06	1.25e-05	2.70591e+07	2.47775e+07	1.63626e+07	1.43827e+07	3.62964e+07	2.89207e+07	2.16883e+07	1.47546e+07	3.1626e+07	3.27947e+07	1.32853e+07	2.62088e+07	2.58777e+07	2.1743e+07	2.28813e+07	2.30994e+07	2.34312e+07	2.30105e+07	2.54723e+07	3.12769e+07	2.62255e+07	2.55337e+07	1.57993e+07	2.41926e+07	1.00149e+07	2.48772e+07	1.01517e+07	2.17929e+07	1.97059e+07	2.4419e+07	1.53763e+07	1.9402e+07	2.81481e+07	2.46341e+07	1.22511e+07	1.90813e+07
									6.74371e+06	7.75843e+06	7.53291e+06	5.37859e+06	6.25e-07	1.76608e+07	2.2485e+07	2.20031e+07	2.68673e+07	2.64979e+07	1.54509e+07	2.63198e+07	2.34577e+07	1.63157e+07	1.43344e+07	3.10457e+07	2.84197e+07	2.09806e+07	1.30315e+07	1.80324e+07	2.06834e+07	2.14158e+07	1.95885e+07	4.05501e+07	3.37788e+07	1.98465e+07	1.15242e+07	2.78305e+07	2.5059e+07	1.04978e+07	1.47077e+07	2.79765e+07	1.81719e+07	2.03276e+07	1.72715e+07	2.39509e+07	2.40677e+07	2.66231e+07	1.27888e+07	2.36852e+07	1.91644e+07
HCI-015 Day 333 (1)	2018-04-18	HCI-015	/	NRG, P6	333	19	14200000	20	513962	592726	806256	651722	100	1038403	930083	2144747	1249563	9826.7	2954.7	15331	8898.7	231347	168835	255339	353971	324691	350435	192467	292107	31571	40963	35779	10299	810.67	-797.33	-413.33	2602.7	-1405.3	-1421.3	3354.7	2050.7	3346.7	2410.7	7290.7	7834.7	253395	98259	205043	62251
									571288	1.45901e+06	276557	1.15609e+06	10	2814395	1141331	1572739	233115	347203	712907	221683	341851	493867	287387	343243	417715	568779	793011	367219	640371	425451	134907	229835	262427	53771	44523	60611	66691	636387	250027	981419	841763	197115	314619	61387	297091	414011	257611	702771	395091
									380827	600825	989943	302696	1	2796035	447035	1234907	1184875	588475	603243	363203	1599995	216467	205651	265819	299819	1450643	1282395	219675	164659	420955	205515	436427	133499	94067	75411	37139	226915	1113139	298595	287331	420851	283691	383451	350515	484747	506539	538683	688643	475867
									275213	219441	559389	743748	0.1	844451	914419	913979	1259787	575715	901931	416051	420123	593955	753499	559507	486683	535835	253139	278563	1322707	251363	102491	166347	323667	107827	255771	153675	210851	445891	97387	534211	260171	562763	347947	200739	830555	699603	610691	1546659	647531
									647289	467460	811227	322502	0.005	1089387	666235	1045347	299019	1065363	350331	879499	545587	1294307	883875	1137835	927531	594691	882259	979459	1503091	217795	172827	346675	225403	921995	1581523	171683	679027	765155	246571	655683	335195	670483	761435	636795	946819	260731	1049107	1081443	1176011
									260570	736762	610805	474215	0.00025	1573995	349051	239635	2082947	1695003	614923	1088723	642331	820091	800179	745219	1770555	953835	805755	863995	420019	533867	330299	348091	597211	732523	1069267	281915	756939	741371	405939	451131	596275	1391651	775323	494795	371851	348235	163299	983915	819243
									401209	371999	530697	300815	1.25e-05	1100595	332491	666515	727955	531451	436043	363131	332083	1300331	799795	449371	964075	1252379	1033723	58323	1009411	568483	450851	468059	270139	1037403	1262483	372763	1473283	630979	663187	619699	501075	604947	686811	469739	404019	347411	392931	1217859	1062763
									258209	782266	607887	159946	6.25e-07	1492523	713203	237299	544355	1296091	1016163	1189027	453427	522291	521307	673403	1783115	1697459	598571	243035	665139	566675	219571	367267	220499	142995	662643	1769219	926987	943467	607707	471123	710699	2484603	1410515	230515	623931	977723	592435	191147	110139
HCI-015 Day 355 (2)	2018-05-09	HCI-015	/	NRG, P6	355	20	18400000	22	1531112	942448	1836040	1079280	100	2930133	1984837	173789	568733	10861	-1010.7	14085	8677.3	125389	358709	140573	357525	502061	2355525	598245	146213	199565	107485	99877	160621	3437.3	5381.3	-2474.7	1437.3	-6754.7	-6418.7	-3106.7	925.33	-3650.7	18245	2261.3	21429	806213	2181061	1162453	973797
									1554400	1069176	897952	954016	10	707213	1085637	2104189	1607325	1455069	773069	3344525	1434421	636877	669293	568661	1308525	2399021	2537853	3068349	2518629	367085	514021	1068109	1111037	115285	68333	116933	59589	201157	812229	313725	274397	276597	465253	934533	859917	511901	503677	598645	693021
									1023016	1197784	1048808	2746400	1	569693	1302309	1186485	752845	2044605	1809069	841053	932837	1259341	2333117	737653	502733	2841797	1402021	1154701	1310333	3359293	1556349	325261	621733	419101	66725	515605	156077	1006693	1417797	443453	294645	3089821	3476765	1261437	909205	746765	2864981	1150733	1212701
									823688	983056	1364344	724760	0.1	534045	1326213	3392909	2188893	2591149	2619653	3799125	1698621	2407797	805621	1596469	3153653	907581	1776517	1098941	1916805	945581	858125	619653	446845	495709	220493	825765	1423621	2469613	1185325	2387181	935645	909709	1493413	2057613	1927621	1762509	1672589	807053	1989509
									1886352	1514096	1259512	1832816	0.005	4174757	3388837	1660221	1384877	2480869	2790125	1165661	3289461	1524661	2063549	1478165	1461485	4177925	3290893	402477	548885	2616365	631653	907581	623181	856037	1156629	735109	715661	2968285	1673221	3280821	1619293	676581	1498573	1086693	3737293	3032661	2236789	2347245	3508941
									1038872	369944	976096	518416	0.00025	4287717	834989	3373205	1317677	2450709	3516125	2023829	2289717	2618581	3091149	3495005	2711325	2694509	753901	2566277	2952741	580013	310157	925773	878581	867973	503589	3149293	1290309	2363709	751269	1345837	906653	482437	3482797	2553125	2884989	540021	3057733	3341509	2578661
									674704	716832	1188752	1315744	1.25e-05	2014725	4863845	1757669	3583053	3229893	3546645	4741589	3144693	2805653	3714165	2051549	2713549	3179877	2987565	349477	351845	1307389	2187061	758501	411877	2477741	4134053	2737941	2305493	3085525	2401925	699701	1670685	4958901	4711949	2101845	2287853	2904093	3158221	1201221	2199453
									928328	742512	1684552	1746232	6.25e-07	2575309	2669109	3459765	1812725	2487757	3106349	2423853	1393821	1602445	2274709	1976157	1174109	856965	2088141	2764189	2320421	739445	1029781	565357	1528333	2179421	1086405	3274149	2881253	1616997	1585685	2806349	2666685	3432677	3510429	2893053	2673021	3244965	1038757	2492965	3911541
HCI-015 Day 369 (3)	2018-05-23	HCI-015	/	NRG, P6	369	21	14500000	14	4.17439e+06	4.39155e+06	8.87895e+06	8.06167e+06	100	1.61685e+07	1.36764e+07	1.41286e+07	1.23437e+07	42093.3	1093.33	71453.3	34333.3	3.46637e+06	6.19673e+06	4.35489e+06	3.60833e+06	8.10013e+06	4.76457e+06	9.67717e+06	3.27317e+06	1.47277e+06	834893	1.13421e+06	1.05121e+06	30213.3	4893.33	-9106.67	-1186.67	-35106.7	-35866.7	10013.3	13533.3	-13746.7	80933.3	499733	49613.3	8.65185e+06	9.51245e+06	8.88977e+06	4.60853e+06
									8.65247e+06	6.13891e+06	8.43391e+06	7.78935e+06	10	1.21306e+07	1.29507e+07	1.40894e+07	1.78397e+07	6.35245e+06	7.80261e+06	8.44885e+06	6.64569e+06	4.68449e+06	4.33305e+06	4.41157e+06	5.85909e+06	6.64681e+06	6.85517e+06	1.25877e+07	1.23834e+07	2.61273e+06	6.14461e+06	5.53457e+06	7.46557e+06	514853	1.19273e+06	888333	1.03817e+06	7.67073e+06	7.78377e+06	9.20833e+06	9.98945e+06	4.41169e+06	4.57777e+06	2.70793e+06	4.14897e+06	5.65121e+06	8.07045e+06	8.43393e+06	1.04135e+07
									5.14643e+06	5.10107e+06	7.37563e+06	9.20347e+06	1	1.14328e+07	1.32721e+07	1.27007e+07	8.68385e+06	9.36709e+06	1.10943e+07	7.03897e+06	4.46365e+06	4.97889e+06	5.03549e+06	8.60289e+06	5.97745e+06	1.50255e+07	1.35519e+07	1.47137e+07	1.52227e+07	5.22725e+06	3.11001e+06	4.36237e+06	2.14237e+06	1.65469e+06	854453	760733	556493	9.42501e+06	1.07915e+07	1.86842e+07	1.0452e+07	2.09285e+07	1.43992e+07	1.40935e+07	1.27075e+07	1.28379e+07	1.49503e+07	1.08099e+07	1.24612e+07
									5.51275e+06	5.93519e+06	9.63491e+06	8.02027e+06	0.1	9.04937e+06	1.44975e+07	1.37473e+07	7.21533e+06	6.27881e+06	1.45644e+07	4.58085e+06	1.30257e+07	9.90969e+06	9.04753e+06	1.52155e+07	1.26597e+07	8.96881e+06	1.38087e+07	1.33595e+07	1.75518e+07	5.12821e+06	4.35913e+06	5.10613e+06	6.38489e+06	1.85085e+06	4.02701e+06	4.91345e+06	4.15601e+06	8.64369e+06	8.41577e+06	1.53595e+07	1.18662e+07	9.13209e+06	1.00523e+07	1.11582e+07	1.61973e+07	1.18764e+07	1.5632e+07	1.24413e+07	1.55634e+07
									7.04699e+06	5.54975e+06	5.86355e+06	6.44571e+06	0.005	1.83091e+07	1.54979e+07	1.20334e+07	1.19654e+07	1.47984e+07	1.44588e+07	1.60502e+07	7.25945e+06	1.2643e+07	1.49269e+07	1.20577e+07	1.1476e+07	9.20297e+06	1.41623e+07	1.52627e+07	1.00991e+07	6.85965e+06	1.00159e+07	2.78925e+06	4.42777e+06	1.40529e+07	1.82588e+07	1.56473e+07	5.42769e+06	1.57874e+07	1.36324e+07	1.02663e+07	7.96481e+06	1.4041e+07	1.59892e+07	1.66034e+07	8.25213e+06	1.48532e+07	2.10681e+07	1.35891e+07	9.30237e+06
									9.19423e+06	9.34039e+06	6.37459e+06	6.78871e+06	0.00025	9.62965e+06	1.11225e+07	1.46312e+07	1.32695e+07	1.23632e+07	8.68017e+06	1.64645e+07	1.28297e+07	8.85153e+06	1.66047e+07	1.29669e+07	1.73987e+07	1.12981e+07	1.28953e+07	1.3625e+07	1.597e+07	6.20109e+06	6.89493e+06	5.60221e+06	7.62277e+06	9.73181e+06	1.01307e+07	1.50868e+07	1.52291e+07	7.93489e+06	8.66565e+06	1.14893e+07	9.73709e+06	8.14481e+06	1.15798e+07	1.4404e+07	1.34865e+07	1.19579e+07	1.10856e+07	1.23047e+07	9.31853e+06
									8.24567e+06	7.39159e+06	4.87031e+06	6.51343e+06	1.25e-05	1.69911e+07	1.55325e+07	1.09583e+07	1.66962e+07	1.29685e+07	1.53149e+07	1.63198e+07	9.79845e+06	1.06085e+07	1.30859e+07	1.74912e+07	1.44103e+07	1.63333e+07	1.52123e+07	1.68797e+07	1.49546e+07	1.15126e+07	9.54853e+06	5.12865e+06	2.37693e+06	1.49318e+07	2.0858e+07	7.34249e+06	1.10113e+07	1.20014e+07	1.43053e+07	1.17412e+07	1.51383e+07	2.12507e+07	1.38148e+07	1.06243e+07	1.75305e+07	1.80093e+07	1.57597e+07	1.79704e+07	1.39163e+07
									8.60287e+06	7.92239e+06	5.74347e+06	7.34383e+06	6.25e-07	1.4384e+07	1.48696e+07	1.05681e+07	1.23341e+07	1.18229e+07	1.05263e+07	1.22301e+07	1.46878e+07	9.41541e+06	1.24044e+07	1.30517e+07	1.52013e+07	1.09734e+07	1.62903e+07	1.38548e+07	1.68535e+07	1.17374e+07	1.40363e+07	1.24921e+07	1.18719e+07	1.53055e+07	1.29209e+07	1.9136e+07	1.39745e+07	8.77801e+06	1.02979e+07	1.40594e+07	1.45881e+07	7.89213e+06	1.60266e+07	1.48239e+07	1.4378e+07	1.26103e+07	1.37281e+07	1.67889e+07	1.66953e+07
HCI-016 Day 305 (1)	2018-04-18	HCI-016	/	Xeno, 4	305	17	13500000	19	1.16847e+06	574092	862499	483249	100	3564024	2210640	3893032	4225848	14824	280	42792	22648	490120	977160	947456	317856	1489880	1192952	1108720	870976	51712	15376	70288	58944	-12744	-12272	-8984	-9960	-13416	-12832	-4720	-3504	-11424	-5328	-2872	-1536	990768	524728	474056	722296
									1.26771e+06	1.56054e+06	1.14964e+06	839725	10	2427304	1850224	2320360	5306072	1832224	2331616	1297704	2607016	1221120	795104	926024	736104	3270688	2774280	2029424	1410200	1463536	1008976	1254152	872416	19112	34184	44760	58520	625704	777016	3441904	2205664	809176	157896	258264	150888	755456	1338160	1230832	2552104
									1.55196e+06	1.15618e+06	1.0708e+06	517509	1	1983312	2178544	2499640	1901024	2698176	3241352	2349952	2324608	1118152	1166576	1128976	801568	2020936	2093000	917152	1562504	909200	903872	1323888	1093992	95640	100952	134272	93928	2428336	1394104	1462416	1136480	2080832	2259968	1061720	2832536	3079680	1162488	2875784	1296160
									952724	780121	544624	426249	0.1	2825920	1879656	2556872	2927216	2060176	2623568	3008680	3610064	2170864	2528904	2289232	2563464	3221592	3548432	3041344	1448104	915184	1245584	730264	952456	1581056	1436056	1115136	708264	2389072	1615680	1942848	1156760	3769328	2168480	1779496	2348768	3770176	1055056	4307920	895920
									667339	563123	2.24533e+06	713671	0.005	2887752	2272448	3463896	3214600	3795352	3454352	1554768	2302496	1641008	2441256	3264280	5418768	2292656	3093512	2297584	2904448	1132344	765048	1174640	1239776	3152600	2072864	3374256	4675024	1886584	1274520	2478808	2346104	3100416	4460632	1401208	3082464	3800912	1597848	1635248	1712912
									322583	1.25748e+06	620490	1.27305e+06	0.00025	4561760	2681440	2049584	1562928	2915424	5344360	4033888	3666000	1630720	1502432	3022560	3150480	5205560	4712352	2481168	3336144	2469680	1157944	2038904	936656	2104112	4588104	1481688	2433200	2055832	1253272	2103712	2804880	2380768	2655832	818184	2607552	1476080	2195976	1609256	2487288
									1.61754e+06	471245	1.18855e+06	561620	1.25e-05	5276736	3383416	4089680	965856	2501784	3181016	1433592	3529248	2947312	1747552	1317656	2759144	2694704	5374656	2288648	3149576	2624504	1129664	1013488	1034592	3440672	3801592	1606296	2339192	2855504	1208984	1991800	1283576	3481216	2103000	1464984	1373104	2892264	2567056	2078080	3662456
									648439	471745	656654	1.11357e+06	6.25e-07	1245472	1767744	4159808	3990616	4639344	3774104	2327272	3687824	3070288	2957672	3757880	3436376	3457592	4290224	3172472	3445840	2052584	494992	1301432	1268440	1528360	4097880	1489864	2510904	2600224	2070664	4266456	2452736	1760072	2858888	2882816	4071488	1602512	2559264	4042920	3327184
HCI-016 Day 327 (2)	2018-05-09	HCI-016	/	Xeno, 4	327	18	14400000	22	1001712	714680	1335864	1144808	100	1501096	2621280	833920	1836768	13728	808	24576	9200	849912	689592	382512	369064	647944	1126160	380872	665072	50088	144888	98160	26848	-9448	-9512	-8056	-6232	-9480	-8864	8448	1152	-7688	3992	-2008	8864	1560824	587872	1436016	1581048
									1211168	511240	1298536	1414064	10	1277592	2915064	1901600	2302064	1728240	816032	3530072	936056	876656	783704	1558432	419352	1252680	877040	1788424	1893696	587264	259728	836768	521504	34360	47432	76352	93056	2885976	930136	1762064	1095424	139384	149952	533208	437136	1467024	1439128	2998568	1151328
									1523344	1035136	2302040	1598752	1	1305272	1579248	349880	1985936	2080416	3037352	827488	3755712	444152	1859072	445808	951392	1291824	914264	1113520	2508560	924880	944408	413176	505816	60640	167424	77824	53216	983840	1020776	802416	1540328	2287984	1602296	1518520	1853168	4336576	2962016	770264	599536
									2265464	339672	820232	1056320	0.1	4794960	1118376	3367072	823176	1828416	1195960	3764912	3329840	1412216	1354440	1115552	1383864	2345144	1925808	4111024	3600088	1103000	854824	745256	1051696	2372352	932624	1477640	1907280	1811984	2440208	2053720	1214520	1380424	2390920	2564272	1440168	1416640	1143088	1303600	2017936
									1030784	737672	1864336	1921608	0.005	1106088	2215744	704352	3882464	5014864	3188568	1243648	3828728	1945280	2640184	1410224	662408	2212016	2956808	816112	2514904	995416	338744	405624	443408	1928392	1105232	795152	1640968	1515448	3374520	778104	2128576	3667256	1407432	474032	2589040	2914080	2862408	500008	1780176
									1610864	1242952	3062792	1310816	0.00025	1988192	990296	3395376	1619560	2151376	641912	2074792	2127448	2560544	722400	4191976	1101904	1670872	1888392	4329584	1855848	344760	186176	927872	364960	1373840	907520	2042064	1222456	1675352	1500224	2528368	1555888	3963160	626912	1048560	1092880	703320	714584	1562984	2547080
									1146624	1483656	3648368	2214504	1.25e-05	3287200	2046448	1527776	849816	1956216	4035000	890328	1134240	2169568	2800432	471000	3523832	2612760	4899984	1545000	1974328	1075680	1866824	1194936	1196424	2978984	2461496	1364152	1092344	1909192	1437720	705104	2093936	2231344	2083760	2880136	1881064	4483184	2312288	633624	3161496
									1070696	765640	2491328	1214904	6.25e-07	3160880	631112	2142400	2353176	1217184	624384	3265248	1912200	1699856	2411888	2964320	1895624	3101912	1137560	1742944	2954200	932424	1246600	2370104	474840	2139120	1041584	1733640	1508816	1348704	735400	1109232	1291120	4757768	2246600	1669360	2714232	1291912	2376464	3239920	2756568
HCI-016 Day 341 (3)	2018-05-23	HCI-016	/	Xeno, 4	341	19	1130000	14	7.13735e+06	9.82235e+06	8.12091e+06	1.24919e+07	100	20600080	16583120	17251240	11168160	37280	-27400	54280	21280	5190440	7555440	6789520	3670120	6874400	10840440	8568600	6798640	1085160	1079880	1136080	821520	-28120	-37440	-45240	-23560	-50520	-51080	-8880	-2520	-41160	-1440	-26200	880	9574560	10264680	7853560	9213720
									9.55311e+06	7.52299e+06	8.49259e+06	5.19147e+06	10	17316680	18712840	16035760	17721360	9230560	7783040	13597640	14923640	3192600	5875840	7141400	7404240	13554280	19716440	13417760	16097480	6183680	11013920	5835480	6317920	447120	735560	601000	1378240	8098600	8915240	13362400	14946720	4130080	1894320	4817800	3748960	10826160	15690560	13645800	14969880
									1.00331e+07	7.32775e+06	8.27479e+06	9.10919e+06	1	18091640	17503320	15495320	10218840	13835160	14186480	12532400	8308160	7294720	7644280	8330160	5603680	18175040	19479560	15519120	9746080	10079120	7432400	7685720	4767000	223920	380920	163520	200120	18415400	9109040	7974800	5555320	17506040	12646360	11567280	13776120	21472440	14597880	8702360	11384480
									9.04551e+06	8.50415e+06	6.72327e+06	4.73467e+06	0.1	8378960	14724760	13466960	13557480	7096760	9395120	14417040	13819720	8833600	8644760	13806520	16597760	7972800	9704640	13455800	18124600	6091040	7176480	8120440	6510040	6891280	4391920	9870240	7437040	7537680	9148280	9654400	12479680	11734160	14514680	17112760	10497360	17885000	13103720	19935280	20544560
									6.72159e+06	9.15283e+06	6.88503e+06	5.01079e+06	0.005	16575280	19209720	18071920	18379880	15319080	19089240	18273080	8853720	12018880	12754160	14064760	8359480	17673120	14152280	12866840	12757680	3561720	7363320	5089840	5801840	19808760	16129400	12933840	9695960	12638720	10555600	15765520	7869000	17244200	14697920	17516560	11011080	15283280	15709360	14476760	15012080
									8.12363e+06	7.50275e+06	8.17435e+06	7.79023e+06	0.00025	9010360	14898960	13791880	11281320	5431680	7321040	10199120	15629600	8003840	17195320	15159320	13556160	7926760	8785960	14687800	18746680	7689480	12008440	6367040	11125760	6576800	9419840	17017480	21419480	8754000	8704120	10720320	15699880	8799520	15664800	13465280	13367560	8417320	12462400	15424440	19842640
									8.81839e+06	1.10809e+07	5.73555e+06	6.30303e+06	1.25e-05	20540080	18615000	20103600	9371920	22014160	22778080	19789280	15329360	17787000	22275400	19628240	11600960	12417080	18401800	16790160	16518120	7434640	13727280	9732160	6924600	19814200	18621120	16473560	10620000	18564120	20647640	14237520	5914600	19136120	21018320	19681120	13308800	21099840	17277960	13399360	9582800
									8.01903e+06	4.83495e+06	6.70655e+06	7.45183e+06	6.25e-07	15391840	14035400	16853760	18114720	14286920	19206600	8926200	14259520	20641280	16723200	16171520	15737440	13154920	17905480	18895280	18912720	12344440	9621400	8173640	12824680	11868440	16201080	21294960	17844120	14509440	13558520	15329040	19031000	14533560	17115480	14725960	18943680	16842080	17305400	14108600	17668520
HCI-016 Day 397 (4)	2018-06-19	HCI-016	/	Xeno, 4	397	21	/	13	5484440	2456840	5026920	5731240	100	5.06181e+06	1.26887e+07	4.56653e+06	9.53121e+06	76093.3	573.333	112533	61773.3	1.30221e+06	961293	1.06489e+06	3.74337e+06	2.50785e+06	3.73321e+06	3.60157e+06	3.42525e+06	674893	1.57645e+06	387773	921493	-2626.67	-5346.67	-946.667	-4866.67	-9506.67	-8626.67	2533.33	11973.3	-9666.67	-666.667	-2226.67	8773.33	1.39253e+06	822813	983373	1.46189e+06
									4108560	3368440	3974840	3957800	10	5.23777e+06	1.25108e+07	1.71526e+07	1.50124e+07	7.57705e+06	9.36757e+06	6.63529e+06	9.82345e+06	2.55085e+06	4.56089e+06	2.19121e+06	4.81689e+06	4.46665e+06	3.93625e+06	1.0095e+07	1.02559e+07	2.69617e+06	2.20453e+06	5.81437e+06	4.64253e+06	240693	516053	605733	298293	1.79365e+06	3.28509e+06	2.08861e+06	4.50301e+06	619253	1.72021e+06	854293	718813	4.65553e+06	5.49765e+06	5.85797e+06	1.0875e+07
									5446760	4300360	5995120	3260960	1	7.84449e+06	6.28229e+06	5.57425e+06	7.25461e+06	9.31521e+06	1.43091e+07	5.67429e+06	6.98653e+06	3.56585e+06	3.67413e+06	1.65601e+06	5.88001e+06	5.73377e+06	1.58412e+07	1.09309e+07	8.16829e+06	2.30793e+06	2.75161e+06	1.61681e+06	2.52125e+06	62013.3	88173.3	63373.3	164973	1.83441e+06	2.91673e+06	3.24253e+06	2.77541e+06	4.57349e+06	6.41089e+06	8.35693e+06	5.69485e+06	6.69949e+06	1.47586e+07	1.01162e+07	7.79145e+06
									4900800	2386520	5610440	5112640	0.1	7.83469e+06	1.0129e+07	9.51741e+06	1.14045e+07	1.0113e+07	3.58753e+06	1.07404e+07	8.48985e+06	5.43701e+06	3.26609e+06	7.44501e+06	1.05609e+07	8.46317e+06	5.71561e+06	9.69885e+06	7.84169e+06	3.90853e+06	2.79741e+06	4.46409e+06	3.08645e+06	2.13993e+06	3.11689e+06	3.90941e+06	3.52177e+06	2.63053e+06	5.62461e+06	3.77873e+06	1.15277e+07	5.35837e+06	1.5584e+07	1.07261e+07	1.11622e+07	4.04645e+06	4.44809e+06	8.51497e+06	1.4575e+07
									5756080	5302520	7995600	3618080	0.005	7.89965e+06	8.85669e+06	3.73513e+06	8.87253e+06	3.46073e+06	1.64522e+07	5.01929e+06	1.03763e+07	8.69893e+06	1.26976e+07	4.23113e+06	6.28301e+06	6.57005e+06	1.12242e+07	1.0212e+07	5.85489e+06	4.91961e+06	4.01453e+06	3.11817e+06	3.06961e+06	9.56185e+06	1.01474e+07	9.81513e+06	8.94897e+06	5.88613e+06	9.45237e+06	1.17833e+07	6.90157e+06	1.51775e+07	1.82204e+07	4.34889e+06	8.03181e+06	5.47989e+06	9.73605e+06	4.67777e+06	6.73569e+06
									5060680	2996960	5750600	3520800	0.00025	5.55553e+06	1.11267e+07	9.47633e+06	1.33873e+07	6.30753e+06	5.59909e+06	9.82257e+06	1.70987e+07	4.16797e+06	5.45617e+06	5.64321e+06	1.75625e+07	8.58737e+06	1.47106e+07	1.44816e+07	1.25285e+07	7.12673e+06	5.06465e+06	4.49937e+06	3.68349e+06	2.87277e+06	5.83401e+06	9.29021e+06	1.34442e+07	9.02701e+06	7.98525e+06	6.33341e+06	3.11049e+06	8.36105e+06	1.44116e+07	8.56001e+06	6.67705e+06	8.49633e+06	8.52529e+06	1.47603e+07	1.263e+07
									5598040	5539960	6153480	5806240	1.25e-05	6.99717e+06	8.76765e+06	7.42377e+06	1.13837e+07	7.36925e+06	1.49546e+07	9.97297e+06	9.74997e+06	6.63549e+06	6.90281e+06	2.72477e+06	1.29387e+07	1.23302e+07	1.82747e+07	1.23803e+07	1.10263e+07	1.06414e+07	1.20191e+07	7.27285e+06	1.01713e+07	7.99705e+06	1.44045e+07	1.08645e+07	1.28626e+07	1.33731e+07	1.44451e+07	9.34877e+06	9.43929e+06	1.35241e+07	1.53716e+07	9.41569e+06	5.92829e+06	6.81329e+06	1.10441e+07	7.19581e+06	9.66413e+06
									3284320	3576240	5781160	5247480	6.25e-07	8.03101e+06	6.39901e+06	1.00625e+07	1.59444e+07	8.69469e+06	3.87569e+06	1.47741e+07	8.40633e+06	6.18257e+06	5.68957e+06	1.01884e+07	1.14185e+07	9.11225e+06	1.1004e+07	7.21393e+06	1.66441e+07	7.01421e+06	1.06441e+07	9.59889e+06	1.33296e+07	1.22704e+07	1.44297e+07	1.52363e+07	1.16648e+07	9.99305e+06	5.86849e+06	7.59065e+06	1.64105e+07	1.02585e+07	5.82429e+06	1.21156e+07	1.59764e+07	9.18377e+06	1.15075e+07	1.76711e+07	1.15519e+07
HCI-017.E2 Day 85 (1)	2018-08-15	HCI-017.E2	/	Xeno,3	85	4	11100000	15	15083600	16519200	17376520	13062760	100	3.18178e+07	3.3658e+07	2.41645e+07	3.47587e+07	195293	573213	285893	1.25633e+06	2.35249e+06	2.93145e+06	2.21353e+06	2.50925e+06	4.44865e+06	2.08037e+06	3.17561e+06	2.53781e+06	3.30005e+06	2.44441e+06	1.81513e+06	1.97433e+06	122933	59493.3	396813	84733.3	17813.3	933.333	47973.3	24013.3	88693.3	128933	250413	703973	3.45409e+06	2.73145e+06	3.39593e+06	3.08265e+06
									13759840	22479360	17771440	14805920	10	3.45942e+07	2.69289e+07	2.96543e+07	2.87069e+07	1.54487e+07	1.98294e+07	2.04719e+07	1.88061e+07	3.82897e+06	5.18337e+06	5.06457e+06	5.07509e+06	2.09299e+07	1.53857e+07	2.41043e+07	1.79963e+07	8.72829e+06	1.1744e+07	9.78557e+06	1.09121e+07	1.31063e+07	1.26367e+07	2.29933e+07	2.13016e+07	1.1135e+07	5.04221e+06	8.48241e+06	9.29053e+06	1.13992e+07	9.95041e+06	1.04121e+07	8.21857e+06	1.21773e+07	1.21419e+07	1.46603e+07	9.82625e+06
									20479280	17130960	13773400	13905920	1	3.0362e+07	2.73287e+07	3.46968e+07	3.47593e+07	2.37369e+07	2.39972e+07	2.70875e+07	2.23926e+07	5.28973e+06	7.23389e+06	4.98877e+06	5.92801e+06	2.90851e+07	2.4502e+07	1.99278e+07	2.1089e+07	1.09886e+07	1.46921e+07	1.39842e+07	1.23918e+07	1.41673e+07	1.11611e+07	1.16267e+07	1.15423e+07	1.21125e+07	9.98985e+06	8.77117e+06	7.96885e+06	2.22553e+07	3.06223e+07	2.97919e+07	2.2715e+07	3.18638e+07	2.06789e+07	2.3037e+07	2.59507e+07
									13959960	15718240	14274040	10352400	0.1	2.75729e+07	3.04568e+07	3.65099e+07	2.97035e+07	2.64951e+07	2.62326e+07	3.28689e+07	2.78049e+07	1.53622e+07	1.74045e+07	1.49777e+07	2.58584e+07	2.08009e+07	2.62141e+07	3.26055e+07	3.16531e+07	1.16393e+07	1.28755e+07	1.3272e+07	1.51379e+07	3.06588e+07	2.92747e+07	3.08293e+07	2.35175e+07	8.42869e+06	1.30821e+07	1.27506e+07	1.78075e+07	2.22765e+07	2.99304e+07	4.36605e+07	2.9996e+07	2.06739e+07	2.65121e+07	3.12742e+07	3.33922e+07
									15313080	17567880	17680560	13681960	0.005	2.65078e+07	2.65301e+07	2.50956e+07	2.99891e+07	3.70902e+07	2.46562e+07	2.53906e+07	2.91123e+07	2.00111e+07	2.75185e+07	2.5324e+07	2.50705e+07	2.94812e+07	2.82538e+07	1.99126e+07	2.62652e+07	1.44499e+07	2.054e+07	1.22875e+07	1.60907e+07	2.9072e+07	2.80345e+07	2.87953e+07	2.3169e+07	2.15639e+07	2.29186e+07	2.18635e+07	1.83499e+07	2.54223e+07	3.40717e+07	2.55579e+07	2.2699e+07	3.46644e+07	2.95511e+07	2.91759e+07	2.83317e+07
									16601960	17418720	15157320	14582880	0.00025	1.77847e+07	3.58471e+07	3.01488e+07	3.85479e+07	2.2801e+07	3.41442e+07	2.33245e+07	3.31671e+07	2.56372e+07	2.73541e+07	2.74362e+07	2.99205e+07	2.47537e+07	3.22251e+07	3.09389e+07	3.06366e+07	2.8552e+07	3.44885e+07	2.80498e+07	3.12821e+07	2.68542e+07	3.33216e+07	2.76407e+07	4.10314e+07	3.14039e+07	2.65339e+07	3.21957e+07	2.86763e+07	3.05347e+07	2.94869e+07	3.28683e+07	3.01092e+07	3.15496e+07	3.25393e+07	2.85422e+07	2.95317e+07
									17224560	13263920	19001480	9956120	1.25e-05	3.02887e+07	3.41813e+07	2.49473e+07	2.96466e+07	2.78148e+07	3.23869e+07	2.88935e+07	3.42955e+07	2.7734e+07	3.72715e+07	3.00445e+07	3.20978e+07	3.65392e+07	2.4716e+07	2.24038e+07	2.62798e+07	3.43977e+07	3.21344e+07	4.06253e+07	3.94784e+07	3.56973e+07	2.86271e+07	3.00849e+07	2.99265e+07	3.34485e+07	2.78961e+07	3.10378e+07	3.02452e+07	4.2799e+07	3.49524e+07	3.16271e+07	2.98733e+07	3.17455e+07	3.71848e+07	3.56883e+07	3.58566e+07
									15928040	16672520	10015160	16399920	6.25e-07	3.47817e+07	2.24226e+07	3.28924e+07	2.88755e+07	3.15796e+07	2.41301e+07	3.09483e+07	3.50149e+07	3.0727e+07	2.87433e+07	3.52847e+07	2.86977e+07	2.07458e+07	3.57579e+07	3.08945e+07	3.47638e+07	3.80452e+07	3.78955e+07	4.92075e+07	3.40037e+07	2.62433e+07	3.23151e+07	2.55538e+07	2.90936e+07	2.48775e+07	3.55473e+07	3.76451e+07	3.68434e+07	3.43124e+07	3.07333e+07	3.60985e+07	4.35365e+07	3.69779e+07	3.55565e+07	4.35281e+07	3.52682e+07
HCI-017 (E2.2)	2018-12-05	HCI-017.E2	/	/	/	/	/	/	1.53492e+07	1.65958e+07	1.25755e+07	1.39247e+07	100	4.19163e+07	3.05151e+07	3.24933e+07	3.03311e+07	205947	-15013.3	474787	214667	3.15099e+06	2.55987e+06	3.42455e+06	2.75591e+06	4.43411e+06	2.38659e+06	2.45459e+06	4.20435e+06	2.01355e+06	1.87131e+06	2.07319e+06	2.30055e+06	-9253.33	-20613.3	75106.7	60746.7	4426.67	6866.67	78386.7	100107	-6533.33	18906.7	175947	118387	3.00191e+06	2.76015e+06	4.38639e+06	3.92727e+06
									1.48879e+07	1.10149e+07	1.26875e+07	1.28727e+07	10	3.50231e+07	2.83914e+07	2.51436e+07	3.43869e+07	3.336e+07	2.8969e+07	2.34987e+07	3.08642e+07	5.61791e+06	4.07727e+06	4.00331e+06	6.53371e+06	1.59216e+07	1.19707e+07	1.00739e+07	1.85708e+07	1.62514e+07	9.02695e+06	7.89847e+06	1.30976e+07	1.6976e+07	1.37325e+07	1.54453e+07	1.32446e+07	9.30463e+06	8.66479e+06	9.12219e+06	7.21395e+06	1.48114e+07	9.79727e+06	1.62002e+07	1.08363e+07	1.78456e+07	1.27203e+07	8.88995e+06	1.62771e+07
									1.32918e+07	1.42046e+07	1.55793e+07	1.28099e+07	1	3.46259e+07	3.03192e+07	2.79971e+07	2.43638e+07	3.49817e+07	2.47784e+07	2.66384e+07	2.39109e+07	5.97323e+06	5.67087e+06	4.40107e+06	5.35439e+06	2.81874e+07	3.68368e+07	2.46496e+07	3.3587e+07	2.05589e+07	2.14582e+07	1.47412e+07	1.74832e+07	1.01275e+07	5.94575e+06	6.13347e+06	7.48003e+06	1.4535e+07	1.01509e+07	1.22615e+07	1.42116e+07	3.42121e+07	2.30037e+07	2.72005e+07	2.97631e+07	3.70543e+07	2.93956e+07	3.47935e+07	2.36241e+07
									1.27914e+07	9.82105e+06	1.38181e+07	9.62957e+06	0.1	3.49977e+07	3.70213e+07	2.82013e+07	3.22331e+07	2.97546e+07	2.43899e+07	2.1338e+07	4.06684e+07	1.99601e+07	2.14798e+07	1.93903e+07	1.43037e+07	3.37398e+07	3.31545e+07	2.96644e+07	3.382e+07	2.49239e+07	1.35505e+07	1.66101e+07	2.03466e+07	3.46533e+07	2.64479e+07	2.64536e+07	3.06472e+07	1.67961e+07	1.78112e+07	1.52422e+07	1.38186e+07	3.75978e+07	2.48364e+07	2.97613e+07	2.70547e+07	4.25823e+07	3.15719e+07	4.49219e+07	2.67527e+07
									1.05568e+07	1.48161e+07	1.30799e+07	1.5372e+07	0.005	3.78199e+07	3.09539e+07	3.06074e+07	2.742e+07	3.33102e+07	2.48249e+07	2.56692e+07	2.32749e+07	3.67695e+07	2.28947e+07	3.22462e+07	2.82762e+07	3.57039e+07	3.19647e+07	2.69349e+07	3.46222e+07	2.07129e+07	1.71451e+07	1.32219e+07	1.91947e+07	2.36447e+07	2.79045e+07	2.53952e+07	3.46231e+07	2.83621e+07	3.17192e+07	2.44671e+07	1.97564e+07	3.86896e+07	3.62493e+07	2.41011e+07	3.26813e+07	4.12794e+07	3.23534e+07	3.32305e+07	2.75932e+07
									1.20262e+07	1.13904e+07	7.70041e+06	1.23406e+07	0.00025	3.234e+07	2.42675e+07	2.76078e+07	2.78931e+07	3.05134e+07	2.58013e+07	3.27633e+07	2.42562e+07	2.93242e+07	2.71648e+07	2.94622e+07	3.2832e+07	4.23845e+07	3.11986e+07	2.97478e+07	3.22735e+07	1.88705e+07	1.59389e+07	2.09203e+07	1.83764e+07	4.28605e+07	3.35652e+07	4.02737e+07	3.77377e+07	2.3673e+07	1.79629e+07	1.53395e+07	1.7119e+07	4.35539e+07	3.70201e+07	3.47041e+07	2.76099e+07	3.80889e+07	2.84121e+07	2.7781e+07	3.5037e+07
									1.06181e+07	1.12962e+07	1.71591e+07	1.71675e+07	1.25e-05	2.89568e+07	2.91452e+07	2.46063e+07	3.11995e+07	3.82765e+07	4.53196e+07	2.79095e+07	3.482e+07	3.7909e+07	3.59328e+07	3.19814e+07	3.42771e+07	3.79732e+07	2.97291e+07	2.77605e+07	3.3331e+07	2.52654e+07	2.36642e+07	2.187e+07	2.02672e+07	3.40347e+07	2.68818e+07	2.77539e+07	2.77692e+07	2.18761e+07	2.78733e+07	2.27743e+07	2.04541e+07	3.84657e+07	3.22921e+07	2.37486e+07	2.52336e+07	4.16345e+07	3.22091e+07	2.5205e+07	2.96257e+07
									1.23117e+07	1.1574e+07	1.38113e+07	1.41051e+07	6.25e-07	3.4925e+07	3.32854e+07	4.55687e+07	3.69768e+07	2.94419e+07	3.22985e+07	2.74875e+07	3.77105e+07	3.94014e+07	2.83766e+07	3.00259e+07	4.06965e+07	4.13935e+07	3.34249e+07	3.11652e+07	4.41176e+07	1.80311e+07	1.44331e+07	2.14211e+07	2.00344e+07	3.07685e+07	2.76846e+07	2.61997e+07	3.28521e+07	2.81155e+07	2.27897e+07	2.5768e+07	2.91769e+07	4.2706e+07	2.90746e+07	3.87493e+07	4.24287e+07	3.33155e+07	2.93077e+07	4.16412e+07	3.87178e+07
HCI-017 (E2.3)	2018-12-23	HCI-017.E2	/	/	/	/	/	/	1.5519e+07	1.52167e+07	1.61894e+07	1.16587e+07	100	35078000	27467640	30301320	33249520	210240	161360	422800	147360	4239720	3399280	3503800	3112400	4981560	3102400	4696320	3256600	1477280	1327920	2172160	2018760	13440	-18720	77360	74480	-8760	-2280	65560	67200	31360	68560	189560	202760	3950560	4107000	4171200	3966160
									1.18038e+07	1.39761e+07	1.34611e+07	1.30909e+07	10	31715120	30468080	35639160	32832480	21923360	18983720	21231520	22898280	5118080	5369240	5898840	4779320	9576480	13293280	16313800	17993880	10382480	10304920	7662200	6243560	10986360	14081560	14182240	12073760	9370880	9229480	13654520	9308680	11499160	10799200	10003720	9875240	19203240	15863760	12141040	13260720
									1.90882e+07	1.27329e+07	1.40929e+07	1.53884e+07	1	32923560	31288160	25941040	30687160	26702200	26416000	27164520	23464800	6490920	7434160	5971400	5360160	26715080	26357680	19684800	23656440	14067840	15213120	13671560	15326320	10247720	8842760	9335320	7951480	14057480	11996160	8886680	9757040	24456120	31628840	26816560	31048960	37274960	32352200	21458480	23911480
									1.64018e+07	1.45941e+07	1.35821e+07	1.58593e+07	0.1	32902680	34072160	31422160	31111040	24854680	27659040	28659600	32285080	16562840	16482560	21313840	19524640	32537280	34567720	32482960	28944280	10585680	17196840	17705680	19368320	23336120	23720720	30848440	23890920	15828880	19566360	17076840	15311480	32392360	37688840	28537040	31758520	35447360	41636760	35725960	30008040
									1.74407e+07	1.39109e+07	1.51531e+07	1.14334e+07	0.005	36538720	30223200	30627880	31007600	31037360	28847520	32410600	31943440	34168880	30039720	34878880	28196960	31773000	28695200	34932400	28594160	18045200	15386120	16015720	14480520	36323120	36778440	32795040	30915320	25639000	27122160	18823080	25154960	35194240	36372120	30974120	34205200	32427960	29963040	29326400	34681800
									1.53166e+07	1.06403e+07	1.62145e+07	1.34912e+07	0.00025	30374840	35086480	33384920	31442360	27791480	31886040	29181520	32376960	29587720	36538280	29616200	35403200	28210960	27465400	29616080	34725480	14076280	18726720	17543440	17949080	34136720	35222400	31592000	33652040	23914800	24604000	15339720	23135080	32321680	30158920	29844240	30959160	28251080	31521400	34204200	30904600
									1.55239e+07	1.47287e+07	1.4981e+07	1.7705e+07	1.25e-05	35946640	35150080	27619240	30156400	32856960	31840120	25599880	24816840	36919640	33906680	28075600	30956360	28390880	30355040	27467840	32095360	19242800	16488160	14825560	16309640	33520960	30264440	29244080	33129720	24313040	25452240	23136640	22720560	29922040	33248920	34041560	34216440	35936760	35741560	29674800	39986360
									1.62248e+07	1.37171e+07	1.39272e+07	1.26116e+07	6.25e-07	33657160	34591160	32800600	41885360	32754240	29546680	30350440	34029640	25177760	31226880	31417840	35736440	33213320	31286400	42818120	38205160	17897920	22441120	17046480	17778080	30635480	36323880	36265360	32174840	27579000	32668760	25129920	24071360	32585040	31285440	31198040	37270800	33434240	33506400	33499960	36700400
HCI-019 Day 173 (1)	2018-05-09	HCI-019	/	NSG, 3	173	9	7750000	21	279280	427960	933624	399312	100	779096	1734960	1091504	593064	11472	984	8384	3120	333752	112160	176440	63976	237712	157480	125312	235320	234328	117400	206632	192256	-2064	-2864	-1512	-2032	-1016	-2176	1088	2352	12048	123584	8768	14832	858320	914816	424432	496144
									926104	319840	700312	556624	10	953208	338872	1676784	1644376	417496	259384	825992	785384	218448	45984	361024	274888	261704	93264	517304	458840	296368	217784	738424	497928	9120	10592	18384	15840	392832	422104	1261856	310752	359384	143600	292320	243112	358064	269400	613096	538864
									561528	501568	860664	424688	1	370552	1388656	733056	1033864	590576	603192	970944	2186784	311536	561872	213008	980240	2364912	1288240	559096	1135000	730848	568128	332080	693888	115952	151848	72408	74232	593552	910392	463040	613784	744752	1766808	839600	1105536	911344	414536	669120	310232
									556128	351832	446616	434008	0.1	923184	544680	686024	891312	525728	1101528	478800	1130520	1003512	1207104	1351064	531488	1453944	1247248	960128	1674688	529048	520048	849416	570216	251120	348040	299312	321888	515696	755656	814200	378560	1493872	653616	644256	1875552	857120	449536	2328128	502760
									281160	535208	1179256	744008	0.005	914968	493000	703512	1044736	1792112	311336	500064	240280	1010368	835680	474864	235664	1689000	367264	794384	865776	627112	426504	362472	377184	650832	344480	614960	570560	836376	1343976	639736	508136	439256	1557064	453256	673416	1363712	2997392	845368	830368
									593320	424192	852856	792720	0.00025	794824	777320	1982288	404272	440728	864480	1016896	862640	482840	1118672	1098864	641288	1348688	1245816	491312	646464	528848	240256	1070296	396496	530160	446376	538232	670280	1154600	383424	870816	1087304	1496280	1000328	1373880	2337232	2068736	444848	1826488	706792
									551504	524448	472912	370424	1.25e-05	625496	816280	359864	665720	416552	372544	1999736	982520	1969600	960976	1113008	674064	2314104	2211864	1710712	324664	1208792	423904	383512	367448	1465560	1125368	1794304	528264	657944	639704	1196960	513136	1105288	647544	477064	1027848	2003104	1436760	1039560	861968
									468720	673600	787680	514928	6.25e-07	514760	650632	839536	600608	583744	1136112	525792	1038072	930864	1086944	1902608	794576	755440	606792	419824	779992	441552	208520	804056	423496	1304568	1285336	1248616	1139288	888888	608056	1479552	1000088	1013184	898424	1167296	1629328	1671296	1066568	1516928	546568
HCI-019 Day 194 (2)	2018-05-30	HCI-019	/	NSG, 3	194	10	7600000	21	5294200	1979560	2944640	1691560	100	5.98087e+06	8.26539e+06	2.49427e+06	4.62991e+06	32306.7	-5493.33	19746.7	3546.67	1.42051e+06	336107	1.00915e+06	872427	1.97167e+06	804747	426787	1.16203e+06	1.47611e+06	601907	345467	797387	-10013.3	-11853.3	-9813.33	-11493.3	-5853.33	-10293.3	1746.67	1746.67	16226.7	19026.7	509747	177827	4.91035e+06	1.42935e+06	1.37083e+06	1.68887e+06
									3760080	2008840	2558080	1419320	10	6.28979e+06	987867	6.67431e+06	1.07671e+06	1.78171e+06	1.83823e+06	2.32499e+06	3.25383e+06	1.48227e+06	590227	2.15251e+06	280547	3.47135e+06	1.63911e+06	1.83403e+06	5.68415e+06	1.36499e+06	842987	3.66947e+06	1.57063e+06	36226.7	21906.7	17466.7	21546.7	2.62851e+06	1.73603e+06	1.40259e+06	1.30111e+06	1.73867e+06	710147	1.01559e+06	1.70783e+06	3.24315e+06	2.90135e+06	2.26655e+06	805747
									3324280	2411760	1438880	1917320	1	2.41935e+06	5.96255e+06	1.65367e+06	4.02891e+06	4.91419e+06	8.02555e+06	5.70431e+06	682627	1.03683e+06	3.94263e+06	989507	797427	6.00467e+06	4.35931e+06	2.85447e+06	3.80335e+06	1.80063e+06	1.63199e+06	1.05787e+06	524107	405107	256027	313587	174747	5.74639e+06	3.37655e+06	1.55031e+06	1.41055e+06	2.90175e+06	8.42635e+06	2.45987e+06	1.68307e+06	4.21583e+06	5.65631e+06	2.80463e+06	796387
									2903520	1306360	3380320	3561640	0.1	6.10351e+06	1.34563e+06	7.10655e+06	1.88099e+06	1.96603e+06	829547	3.22203e+06	4.68771e+06	2.08319e+06	2.14371e+06	4.09503e+06	911267	7.82823e+06	4.06495e+06	7.17027e+06	4.38507e+06	872067	1.73575e+06	1.81979e+06	2.14667e+06	1.58087e+06	1.06635e+06	1.46383e+06	1.62563e+06	4.12947e+06	3.72791e+06	2.81651e+06	1.89887e+06	1.05677e+07	6.80263e+06	9.78503e+06	4.48307e+06	8.92671e+06	2.53111e+06	4.75019e+06	2.23755e+06
									2059880	2170480	1713360	3655960	0.005	4.83679e+06	1.93835e+06	2.49079e+06	2.66879e+06	5.13647e+06	5.90067e+06	2.03503e+06	8.30999e+06	4.64915e+06	8.89023e+06	4.75603e+06	2.63051e+06	6.56411e+06	4.53159e+06	2.41247e+06	492347	2.34055e+06	2.29855e+06	2.80863e+06	792587	3.06963e+06	2.86711e+06	800267	1.87751e+06	4.21835e+06	4.76603e+06	1.52231e+06	504547	8.22295e+06	3.50631e+06	1.17819e+06	1.00383e+06	6.60535e+06	7.74215e+06	4.07987e+06	7.29087e+06
									4189600	2927840	2267920	3417600	0.00025	6.30175e+06	2.69183e+06	4.56823e+06	3.34883e+06	3.40147e+06	880187	4.07959e+06	2.06807e+06	5.19511e+06	7.95491e+06	9.69171e+06	2.28567e+06	4.94991e+06	1.82847e+06	7.26783e+06	3.41539e+06	2.34407e+06	1.35123e+06	1.14563e+07	1.09001e+07	8.11507e+06	4.32399e+06	2.43491e+06	7.27027e+06	4.20443e+06	2.52671e+06	1.61591e+06	2.99447e+06	5.89671e+06	1.02583e+07	1.11111e+07	9.03891e+06	8.01303e+06	6.27275e+06	6.62231e+06	4.05883e+06
									2212160	2628960	3529720	2567280	1.25e-05	6.24771e+06	3.09863e+06	4.60035e+06	5.76903e+06	6.66503e+06	2.35919e+06	2.38699e+06	2.12703e+06	4.87735e+06	5.67487e+06	3.87831e+06	6.85859e+06	9.41191e+06	6.66647e+06	1.58251e+06	3.60771e+06	7.69623e+06	1.47035e+06	1.64487e+06	7.34831e+06	6.86055e+06	992307	1.53763e+06	2.41195e+06	4.12971e+06	6.29579e+06	1.86395e+06	1.56767e+06	7.56483e+06	2.21899e+06	463067	5.82687e+06	3.17647e+06	2.28939e+06	3.12619e+06	2.16779e+06
									1337240	2253200	2653080	1401640	6.25e-07	6.51419e+06	2.62471e+06	7.10863e+06	5.76999e+06	8.77051e+06	2.19571e+06	1.45323e+06	6.33987e+06	2.82659e+06	1.59535e+06	3.99227e+06	5.75567e+06	1.97659e+06	954307	2.23347e+06	2.68227e+06	6.48135e+06	6.67923e+06	2.06895e+06	8.12979e+06	2.41891e+06	4.16999e+06	4.76947e+06	4.13243e+06	3.20467e+06	2.68999e+06	1.16023e+06	5.91639e+06	5.61271e+06	7.35139e+06	6.01339e+06	2.24263e+06	5.25199e+06	5.02483e+06	3.92347e+06	4.21063e+06
HCI-019 Day 215 (3)	2018-06-19	HCI-019	/	NSG, 3	215	11	9150000	21	3157000	2750920	4961000	1731240	100	9479040	5130840	4623360	2091520	25960	-400	31240	3200	630520	428760	205520	847600	1607840	1427920	1357200	314000	153720	161520	172000	200640	-2120	-2720	-2520	-2440	-800	-2400	3160	7240	4160	12160	8320	15760	1227000	697240	448160	827520
									4259000	2645720	4109880	4420360	10	8255880	4582000	7129960	7294680	3375680	753120	2024920	1154360	618480	477200	708840	504200	5723480	2183920	4943880	8652600	2301520	1058400	2226760	1882080	59000	48680	36520	79440	954120	1734320	951080	1395640	1503160	1179480	942560	1353360	2315520	799720	1284560	1158240
									3183600	1875760	2928520	3997280	1	8356360	6088680	4400400	5014280	6764240	1187160	2298640	3403960	1525480	1146880	830680	838840	1628120	4186760	2612680	1405040	1270960	1217200	719120	896120	586200	744440	206280	921960	1498080	1656800	1105280	1517640	8017000	3768040	3633480	4475520	2131000	5238880	2817000	2565240
									4164680	2676280	4466440	2013400	0.1	3800960	2654040	3035040	5665400	5398000	2405000	4671920	4619520	2085520	1772480	2390880	3067160	6957360	4584280	5027320	4951320	1681080	1110280	1651200	878680	941440	1054960	1868440	1250080	1342000	2019800	2513200	2406200	9195360	5509000	5040800	2435720	3905880	5079560	8371720	3776080
									4846080	1796440	4573640	2594520	0.005	5059200	1274920	4164160	6546760	7038840	4841040	2682800	2446680	5436520	8002880	2812600	4647640	1469160	4752280	2675880	2896160	1171000	838320	1179720	694160	6336400	4577640	4734800	2571720	4528720	2766720	3181640	1975600	4172160	7143560	5935000	8267880	3427720	2719240	2850200	5315880
									3807960	4297000	2536120	4292000	0.00025	5018560	6660560	4849000	7906280	2983160	2054680	8188520	10041200	8375480	4920280	2432840	4135560	7548640	2487480	5129320	6930560	4489560	4203920	1791000	4028040	3358760	5544400	6226800	4604360	1510680	2382680	1698960	2682280	8633320	7005680	9674520	5041880	9251200	6258160	6620920	8694720
									4504520	2721280	3712800	2565320	1.25e-05	4009840	2909840	4481120	6004240	11947840	9092880	3414160	7126160	5158240	2206880	1092800	4938400	10546480	6982920	3788720	4324440	9606000	5415160	820400	4694480	2199680	1985040	6320680	4117840	1802840	4845160	2593840	3716760	9559520	9687480	1451560	5776920	9730040	3577120	3621000	10028840
									3799760	3990600	3380640	2929720	6.25e-07	4348960	7317760	4440960	4715200	5933120	2586400	7451080	5240240	5105600	6327400	4076840	4195000	4250200	3395120	8734720	9017680	9861160	3097280	4133280	5290440	9808840	7209240	7129120	3639840	10454280	4728000	2662080	7032840	8529400	3329240	7203720	10057160	4352960	3202960	6130840	5026080
HCI-023 Day 223 (1)	2018-04-25	HCI-023	/	NSG, 1	223	11	13700000	19	1.5442e+06	1.20125e+06	2.34276e+06	1.44876e+06	100	2654877	1988797	1431141	2177261	10517	2701.3	32765	21845	735869	1129477	716781	484461	1156661	2198301	1838533	2234413	81901	118317	89277	94453	-9146.7	-9338.7	-4170.7	-3578.7	-8786.7	-7906.7	4933.3	3717.3	-4394.7	5629.3	5325.3	28789	1376629	2128045	824421	1416373
									949812	863356	2.34455e+06	1301082	10	1841797	1853453	2497485	2731301	2961653	2112381	2322805	1542821	1866181	1209813	1060957	1160869	2664325	2525397	2959221	2408389	1278685	809317	984757	1001173	24245	89197	39165	61813	1858509	1124701	2759149	1218077	703197	730205	1405517	1071885	1477389	2417109	1277197	1975485
									1.61706e+06	1.76901e+06	1.86359e+06	1.06481e+06	1	2079365	2423653	973613	1756485	1491397	3202973	1332845	1301117	1890869	1555333	794797	1195517	2272093	2995317	1932637	1884253	735357	1473493	576013	864333	171725	361413	325661	116509	1296397	2360253	1081541	1517813	3615365	2204765	1746653	1646749	2943181	2595277	2287285	789445
									1.69585e+06	1.23666e+06	1.04954e+06	1.1981e+06	0.1	2615989	1323389	2873301	2421973	1940621	1463149	2697877	2872685	3041933	2110597	2646117	1771373	3154957	1949053	2317029	2848853	1269469	551309	740629	531973	1173117	1304661	2159461	2079877	1465149	1304077	1736893	1674309	2661429	2490725	2312117	3359045	2295717	2590357	2179533	1481277
									1.41216e+06	1.17269e+06	1.66803e+06	1.04265e+06	0.005	1605037	1899877	2462093	1806045	2069445	3005165	2165053	1932013	3209493	2162693	2000893	2201637	2441173	3148317	2623389	1069589	784157	1480245	632261	700789	2839205	1441005	1154765	1036501	2165949	1670389	1535109	840301	2846509	2682757	2332557	1909357	3176653	2839093	2412101	1034797
									1.01703e+06	743433	1.81083e+06	1.10515e+06	0.00025	2931101	1272093	1977701	1766693	3009781	1488549	1344005	1377789	2618613	3047741	3618805	3130613	3272237	3177533	3271421	2435029	774717	530045	948477	1163597	1215117	2104653	3005757	1927501	2369373	1684597	2412141	2037685	3607605	2224245	1422349	2691941	3114701	1903141	2619309	3135845
									1.94696e+06	1.46703e+06	1.04693e+06	939728	1.25e-05	3334349	3314237	3025717	2826061	3525533	4325413	2929325	3027709	3849141	2785261	2251493	2952349	2876325	2950797	2631541	2021597	1154541	1234885	691181	515997	4310717	2491605	2237869	1098277	3449597	3281333	1670205	2597901	2566493	2696285	1912317	2666413	1665005	3174021	3004469	1363773
									1.13652e+06	1351986	1.90905e+06	1.01713e+06	6.25e-07	2830333	3116245	3376261	4418485	2705477	2183845	3442637	3062565	3076213	2451253	3035341	2477069	2191125	1312413	3306397	2587661	498965	1204109	1464477	865709	4299309	2446285	2017461	3181301	2764221	1501301	2258813	1239333	3140877	1329341	1945085	2871261	1690357	1476621	3411045	2888341
HCI-023 Day 238 (2)	2018-05-09	HCI-023	/	NSG, 1	238	12	9600000	15	2621888	2893616	3347424	3032488	100	5010779	4321395	4129603	3281083	24515	-717.33	48267	34395	734091	2276243	980235	526907	3530395	4273179	3103219	1576963	881267	743115	785827	737211	-12221	-18349	-7501.3	-12149	-17621	-15349	-1509.3	12699	-4469.3	10787	16443	38779	2181027	2629619	3239795	2126515
									2449416	3292696	2574872	2145576	10	2695859	4176651	4577219	3273515	3049363	4115603	4442435	3626051	1244515	2225675	1904219	2612787	2201555	4072923	3149531	4210483	1063499	1554683	2627611	1562123	66539	149427	88835	106483	1273259	3020315	3367243	1908323	2173067	2176691	2945971	2234219	3397027	3612003	3929187	3767747
									2187712	2594840	2196272	1780200	1	2030067	4427683	5363483	3015355	3681171	2124035	3111099	3341499	3931219	3510819	2377259	3327211	3288571	4325419	3921275	3344579	2962083	2082003	1541659	1302523	923219	907355	767547	826211	2966987	3370715	5250667	2522107	5328459	4008643	4634691	2791275	5015555	3963803	3792515	3909387
									2416816	2191536	2848376	2950792	0.1	2518819	2937163	2345531	3161819	2770459	3065187	3595643	4015739	3061555	4069875	4746995	4567419	3875963	3277219	3784787	3717523	1757451	1738371	1961531	1831139	1503515	1755067	2242195	3870931	2084395	2424147	4865227	3449531	3708219	3994179	4910347	3993051	3797579	4043083	4081083	3960403
									2524304	2001264	2850280	3101568	0.005	4740811	4174515	3975307	2382691	4531443	3657355	2749347	3218027	3299027	4551899	3765851	3622491	4092547	3541371	3691355	2360795	3073147	1452435	1618187	1080507	2935419	2319331	1625019	1943243	3396275	3846403	1848619	1411307	4195643	4168827	3712307	2742627	4465571	3967395	4009539	2731187
									2518096	2760928	2104296	2417136	0.00025	3107995	3581523	4060659	3510115	3249067	3673259	3327611	2849723	3558531	3640947	3390235	5317427	2194867	3527795	3895507	5163603	1060027	1357363	1555187	1883835	1886939	3240403	1964051	3490595	2935147	2846499	1808163	2324115	3619315	3528595	4425683	3780395	3383627	2808931	2894779	3740403
									3565128	2021488	1715224	2770872	1.25e-05	4449995	5014243	4753379	3900147	3342355	3404155	3198539	3086403	4350875	5328563	4326947	3844555	5463971	4383315	2991771	2647219	1844747	2266027	1477795	1003195	3734267	4904051	2792811	3109003	3333563	3887811	2793723	2284459	3041291	4436339	3372835	3012011	3999763	4375339	3579563	2643347
									2072120	2843040	2480880	2749992	6.25e-07	3083523	4243971	4879035	4329643	3446939	4424459	2802323	3882867	3348291	4225683	5011371	4138315	3402147	2799435	4705659	4694979	1325163	2092699	1283051	1574507	3198187	4077451	4300795	4752507	2574035	3687187	3603715	3574475	3757603	3939739	4652171	3537563	3423995	4482091	4846699	4701147
HCI-023 Day 252 (3)	2018-05-23	HCI-023	/	NSG, 1	252	13	5350000	14	1.22329e+07	6.45547e+06	1.23439e+07	8.55795e+06	100	1.43897e+07	1.27802e+07	1.74408e+07	1.44352e+07	3026.67	-36133.3	106947	21506.7	6.25527e+06	2.51079e+06	4.04391e+06	5.37463e+06	1.79821e+07	1.50082e+07	1.19379e+07	1.45385e+07	5.85127e+06	6.72519e+06	6.07523e+06	5.20635e+06	-19493.3	-55013.3	-25253.3	-30013.3	-69093.3	-67733.3	8626.67	20066.7	-53853.3	54386.7	-8453.33	89426.7	1.73067e+07	1.61031e+07	1.61307e+07	1.34317e+07
									1.01952e+07	6.24407e+06	8.70803e+06	9.21459e+06	10	1.65729e+07	1.6608e+07	2.10878e+07	1.89078e+07	1.49783e+07	1.14412e+07	1.53147e+07	1.41193e+07	4.45659e+06	5.82163e+06	6.93615e+06	5.26375e+06	1.80661e+07	1.76097e+07	1.76935e+07	1.85445e+07	8.46691e+06	1.07224e+07	1.19767e+07	1.24799e+07	395147	457227	236267	712467	1.25814e+07	1.38897e+07	1.49627e+07	2.4193e+07	7.89995e+06	6.72603e+06	1.12103e+07	1.3438e+07	2.07213e+07	1.55922e+07	1.18198e+07	1.58794e+07
									1.25431e+07	8.97151e+06	1.00549e+07	6.22699e+06	1	1.63797e+07	1.52454e+07	1.7172e+07	1.63062e+07	1.78088e+07	1.63767e+07	1.88787e+07	1.22377e+07	1.54063e+07	1.83536e+07	1.17398e+07	1.57095e+07	2.17707e+07	2.00777e+07	1.82699e+07	1.21728e+07	7.47415e+06	7.65431e+06	9.17423e+06	6.37387e+06	3.97399e+06	7.13955e+06	4.81823e+06	3.56927e+06	1.58335e+07	1.40827e+07	1.54315e+07	1.30564e+07	1.9577e+07	1.90745e+07	1.72137e+07	1.43819e+07	1.73276e+07	1.91108e+07	1.72896e+07	1.34029e+07
									4.79767e+06	8.82731e+06	1.0027e+07	1.05506e+07	0.1	1.35061e+07	1.21325e+07	2.42636e+07	1.76582e+07	1.28032e+07	1.49333e+07	2.02313e+07	1.63092e+07	1.08753e+07	1.99658e+07	1.64888e+07	2.31633e+07	1.54849e+07	1.24383e+07	1.72515e+07	1.66291e+07	8.17899e+06	7.65791e+06	8.44791e+06	1.13357e+07	1.22258e+07	1.67146e+07	1.42854e+07	1.42786e+07	1.07911e+07	8.45483e+06	1.31133e+07	1.70321e+07	1.20087e+07	1.6576e+07	2.09251e+07	1.67228e+07	1.76381e+07	1.57226e+07	1.23478e+07	2.26903e+07
									1.17924e+07	9.61983e+06	9.16195e+06	9.83955e+06	0.005	1.45548e+07	2.04225e+07	1.86e+07	9.93495e+06	1.64437e+07	1.94679e+07	1.8611e+07	1.26312e+07	1.68585e+07	1.80621e+07	1.77068e+07	1.58984e+07	1.67993e+07	1.80216e+07	1.30106e+07	1.82393e+07	1.01319e+07	6.67683e+06	4.81695e+06	8.95931e+06	1.5014e+07	1.72779e+07	1.6093e+07	1.60055e+07	1.72883e+07	1.79534e+07	1.54469e+07	1.03894e+07	1.74889e+07	1.93648e+07	1.58263e+07	1.90442e+07	1.54203e+07	1.5274e+07	1.58525e+07	1.6087e+07
									8.16367e+06	8.51811e+06	7.06359e+06	9.58523e+06	0.00025	1.47097e+07	1.44856e+07	1.77659e+07	9.91003e+06	1.17141e+07	1.51047e+07	1.49549e+07	1.56967e+07	1.43524e+07	1.40765e+07	1.2912e+07	2.25752e+07	1.17965e+07	1.70272e+07	1.72287e+07	1.67176e+07	6.74015e+06	6.73591e+06	6.83039e+06	8.28715e+06	1.17732e+07	2.87639e+07	1.99563e+07	1.67859e+07	1.41752e+07	1.57933e+07	1.60911e+07	1.21343e+07	1.72169e+07	1.65523e+07	1.95577e+07	1.71177e+07	1.60077e+07	1.416e+07	1.61058e+07	1.40175e+07
									7.80235e+06	9.95915e+06	7.39043e+06	7.39747e+06	1.25e-05	1.74235e+07	2.18094e+07	1.4038e+07	1.73901e+07	2.15103e+07	2.32828e+07	1.73913e+07	1.39458e+07	1.51597e+07	1.80961e+07	1.53487e+07	1.48194e+07	2.03745e+07	1.64661e+07	1.78166e+07	1.41973e+07	1.02012e+07	9.36807e+06	6.79483e+06	7.27691e+06	2.4436e+07	1.92144e+07	1.66591e+07	1.42012e+07	1.27756e+07	2.03447e+07	1.51299e+07	1.5858e+07	1.95371e+07	2.1188e+07	1.58783e+07	1.5237e+07	1.70973e+07	1.84541e+07	1.47567e+07	1.85917e+07
									6.35011e+06	8.17915e+06	9.00899e+06	9.35615e+06	6.25e-07	1.53683e+07	1.55226e+07	1.16582e+07	1.37448e+07	9.87307e+06	1.56941e+07	1.38547e+07	1.50589e+07	1.47931e+07	1.64671e+07	1.86921e+07	1.48837e+07	1.53796e+07	1.56027e+07	1.64779e+07	1.80303e+07	7.97603e+06	1.10955e+07	8.35635e+06	9.97511e+06	2.04807e+07	1.35007e+07	1.52779e+07	1.63353e+07	1.44385e+07	1.53748e+07	1.32657e+07	1.90913e+07	1.07321e+07	1.59597e+07	2.11201e+07	1.45635e+07	1.23683e+07	2.32746e+07	2.19482e+07	1.80841e+07
HCI-024 Day 202 (1)	2018-04-25	HCI-024	7348.4	NSG, 2	202	10	8450000	19	705659	654690	430551	518146	100	445888	328000	644048	409648	1856	800	6920	5000	203152	202968	201248	68112	344944	286032	154744	279744	40640	69072	75368	42816	3456	10304	7336	7440	-624	-728	5752	4728	4064	4208	7800	8208	262816	288256	253080	74272
									538799	337736	394700	348103	10	522760	408176	443192	968960	544856	440256	340480	434296	297152	420920	539704	405232	685816	577416	767264	575504	342584	765544	398656	237320	91272	78424	80584	75544	898560	644472	772920	496800	326776	259896	435936	324760	501640	359568	431672	346776
									494359	534944	1.01816e+06	425000	1	984352	734400	807136	222944	144200	600376	672744	937960	289584	327200	210080	395736	603576	400248	657048	417216	519144	630680	473232	463552	102248	102952	189664	71992	1061816	1009992	323208	376824	694456	967568	308904	295160	615928	286144	597512	417544
									657381	503925	562586	383234	0.1	405496	369120	587504	1251888	617232	848872	1118808	930856	596608	276616	493768	1092160	811856	439712	570680	974056	783760	899568	406968	367536	385216	567056	471336	563432	516928	608624	1396568	1050824	582936	138696	757576	285736	530592	1159144	435816	570120
									702726	383283	630676	553932	0.005	993840	501832	446544	341824	969552	927360	367192	1280104	942408	479840	350464	502704	479216	486504	326632	282112	350192	495504	628480	388400	278192	247352	265320	120872	323248	470000	545696	335312	639248	386040	1193560	862720	508040	587408	594648	370040
									792018	428046	605006	422269	0.00025	589456	649768	298952	718568	658736	669520	771072	546776	923672	291096	595328	822968	402352	558672	252816	844656	379776	685480	502696	383120	669064	503688	956280	1035208	253808	1230640	320224	837968	1184264	304552	1105088	660912	835096	359712	347864	668840
									636817	328694	376294	579546	1.25e-05	1674648	1019112	398712	374600	1175704	652904	693336	320560	1414552	633032	390944	770048	794288	870592	908376	1045536	450672	597160	156720	374496	893352	920984	577656	369880	600928	262760	483776	393424	473072	474792	422936	587208	529144	262032	252000	529720
									554724	287470	474991	532044	6.25e-07	559376	474256	645112	449568	723792	252928	807880	1430328	493512	446528	905672	781608	642536	381832	682864	854760	280360	297376	364312	267224	424448	373944	251680	277024	255424	550880	696184	570216	757368	539880	561336	984984	225408	534640	362216	812672
HCI-024 Day 231 (2)	2018-05-23	HCI-024	7348.4	NSG, 2	231	12	7650000	14	6.25595e+06	2.43075e+06	6.18711e+06	3.75043e+06	100	8.15665e+06	4.36765e+06	3.23105e+06	3.40513e+06	6773.33	-10386.7	20853.3	8293.33	1.19693e+06	862013	865173	1.31225e+06	1.87261e+06	2.23425e+06	1.50037e+06	1.82253e+06	166213	466933	305173	450013	117453	206293	117693	54813.3	-12786.7	-15146.7	20693.3	10693.3	17333.3	61733.3	20453.3	58933.3	3.57653e+06	3.80125e+06	2.98957e+06	5.20081e+06
									4.74243e+06	3.67615e+06	5.36739e+06	4.70627e+06	10	4.90785e+06	6.25605e+06	4.48489e+06	7.04685e+06	3.85333e+06	3.60861e+06	4.39345e+06	3.48881e+06	2.36325e+06	2.52233e+06	2.86677e+06	1.99969e+06	4.70493e+06	4.80769e+06	4.06385e+06	3.62377e+06	4.49429e+06	3.62069e+06	6.89273e+06	4.50725e+06	595413	573213	674653	755453	6.72037e+06	4.94849e+06	4.71765e+06	4.06809e+06	1.71293e+06	2.26989e+06	2.87357e+06	2.60497e+06	6.49713e+06	4.00569e+06	6.27929e+06	6.77133e+06
									4.93363e+06	3.75431e+06	4.04591e+06	4.46323e+06	1	5.65317e+06	5.50293e+06	2.97461e+06	4.92569e+06	4.34305e+06	4.16777e+06	2.92221e+06	2.01953e+06	2.44053e+06	2.91465e+06	2.26457e+06	2.30829e+06	5.89345e+06	7.07781e+06	6.82269e+06	2.98209e+06	5.49257e+06	5.81805e+06	4.66749e+06	2.55013e+06	2.43821e+06	956493	1.03757e+06	1.26489e+06	4.36601e+06	3.97609e+06	3.14573e+06	5.21581e+06	7.22705e+06	7.98977e+06	4.60097e+06	4.94425e+06	7.46481e+06	1.07452e+07	8.69133e+06	3.72757e+06
									7.14119e+06	5.48807e+06	2.95483e+06	3.82319e+06	0.1	3.15569e+06	4.97521e+06	3.82597e+06	7.65821e+06	3.62229e+06	5.68953e+06	4.63265e+06	5.04157e+06	3.34137e+06	5.60893e+06	2.93205e+06	8.36193e+06	3.31757e+06	6.90177e+06	5.46217e+06	4.01525e+06	3.99725e+06	3.62153e+06	4.68205e+06	4.64361e+06	3.78221e+06	3.10841e+06	3.74725e+06	7.02905e+06	5.71865e+06	4.33541e+06	5.11729e+06	4.43537e+06	6.98733e+06	3.95013e+06	1.05917e+07	9.01745e+06	4.96721e+06	6.20589e+06	7.71101e+06	5.77881e+06
									6.43255e+06	5.06831e+06	3.93763e+06	4.46811e+06	0.005	5.00917e+06	4.31569e+06	5.54833e+06	5.54457e+06	4.13205e+06	1.03671e+07	6.94061e+06	2.13137e+06	8.05585e+06	4.61297e+06	4.59609e+06	7.18005e+06	7.66577e+06	8.92541e+06	3.01453e+06	4.51001e+06	3.70773e+06	2.83601e+06	4.78681e+06	3.60449e+06	8.10513e+06	6.17353e+06	6.50841e+06	3.09281e+06	5.68193e+06	3.99549e+06	4.43273e+06	5.01721e+06	6.52413e+06	4.59933e+06	5.83345e+06	4.38425e+06	6.33069e+06	4.53385e+06	3.16701e+06	5.32181e+06
									5.58607e+06	4.57463e+06	4.64775e+06	5.37815e+06	0.00025	6.07829e+06	4.76309e+06	8.25213e+06	6.19769e+06	4.55333e+06	4.88809e+06	7.02765e+06	5.16773e+06	7.34941e+06	5.73081e+06	5.39665e+06	7.27177e+06	5.39785e+06	6.61237e+06	8.28981e+06	4.92333e+06	5.80801e+06	4.18085e+06	4.85789e+06	5.08309e+06	5.10873e+06	6.51577e+06	8.77397e+06	8.04593e+06	1.04178e+07	3.64657e+06	5.86709e+06	3.65017e+06	7.45213e+06	5.01357e+06	4.06237e+06	7.22969e+06	5.37165e+06	4.44161e+06	3.47661e+06	6.54497e+06
									4.46019e+06	6.99095e+06	5.01423e+06	2.95283e+06	1.25e-05	6.30761e+06	8.16625e+06	4.81001e+06	5.83061e+06	4.39545e+06	6.81317e+06	2.76305e+06	6.41193e+06	6.99229e+06	4.91293e+06	3.61793e+06	4.64433e+06	9.17873e+06	4.30693e+06	5.13965e+06	7.25533e+06	4.36425e+06	6.05301e+06	1.99137e+06	4.28241e+06	5.64137e+06	9.05285e+06	4.24681e+06	5.52085e+06	4.43241e+06	4.01649e+06	2.52073e+06	4.23065e+06	3.13497e+06	5.48145e+06	3.90677e+06	4.47801e+06	1.96605e+06	7.04129e+06	3.90933e+06	2.35981e+06
									3.77875e+06	5.25499e+06	3.48155e+06	4.16675e+06	6.25e-07	5.85761e+06	4.06109e+06	5.10953e+06	1.06489e+07	3.54437e+06	4.78917e+06	3.28377e+06	6.29201e+06	4.76173e+06	4.18457e+06	8.39469e+06	5.68277e+06	4.89097e+06	4.04413e+06	7.20481e+06	6.32377e+06	6.40329e+06	2.48517e+06	4.83353e+06	3.92213e+06	8.61545e+06	6.27445e+06	9.14429e+06	5.77557e+06	2.88945e+06	3.71609e+06	3.45557e+06	5.67077e+06	5.90045e+06	4.81165e+06	5.70345e+06	6.76173e+06	5.50661e+06	6.03093e+06	5.66705e+06	6.13101e+06
HCI-024 Day 254 (3)	2018-06-13	HCI-024	7348.4	NSG, 2	254	12	2720000	23	1.14593e+06	1.61349e+06	2.99081e+06	1.05125e+06	100	4890160	992720	4540680	2549240	3080	-1360	26360	3160	419520	421200	345040	515560	1891440	1337640	465920	1360280	711240	294840	359920	273680	48520	29040	52960	23920	-3280	-3560	12520	4720	16440	14680	21360	12160	1618760	1033440	922920	989000
									3.01189e+06	1.90473e+06	2.19801e+06	1.53853e+06	10	1492120	4063520	2889800	4502720	2286000	603400	2665560	2736400	1496960	859440	1050240	1858720	2563640	4993400	2287120	3571240	825880	1210320	1707680	2542560	560880	288240	312560	267440	2569720	1305760	3014720	1963520	881680	1164480	1777320	1227760	2091880	2457160	1103920	3582640
									1.81485e+06	2.26609e+06	2.20393e+06	2.84465e+06	1	865920	1056320	3659560	2078240	4689680	1907040	2341720	2738440	2163080	1569160	1709960	1813800	3504480	3015760	803160	903640	1285960	4095440	5950000	5702320	516120	438280	365960	468000	2917560	4048160	1565920	1581000	2352720	3177760	2181640	1603240	9254600	4371280	1174400	2323560
									1.64697e+06	1.84969e+06	2.68297e+06	2.67421e+06	0.1	1455840	1792720	4900520	1412080	4253800	3954120	1681680	2294840	949400	9817360	5290440	5155040	5725560	1994000	6283360	4068000	3599960	1872880	2522760	1798040	1035400	1391320	2379720	2611520	1873600	1675200	4488680	3544280	4211760	6449800	5194160	4076000	3262800	1477680	1973040	4260240
									2.96689e+06	2.60893e+06	2.24433e+06	2.74469e+06	0.005	4384880	777040	1992560	2060840	1274840	4021960	1095160	4657640	1729080	2873000	2648440	1798040	4715920	10114400	2364360	1892840	2555040	7493600	727240	1222680	6796240	1225400	718840	1479520	5857400	685360	2455240	1787640	3981560	5778280	2505000	5012360	2746920	3225200	5314720	2271720
									4.92605e+06	2.41685e+06	3.83865e+06	900533	0.00025	1415880	2154480	6680080	920080	3134320	2727480	5946400	2213480	4856240	2870080	2384280	1905920	2676960	4852800	7027360	5694280	1514240	1696120	1921480	7182280	4703680	4672280	7343680	7427200	2471840	3328800	2559880	1738480	4033000	850240	4808360	1906960	2193840	7837040	4457160	2529160
									1.51421e+06	2.23625e+06	2.11721e+06	3.10289e+06	1.25e-05	1778640	7652000	3020800	967920	9117520	1290840	2167240	4812200	4783520	2042120	2859680	2535920	1035440	2504240	3911600	3053080	973840	2268160	1233360	3834560	3491320	8903000	1228800	2197520	4256240	6449880	1645000	7221480	950400	2722320	3887640	5594440	2933680	1557080	4796680	5471880
									2.76925e+06	1.49861e+06	2.07597e+06	1.14809e+06	6.25e-07	3572120	1733200	1127640	884720	2042960	1087160	2068800	1613120	2448120	5987880	3322040	2770840	1378520	1128720	3735200	1292240	1689960	3166560	3328200	3714800	3529640	6319760	2317640	2321600	5858880	3048200	2748000	6330000	2952560	3467200	1937640	4795600	3067120	2054160	3529320	2854640
HCI-025 Day 175 (1)	2018-05-09	HCI-025	9218.3	NRG, 3	175	11	9650000	18	492456	1236520	1691464	915816	100	1742179	2966355	2087203	2123875	17451	1522.7	27435	12587	399563	534379	279755	601979	1373755	2017227	1225291	1215899	453947	589283	249635	386011	-4861.3	-7549.3	-3181.3	-4253.3	-6045.3	-4325.3	7282.7	8210.7	-2109.3	10291	12027	15203	1353811	1350331	443635	608179
									715312	646528	1717616	1221992	10	3520979	1738971	3348299	3402331	1462099	1004995	1846843	1195571	332835	258659	561867	857147	3080899	4302859	4078011	3506675	861187	755907	876067	824611	22779	17499	14483	30323	1507339	1140171	1499459	1670923	1144659	977059	2534491	2462715	1660667	1820115	3032187	2938539
									656384	797656	1611640	1240472	1	1486843	1991075	1188043	1266627	3096531	3743243	1412291	2264651	1198211	1281059	285795	378595	3671019	3683963	1441235	1555091	648939	857483	554307	840043	168947	140531	139019	154979	1414859	2113515	1167091	1494659	2808467	3883755	2899739	2162403	3472291	3680915	3425811	2684723
									1368376	1071224	1889760	849088	0.1	1786523	1731443	3463683	2684091	2900267	2233707	3966371	1930475	2409403	1902219	2369251	3090187	3094867	1671723	1701555	3786995	763259	653187	319515	823915	1072243	913603	1196763	1196523	1285603	1008443	2452923	1114411	2784459	3230723	2509803	2947099	1601227	2597411	2607539	3310859
									1892464	761128	1388200	1368816	0.005	3598283	2710339	1022963	1266323	1814299	3216427	1554907	2678875	2306027	3058955	1049475	1873595	3493251	2247203	1843539	2180043	705099	782315	726995	745643	1726187	1885883	659891	925523	1302667	1749859	1260987	820683	1846883	3417467	1840843	721483	2768491	2637187	2467027	2423523
									1151784	808336	2326040	1039936	0.00025	2553771	2206467	2951155	2892755	1548619	1554843	2858267	2709387	1885355	1844867	3009107	2405771	2837203	3116379	3278563	3913387	1188795	876115	667523	514691	1663907	696691	1907699	1896219	771731	1374091	2006163	1141387	3098459	919635	4123435	2802403	3572539	1801739	3857747	3178539
									2310936	885208	833888	1724896	1.25e-05	3159275	1681555	1132651	1716715	2268747	2489595	2688579	1228499	2985155	2312947	1423723	1872915	2776435	2467587	2297891	1859299	1196955	1155635	517603	504323	2626987	3199515	2829819	982451	1349387	1736539	1505835	1606603	2763971	2911955	1786483	3613995	2356547	3865099	3008019	2105523
									1926264	1263584	2276328	866600	6.25e-07	3502171	2366451	3061755	3570563	2339291	1232907	3794483	2766019	1460539	1639851	1810891	2449291	1581539	1900291	2342971	3761387	1028179	814459	1212403	1401507	2690579	1107643	1844891	2656075	2169411	2168195	2625859	1963755	2590803	2767475	3622939	2943747	3041179	2392683	4037515	3322723
HCI-025 Day 189 (2)	2018-05-23	HCI-025	9218.3	NRG, 3	189	13	11000000	14	5.06323e+06	3.20583e+06	4.53843e+06	4.23871e+06	100	7.61717e+06	3.89673e+06	4.94797e+06	7.10841e+06	10893.3	-6266.67	45773.3	2133.33	501773	683373	367973	517173	2.20861e+06	3.71757e+06	1.59165e+06	1.48645e+06	701213	1.75593e+06	1.54133e+06	885213	-4106.67	-9466.67	-7026.67	-8386.67	-9066.67	-9266.67	13813.3	6813.33	-8386.67	2133.33	49893.3	29973.3	2.02521e+06	3.67241e+06	5.94761e+06	2.42225e+06
									3.50251e+06	2.96883e+06	2.77559e+06	4.82411e+06	10	7.37249e+06	7.53585e+06	1.34641e+07	8.28881e+06	3.40157e+06	1.71637e+06	2.46977e+06	2.39369e+06	598173	843693	555973	524613	4.61585e+06	3.80205e+06	8.55497e+06	9.40969e+06	3.99093e+06	1.61493e+06	3.42393e+06	1.65277e+06	13133.3	27373.3	20533.3	66133.3	4.28041e+06	2.53657e+06	3.59429e+06	2.48713e+06	6.84849e+06	1.54193e+06	1.94445e+06	1.92805e+06	3.77297e+06	3.01321e+06	6.97673e+06	4.28185e+06
									3.57747e+06	2.04311e+06	3.97895e+06	3.43407e+06	1	1.15221e+07	9.80017e+06	4.54865e+06	6.45821e+06	3.99689e+06	5.43329e+06	3.99429e+06	3.89761e+06	1.93061e+06	3.31929e+06	784133	716733	8.85701e+06	7.60581e+06	3.28837e+06	3.80437e+06	2.16317e+06	3.82037e+06	1.47257e+06	2.45469e+06	403973	258293	568013	172333	2.47013e+06	4.14753e+06	3.14417e+06	2.93797e+06	2.63461e+06	4.73637e+06	5.96481e+06	3.09293e+06	5.81505e+06	9.38273e+06	5.00541e+06	4.03809e+06
									2.82483e+06	2.04323e+06	3.61075e+06	4.13199e+06	0.1	7.56189e+06	3.62097e+06	4.56369e+06	6.96761e+06	5.12633e+06	5.32257e+06	4.07377e+06	7.95221e+06	7.74793e+06	3.65173e+06	4.09029e+06	2.30757e+06	4.87521e+06	4.55345e+06	4.11737e+06	5.43273e+06	2.71589e+06	2.62133e+06	4.65481e+06	2.72349e+06	4.70489e+06	2.71045e+06	3.66245e+06	3.28965e+06	1.49845e+06	2.46689e+06	6.24621e+06	5.01445e+06	1.27851e+07	9.79341e+06	5.67773e+06	1.05239e+07	1.12453e+07	7.46445e+06	5.81029e+06	3.87069e+06
									2.64299e+06	3.55651e+06	4.41435e+06	3.09491e+06	0.005	5.83185e+06	7.10849e+06	1.77009e+06	2.29041e+06	1.06257e+07	2.98357e+06	1.07829e+06	1.70597e+06	7.70245e+06	5.72229e+06	4.87285e+06	4.47233e+06	1.17765e+07	5.22877e+06	3.84669e+06	5.06693e+06	1.94597e+06	3.61953e+06	736213	3.20565e+06	7.93577e+06	5.79145e+06	3.68397e+06	4.23509e+06	6.53965e+06	3.72845e+06	4.46733e+06	3.58877e+06	6.28293e+06	7.78333e+06	2.68737e+06	4.84793e+06	8.75789e+06	5.45393e+06	2.71945e+06	9.22729e+06
									3.95511e+06	2.86031e+06	3.33439e+06	2.71555e+06	0.00025	9.06149e+06	4.85233e+06	6.87329e+06	2.34237e+06	4.77677e+06	3.22437e+06	4.77549e+06	1.19388e+07	5.70169e+06	5.30577e+06	4.42473e+06	3.74157e+06	4.33973e+06	2.98285e+06	5.46729e+06	5.93669e+06	2.24553e+06	3.18501e+06	3.06353e+06	2.95293e+06	1.08323e+07	4.34753e+06	9.30713e+06	6.16049e+06	4.93969e+06	3.13609e+06	3.68977e+06	3.97309e+06	2.99657e+06	5.58349e+06	1.15176e+07	8.09585e+06	4.91625e+06	6.25169e+06	6.86761e+06	9.09529e+06
									2.69691e+06	3.43003e+06	2.90087e+06	3.28711e+06	1.25e-05	3.36689e+06	9.81325e+06	6.48529e+06	1.00687e+07	6.12689e+06	1.04013e+07	3.97361e+06	5.73145e+06	6.49777e+06	7.39245e+06	5.07021e+06	2.79705e+06	9.91793e+06	7.00005e+06	6.24329e+06	4.20249e+06	5.66777e+06	3.01697e+06	1.88505e+06	1.38833e+06	9.95769e+06	1.58867e+07	2.02893e+06	4.74573e+06	3.03793e+06	6.21921e+06	3.65913e+06	4.78781e+06	7.98633e+06	5.96673e+06	5.77525e+06	4.71841e+06	3.13985e+06	7.33981e+06	4.07001e+06	3.45665e+06
									2.50495e+06	2.10167e+06	2.34531e+06	2.94687e+06	6.25e-07	1.20112e+07	5.82149e+06	1.28097e+07	3.41953e+06	9.27853e+06	4.16725e+06	5.57697e+06	7.51357e+06	8.00925e+06	6.47245e+06	2.79241e+06	9.18501e+06	8.23077e+06	5.06045e+06	1.08155e+07	7.20737e+06	4.04765e+06	3.08233e+06	5.60425e+06	4.47461e+06	6.56533e+06	6.77629e+06	6.59973e+06	5.15653e+06	5.12189e+06	4.25537e+06	3.20485e+06	7.37913e+06	8.54617e+06	3.44501e+06	6.59197e+06	5.73973e+06	4.84541e+06	3.25257e+06	5.27185e+06	1.41701e+07
HCI-025 Day 212 (3)	2018-06-13	HCI-025	9218.3	NRG, 3	212	12	8050000	23	1.16101e+06	117853	1.29665e+06	2.55545e+06	100	766320	10165600	5576200	3550000	54040	280	27040	9200	278440	195440	204840	33440	4081680	533760	730360	802760	254080	457240	236560	10360	160	-1640	-1280	-1520	-1560	-1280	-520	-720	-640	4760	14080	3200	820400	375720	591120	1600880
									3.60969e+06	1.90689e+06	257053	1.69945e+06	10	2844160	3440040	5414520	1847520	1879680	1831360	3387960	3436760	101920	280720	452800	790680	5916440	1413760	1476400	673960	33880	1066160	1199400	574200	11320	12920	20640	76240	154200	81680	683480	327480	1177080	73720	106280	2582800	2307960	2464160	1069200	7012520
									2.61473e+06	5.05301e+06	2.53649e+06	2.22697e+06	1	3874520	4002760	5006640	1374520	218920	413000	1580280	2028600	2447080	3681680	190480	324200	1075360	5436880	1141640	3000480	1112160	697440	1093920	1226640	660520	722560	77400	89560	645760	2117760	1067680	168600	1169440	6918080	945920	5464920	3816440	4921000	6700400	980840
									2.02669e+06	1.84205e+06	1.43089e+06	1.69989e+06	0.1	4458440	7199800	2340160	4244720	2471480	4148840	2315520	1398800	2423480	2100000	231240	684080	2337520	2965640	3259400	178040	299200	703920	2039560	2713040	526800	587840	7258720	524800	845160	1046800	866240	651160	861360	7880120	5656200	12647520	3681040	2364080	771200	1753280
									1.78249e+06	3.29081e+06	1.70225e+06	565973	0.005	9381000	8056240	242160	3629160	2677960	2505480	3228800	565680	10408640	351280	214400	6226880	8117440	8005840	3242160	1144760	3660560	364160	707400	2421320	7777720	7085800	3766160	7067160	6759720	3567240	3280600	1631240	6035480	7594840	6948320	9737680	4677760	3063560	5195120	206520
									2.25193e+06	149693	3.22561e+06	1.91401e+06	0.00025	77400	5426440	859760	1219000	2230600	723880	1771000	2486520	5417880	10514320	7800320	2747360	2088880	2107840	13126160	9568880	527640	1551120	6027520	2324720	130160	5122240	4193680	11750920	1874280	815560	4095400	10321640	6813160	5320200	791600	11391080	5031720	5154800	6335440	10974160
									3.00813e+06	3.04569e+06	1.02121e+06	629933	1.25e-05	8716520	3441400	873000	1726600	5119880	4325520	886800	1751760	13004600	750440	415520	2748640	2387720	2805480	2851360	220440	11486280	2278200	1918160	3479000	3782000	1915920	2436520	3697400	2452920	2879720	2797440	998800	3207840	4734000	626920	3646120	9682240	12336360	1100160	5718280
									4.01661e+06	1.09269e+06	2.72117e+06	3.03773e+06	6.25e-07	2338040	1326640	2439640	5483360	771800	2732040	4040160	4859560	2355760	1475080	1508080	3229880	2955880	4364200	2355800	7245520	1322280	3533560	1288360	2246800	1702960	1048400	4181040	4723920	5163000	3717760	5184520	1464360	2874880	8264600	2678040	4559720	9762600	6940520	1075200	3967080
HCI-025 Day 224 (4)	2018-06-28	HCI-025	9218.3	NRG, 3	224	14	9100000	13	6.14219e+06	6.12571e+06	4.73555e+06	6.62367e+06	100	1.47635e+07	1.37973e+07	1.72546e+07	4.81183e+06	67586.7	-14213.3	32506.7	16106.7	617347	1.50371e+06	2.52935e+06	1.66759e+06	5.21375e+06	5.41563e+06	8.29227e+06	6.74719e+06	257707	254347	864627	158707	-18733.3	-19333.3	-17893.3	-19333.3	-17053.3	-18893.3	-5893.33	-4573.33	-16773.3	4386.67	-6253.33	33026.7	3.15283e+06	2.53855e+06	1.94839e+06	3.65143e+06
									4.13487e+06	5.46827e+06	7.59979e+06	7.17963e+06	10	7.66119e+06	9.40979e+06	1.53479e+07	1.72644e+07	2.40107e+06	2.90011e+06	4.99515e+06	2.51155e+06	1.68419e+06	2.55127e+06	1.39039e+06	2.92927e+06	6.12195e+06	1.17388e+07	1.72281e+07	8.89555e+06	3.04143e+06	2.72111e+06	4.71419e+06	6.23435e+06	47266.7	49826.7	84906.7	82186.7	1.39555e+06	2.15847e+06	3.56127e+06	1.81395e+06	758987	6.17239e+06	4.62743e+06	1.02966e+07	3.23671e+06	6.77515e+06	1.07461e+07	1.37145e+07
									5.63843e+06	4.79875e+06	7.22231e+06	8.12291e+06	1	1.16889e+07	1.30454e+07	1.67521e+07	4.17875e+06	1.45881e+07	1.43433e+07	1.15157e+07	1.53494e+07	3.68239e+06	5.31455e+06	6.35487e+06	2.15467e+06	1.83988e+07	1.77615e+07	2.13193e+07	1.16253e+07	6.68343e+06	2.85815e+06	3.79335e+06	3.14035e+06	485107	204107	648067	681667	3.55423e+06	5.07207e+06	3.63803e+06	2.72295e+06	1.33738e+07	1.00214e+07	1.71009e+07	6.94475e+06	1.87504e+07	1.47475e+07	9.10931e+06	1.02557e+07
									7.17523e+06	3.64103e+06	9.75535e+06	1.06799e+07	0.1	8.58799e+06	1.22223e+07	1.31307e+07	9.33399e+06	6.57619e+06	1.27176e+07	1.56889e+07	1.67347e+07	3.00383e+06	1.35511e+07	1.68284e+07	8.75103e+06	9.86211e+06	1.66225e+07	2.06672e+07	1.53444e+07	2.20623e+06	2.26687e+06	3.89979e+06	7.27843e+06	2.86855e+06	3.23927e+06	4.97131e+06	6.92507e+06	1.93007e+06	4.13031e+06	7.29019e+06	5.66247e+06	1.35759e+07	1.1005e+07	2.00834e+07	1.22578e+07	9.50383e+06	1.24747e+07	1.75522e+07	1.98342e+07
									8.62279e+06	8.73911e+06	8.96459e+06	7.33079e+06	0.005	1.19839e+07	8.38719e+06	1.64944e+07	9.49443e+06	1.12329e+07	1.90701e+07	1.55499e+07	1.10711e+07	1.78867e+07	1.68581e+07	2.46708e+07	1.09859e+07	1.69214e+07	1.51451e+07	1.77726e+07	5.95107e+06	5.25815e+06	4.56391e+06	1.26696e+07	6.21775e+06	1.35921e+07	1.67177e+07	1.10755e+07	7.36843e+06	1.1833e+07	1.88586e+07	1.24583e+07	1.01301e+07	1.56903e+07	1.50276e+07	1.91003e+07	1.08547e+07	1.93384e+07	2.02363e+07	1.15223e+07	9.90567e+06
									9.75355e+06	6.61863e+06	6.34643e+06	6.22479e+06	0.00025	7.54659e+06	7.20587e+06	1.65567e+07	1.4498e+07	1.13503e+07	8.60907e+06	1.81933e+07	1.39353e+07	6.39035e+06	1.50417e+07	2.00103e+07	1.71493e+07	1.40868e+07	1.47635e+07	2.30803e+07	1.7044e+07	1.56477e+07	1.45965e+07	1.48722e+07	1.96256e+07	5.75799e+06	1.26503e+07	2.24078e+07	2.03914e+07	7.72407e+06	1.34094e+07	2.22085e+07	1.59979e+07	7.19335e+06	1.50946e+07	1.91196e+07	1.44777e+07	7.67639e+06	1.31284e+07	1.51085e+07	1.38385e+07
									1.29871e+07	5.86811e+06	7.22475e+06	5.27815e+06	1.25e-05	1.17551e+07	2.17111e+07	1.16039e+07	5.73459e+06	1.69433e+07	1.87371e+07	1.96591e+07	9.89555e+06	1.81722e+07	2.38805e+07	2.26343e+07	1.20471e+07	1.57058e+07	1.66475e+07	2.07487e+07	9.43607e+06	1.68922e+07	1.70792e+07	2.29395e+07	1.48699e+07	2.03317e+07	1.76161e+07	8.48779e+06	1.24993e+07	8.88407e+06	2.30215e+07	1.18965e+07	1.26225e+07	1.62746e+07	1.57371e+07	1.99119e+07	1.50649e+07	2.01006e+07	1.91289e+07	1.17134e+07	1.05611e+07
									8.37959e+06	7.17239e+06	8.49975e+06	8.49879e+06	6.25e-07	7.78291e+06	9.35331e+06	1.61675e+07	1.74296e+07	1.0854e+07	1.30891e+07	1.99122e+07	1.63315e+07	1.26986e+07	1.23651e+07	1.79664e+07	2.19471e+07	1.10946e+07	1.20881e+07	2.47853e+07	1.80924e+07	1.19244e+07	1.34655e+07	1.57686e+07	1.20752e+07	7.09007e+06	1.2434e+07	1.68051e+07	2.20711e+07	7.75919e+06	1.11873e+07	1.87355e+07	1.89207e+07	1.26951e+07	1.11415e+07	1.95915e+07	1.61733e+07	1.19732e+07	1.44282e+07	1.71571e+07	1.54446e+07
HCI-027 Day 145 (1)	2018-05-16	HCI-027	0247.3	NSG, 0	145	12	11100000	14	1964800	1985080	1376680	1514200	100	3.92097e+06	3.98301e+06	2.22509e+06	2.89281e+06	13973.3	-3546.67	15093.3	2413.33	502133	419293	412413	457853	836053	508533	604493	698653	281093	254093	274733	218133	-4506.67	-4746.67	-4306.67	-5186.67	-5786.67	-5386.67	-906.667	1213.33	253.333	9653.33	2053.33	12613.3	1.74297e+06	1.38317e+06	1.67641e+06	1.87653e+06
									3076520	1816160	1329160	1339240	10	2.61837e+06	3.36245e+06	2.75993e+06	2.80257e+06	1.46213e+06	1.17837e+06	1.62289e+06	1.02373e+06	626213	472013	588813	562013	2.14345e+06	2.42637e+06	1.36397e+06	2.53917e+06	1.58757e+06	1.93437e+06	1.33733e+06	1.56049e+06	138613	111893	156493	116493	1.00017e+06	1.42145e+06	1.12073e+06	2.06489e+06	162653	119573	96533.3	214813	7.89833e+06	2.90441e+06	3.60233e+06	1.73753e+06
									2373560	1112080	2177640	1493520	1	1.82757e+06	3.61453e+06	1.73077e+06	1.35457e+06	2.94077e+06	1.88829e+06	1.37241e+06	2.23689e+06	739813	689813	642173	818693	1.84601e+06	1.42197e+06	1.31305e+06	1.73473e+06	1.35533e+06	2.14885e+06	1.23401e+06	1.86213e+06	139133	152373	167293	163773	2.69229e+06	2.14213e+06	2.23933e+06	1.46093e+06	1.05077e+06	1.78993e+06	1.35113e+06	1.09577e+06	4.92165e+06	3.78793e+06	2.19121e+06	1.33089e+06
									2982400	983320	1289400	2008600	0.1	1.68757e+06	2.15477e+06	2.46881e+06	2.46397e+06	3.36665e+06	3.46265e+06	2.36153e+06	4.08065e+06	2.20177e+06	1.64485e+06	2.00321e+06	2.41661e+06	2.32785e+06	5.46045e+06	3.18569e+06	3.12729e+06	1.42865e+06	1.78793e+06	1.64757e+06	1.39693e+06	239333	168813	355013	300813	2.71585e+06	2.36873e+06	2.58557e+06	2.46173e+06	2.48017e+06	2.39593e+06	2.06889e+06	2.42401e+06	2.11577e+06	3.49329e+06	1.90781e+06	3.84925e+06
									2231840	1015520	1752760	1194280	0.005	2.43149e+06	1.52161e+06	2.08617e+06	1.65449e+06	1.56497e+06	2.99877e+06	1.76529e+06	1.35397e+06	3.61949e+06	2.51309e+06	3.43593e+06	1.89657e+06	2.82013e+06	2.86561e+06	2.47381e+06	3.05417e+06	1.58333e+06	985533	1.26161e+06	1.32485e+06	2.42829e+06	2.79145e+06	3.57829e+06	2.19945e+06	2.26841e+06	2.31785e+06	2.51569e+06	2.17881e+06	3.88237e+06	1.87229e+06	2.57693e+06	2.86277e+06	2.08797e+06	9.42493e+06	2.16665e+06	2.80245e+06
									983920	1360760	1831200	1435600	0.00025	4.02501e+06	4.14869e+06	3.95153e+06	2.03513e+06	2.29493e+06	2.60713e+06	3.43945e+06	3.52817e+06	2.10141e+06	2.66305e+06	2.20697e+06	4.22457e+06	4.05181e+06	1.87965e+06	4.79413e+06	4.14569e+06	1.32073e+06	1.03865e+06	1.62865e+06	1.22801e+06	5.24153e+06	2.62897e+06	2.94689e+06	3.92365e+06	1.60109e+06	2.28045e+06	2.65705e+06	2.02377e+06	3.13465e+06	3.51433e+06	2.69381e+06	3.29353e+06	3.76293e+06	3.93801e+06	3.86533e+06	7.02849e+06
									2134120	2187800	1401880	1125120	1.25e-05	1.93149e+06	2.39861e+06	2.58289e+06	1.99105e+06	2.85341e+06	2.16217e+06	1.62733e+06	2.23185e+06	2.20629e+06	3.22069e+06	1.80945e+06	2.10233e+06	2.18789e+06	1.82257e+06	2.17321e+06	2.78065e+06	2.29525e+06	1.56181e+06	1.30205e+06	1.73937e+06	2.62741e+06	2.51245e+06	2.98673e+06	2.83789e+06	2.82325e+06	1.51249e+06	1.31261e+06	2.27173e+06	2.34857e+06	1.63789e+06	3.62897e+06	3.34949e+06	5.97361e+06	2.22225e+06	2.30165e+06	1.73345e+06
									1487120	1434840	1930080	1484160	6.25e-07	1.74153e+06	2.21229e+06	1.73329e+06	1.78241e+06	2.29237e+06	3.03697e+06	2.67713e+06	2.96317e+06	2.38593e+06	2.13913e+06	3.11157e+06	2.76349e+06	2.38957e+06	3.53537e+06	1.82993e+06	3.29357e+06	1.72709e+06	1.59433e+06	1.79777e+06	1.57377e+06	2.93713e+06	2.23709e+06	2.38417e+06	1.90293e+06	2.13425e+06	4.12029e+06	1.95773e+06	3.62765e+06	2.87805e+06	2.26241e+06	5.20829e+06	2.66661e+06	2.43917e+06	3.09301e+06	3.16977e+06	3.27785e+06
HCI-027 Day 158 (2)	2018-05-30	HCI-027	0247.3	NSG, 0	158	13	6350000	14	2343920	6857280	1543640	2547360	100	1.07421e+07	8.45025e+06	2.33273e+06	1.38265e+07	37333.3	-1466.67	90813.3	-866.667	1.91821e+06	1.92529e+06	501773	201933	5.03389e+06	1.25961e+06	194693	1.24061e+06	787573	787973	45133.3	409533	-5706.67	-9746.67	-9386.67	-4866.67	-9466.67	-10266.7	-4106.67	3253.33	-3746.67	59293.3	8093.33	27893.3	5.50513e+06	7.42093e+06	2.38901e+06	8.41617e+06
									5953560	2219440	1649720	555720	10	1.2584e+07	1.52289e+06	6.57733e+06	1.94865e+06	5.38013e+06	1.35717e+06	991333	6.38469e+06	908693	3.79969e+06	1.39597e+06	5.53769e+06	5.61177e+06	5.97061e+06	1.65089e+06	6.20677e+06	4.22537e+06	7.24077e+06	4.01937e+06	1.15569e+07	286693	178693	553093	1.07409e+06	1.19177e+06	2.39169e+06	846333	4.55845e+06	2.74113e+06	1.96101e+06	1.50513e+06	3.15737e+06	5.33093e+06	1.24644e+07	2.29361e+06	1.23403e+07
									3108800	5704280	3088080	3143880	1	6.21753e+06	3.53633e+06	1.36269e+06	5.85289e+06	1.03662e+07	1.31175e+07	927053	5.18561e+06	784893	4.49817e+06	2.03481e+06	1.84313e+06	6.36945e+06	7.34721e+06	489773	4.47989e+06	8.33837e+06	6.53633e+06	260253	2.69597e+06	715893	328133	97973.3	130573	8.48841e+06	1.76955e+07	1.52973e+06	1.0352e+07	1.27081e+07	2.18927e+07	5.48565e+06	767773	1.27913e+07	5.92785e+06	2.88361e+06	6.53121e+06
									5623960	2228240	5202920	1518440	0.1	5.78677e+06	431933	3.15225e+06	6.11705e+06	5.10805e+06	829293	1.27702e+07	1.15547e+07	8.84117e+06	3.59225e+06	3.36701e+06	1.43382e+07	1.87393e+06	3.15689e+06	1.49147e+07	371893	634613	2.76533e+06	591053	2.72301e+06	2.25517e+06	165213	3.16177e+06	2.34709e+06	1.33539e+07	5.18593e+06	2.70413e+06	1.20858e+07	9.86701e+06	3.96857e+06	2.77973e+06	1.28485e+07	1.14423e+07	5.71225e+06	4.51017e+06	1.61724e+07
									2053920	3389040	5857240	2662040	0.005	1.68564e+07	9.03937e+06	519333	1.50253e+06	1.48009e+07	9.98641e+06	3.89541e+06	1.59213e+06	1.13011e+07	1.94345e+07	3.16241e+06	7.86401e+06	9.50457e+06	1.28294e+07	879893	9.19805e+06	6.36081e+06	6.92413e+06	360773	1.08357e+06	1.19961e+07	1.58442e+07	3.15389e+06	3.33289e+06	1.62008e+07	9.45981e+06	6.67133e+06	5.92313e+06	1.49663e+07	1.23859e+07	1.05433e+07	9.49189e+06	9.73653e+06	1.47136e+07	804733	4.86677e+06
									4526040	295240	5107840	4927320	0.00025	8.53937e+06	2.89277e+06	2.88625e+06	5.07813e+06	1.44581e+07	1.0474e+07	4.08469e+06	1.19342e+07	1.33331e+07	6.18165e+06	3.66861e+06	1.20451e+07	1.09708e+07	1.15714e+07	7.97353e+06	1.0202e+07	5.41185e+06	1.08473e+07	8.37473e+06	6.79201e+06	9.22977e+06	1.23614e+07	9.22201e+06	1.09373e+07	2.01689e+06	8.72009e+06	4.69537e+06	1.19357e+07	4.77001e+06	5.83809e+06	1.01439e+07	1.85905e+07	1.42021e+07	7.48533e+06	1.54802e+07	9.77657e+06
									4102040	3390040	6397200	5366360	1.25e-05	1.15461e+07	1.13053e+07	4.67745e+06	9.55497e+06	1.26454e+07	1.28793e+07	2.47621e+06	1.13605e+07	7.73985e+06	1.59241e+07	6.13021e+06	1.26912e+07	7.64269e+06	3.06749e+06	4.99753e+06	3.29289e+06	1.37632e+07	1.28841e+07	2.41625e+06	1.07566e+07	1.83785e+07	1.45691e+07	6.52705e+06	1.85754e+07	6.99589e+06	8.21345e+06	6.56829e+06	2.72485e+06	4.58197e+06	1.40258e+07	5.26161e+06	8.49825e+06	8.73129e+06	9.55753e+06	4.02565e+06	2.18377e+06
									3584320	788360	2600600	1088480	6.25e-07	1.09561e+07	7.78517e+06	6.58381e+06	1.39055e+07	1.01719e+07	9.20637e+06	1.53393e+06	1.34144e+07	8.94545e+06	1.2175e+07	1.55433e+07	1.75419e+07	1.15753e+07	3.19505e+06	9.36793e+06	1.10237e+07	1.09053e+07	4.53425e+06	2.40521e+06	8.57873e+06	1.00109e+07	1.00793e+07	3.48661e+06	1.03124e+07	9.77305e+06	6.70645e+06	6.03425e+06	2.17574e+07	1.14274e+07	1.03162e+07	4.56725e+06	1.53664e+07	1.09656e+07	5.88157e+06	4.65753e+06	4.06269e+06
HCI-027 Day 154 (3)	2018-06-13	HCI-027	0247.3	NSG, 0	164	13	9390000	16	698573	558733	477893	610973	100	1.58093e+06	1.93273e+06	1.99053e+06	887933	11813.3	1133.33	12373.3	10133.3	319573	180293	170893	242453	474573	345253	335933	293853	79293.3	63933.3	79933.3	50933.3	-786.667	-706.667	-386.667	-506.667	93.3333	-666.667	1133.33	533.333	-426.667	2213.33	53.3333	3293.33	363613	187773	466213	283813
									348413	957533	755213	801613	10	2.31517e+06	1.32145e+06	943453	1.38929e+06	1.11173e+06	1.37521e+06	1.60593e+06	1.24305e+06	421133	347253	234253	259653	722573	1.52809e+06	568013	1.07653e+06	462373	362933	398933	221453	75053.3	76173.3	100453	46653.3	361893	214213	304333	275013	55613.3	89173.3	114653	100013	402173	769653	824133	504893
									629933	529493	1.00097e+06	608533	1	1.66085e+06	1.24061e+06	667253	1.01861e+06	1.09285e+06	977533	499773	736893	352493	690533	1.05289e+06	378533	1.40405e+06	609773	410533	1.12793e+06	270733	558973	230253	476813	141613	64453.3	45413.3	141813	719373	427853	418333	696373	1.53353e+06	1.15721e+06	772933	882093	970573	1.87465e+06	390253	1.14573e+06
									620173	518493	858333	885893	0.1	1.67353e+06	1.92525e+06	790133	1.13545e+06	414453	3.20841e+06	1.80857e+06	801333	908653	792493	1.10581e+06	2.73881e+06	660253	1.40941e+06	4.18285e+06	2.22549e+06	330373	396813	476253	310933	74053.3	166733	133253	114213	1.08493e+06	1.06413e+06	926413	1.03401e+06	920253	877573	1.09177e+06	1.03221e+06	1.09497e+06	1.34517e+06	1.49553e+06	2.05309e+06
									654533	683733	1.04997e+06	595973	0.005	340133	573013	539253	1.05809e+06	1.01397e+06	669373	659693	2.01253e+06	2.15685e+06	2.94205e+06	1.15953e+06	1.50581e+06	630053	726373	2.72401e+06	2.76157e+06	247573	286173	324333	349573	1.98709e+06	724693	785413	1.05985e+06	783733	466253	1.54901e+06	1.13757e+06	2.29805e+06	640973	936173	1.81009e+06	2.68453e+06	1.06225e+06	983573	1.61925e+06
									927373	981213	555813	778653	0.00025	679693	1.70809e+06	888533	1.32801e+06	834533	1.58193e+06	1.19561e+06	2.90577e+06	3.34453e+06	827893	865693	2.03077e+06	436133	991733	761733	906653	992653	444333	484773	2.35101e+06	1.09825e+06	1.43725e+06	1.13109e+06	1.20841e+06	755173	1.22937e+06	1.57553e+06	1.37513e+06	707413	686853	851133	3.26773e+06	1.17593e+06	869053	912133	1.47621e+06
									609733	469893	789733	786853	1.25e-05	1.08209e+06	1.21985e+06	929493	954293	1.98529e+06	1.68605e+06	819733	666373	1.07309e+06	728693	797453	985293	2.32553e+06	620693	607773	485213	2.64033e+06	1.11989e+06	1.16781e+06	1.49713e+06	979853	1.20005e+06	2.29689e+06	2.16933e+06	3.20753e+06	1.08137e+06	1.70109e+06	1.06705e+06	1.99569e+06	1.10529e+06	3.08193e+06	1.54285e+06	3.92121e+06	1.53397e+06	1.63213e+06	3.81361e+06
									743413	852413	442253	681013	6.25e-07	709573	2.21749e+06	631373	1.29141e+06	1.36273e+06	736533	583653	1.93173e+06	648493	480613	1.07041e+06	1.81921e+06	500013	538253	861413	2.07029e+06	545853	692973	1.15605e+06	426013	3.52069e+06	1.08025e+06	1.56881e+06	2.91061e+06	1.99881e+06	1.83541e+06	1.14025e+06	578413	957213	1.13641e+06	1.61841e+06	749933	1.17789e+06	1.33761e+06	3.53821e+06	972133
HCI-027 Day 186 (4)	2018-06-28	HCI-027	0247.3	NSG, 0	186	15	5500000	13	1.45311e+06	2.42927e+06	4.05175e+06	5.90019e+06	100	3.67873e+06	4.33273e+06	1.65201e+06	5.36473e+06	20253.3	-5146.67	26733.3	-3106.67	389213	386693	361013	414693	819413	1.10517e+06	1.22801e+06	809253	96813.3	292213	35613.3	220733	-6106.67	-4706.67	-6586.67	-5906.67	-6866.67	-7706.67	115453	-3026.67	8773.33	15613.3	-346.667	253.333	2.95965e+06	249453	823493	671413
									1.83355e+06	739187	4.73675e+06	2.52419e+06	10	221413	618853	5.38737e+06	5.97785e+06	432413	293773	506653	277653	629813	1.32077e+06	2.06369e+06	2.93221e+06	2.36169e+06	687493	6.61325e+06	4.70257e+06	326173	138653	2.25841e+06	1.71557e+06	163013	108013	479053	168613	434693	594413	577733	1.22773e+06	37053.3	201693	362813	148613	1.95617e+06	2.36401e+06	3.55145e+06	7.66305e+06
									7.30423e+06	3.37807e+06	1.21584e+07	1.78507e+06	1	2.75325e+06	2.89397e+06	5.86833e+06	550293	1.19525e+06	5.75233e+06	1.48829e+06	2.58377e+06	946173	2.13305e+06	1.02421e+06	3.74069e+06	2.60477e+06	5.41781e+06	341573	4.42213e+06	3.05565e+06	2.01193e+06	4.73713e+06	1.74161e+06	354453	129933	330693	266813	1.31505e+06	1.35253e+06	709133	3.79093e+06	1.12157e+06	3.83129e+06	3.70869e+06	3.40953e+06	8.36329e+06	6.24361e+06	8.82961e+06	7.52841e+06
									7.75987e+06	1.39183e+06	886387	2.46491e+06	0.1	4.66933e+06	3.62013e+06	1.07067e+07	8.35149e+06	457653	1.01077e+07	1.29421e+06	6.27649e+06	2.70493e+06	3.83081e+06	2.07137e+06	3.55341e+06	939693	7.00477e+06	1.37069e+06	1.19876e+07	557733	1.42377e+06	1.34269e+06	5.33781e+06	168333	1.11233e+06	4.75925e+06	4.78473e+06	993013	1.12189e+06	6.04737e+06	4.97961e+06	2.64865e+06	9.28997e+06	1.15413e+07	1.07511e+07	7.12689e+06	8.42949e+06	1.38906e+07	1.52014e+07
									4.44727e+06	2.89859e+06	2.40283e+06	2.55431e+06	0.005	4.46053e+06	1.08712e+07	5.99733e+06	1.28505e+06	9.28105e+06	4.22785e+06	7.86485e+06	6.30853e+06	3.05685e+06	7.74449e+06	834533	2.22289e+06	1.2796e+07	1.12484e+07	761453	6.48581e+06	3.41569e+06	1.54277e+06	4.75285e+06	804373	6.24049e+06	5.41545e+06	4.60413e+06	1.65853e+06	7.03201e+06	5.14193e+06	1.05438e+07	4.04821e+06	1.18484e+07	1.56996e+07	7.57261e+06	265613	8.23569e+06	7.81461e+06	4.80177e+06	7.39157e+06
									4.82167e+06	2.64575e+06	5.42903e+06	2.53251e+06	0.00025	537173	5.74089e+06	7.05973e+06	6.39273e+06	1.15301e+07	9.92037e+06	1.02723e+07	8.92529e+06	3.84181e+06	6.42057e+06	1.5728e+07	3.74105e+06	3.27001e+06	9.13081e+06	4.48869e+06	1.55373e+07	3.89389e+06	1.84809e+06	1.01279e+07	3.36961e+06	3.61989e+06	291493	3.85417e+06	6.14553e+06	652933	4.63861e+06	8.74185e+06	9.87929e+06	3.57901e+06	1.02567e+07	4.35165e+06	1.44172e+07	2.09457e+06	6.15817e+06	1.03338e+07	2.77225e+06
									2.95603e+06	4.04527e+06	9.24695e+06	3.76263e+06	1.25e-05	3.48173e+06	4.78849e+06	7.81605e+06	2.24073e+06	6.77081e+06	7.95077e+06	7.68205e+06	5.46165e+06	1.04986e+07	6.79697e+06	6.91565e+06	3.27101e+06	1.0712e+07	7.31365e+06	1.1248e+07	8.77525e+06	4.66473e+06	6.07933e+06	1.47145e+07	3.57157e+06	8.72037e+06	9.94933e+06	8.18569e+06	6.81661e+06	9.11989e+06	8.05445e+06	3.27377e+06	4.40373e+06	1.10163e+07	1.28034e+07	3.99921e+06	1.33173e+06	5.62857e+06	6.79585e+06	276053	4.70277e+06
									2.95011e+06	783227	3.82471e+06	2.54495e+06	6.25e-07	2.15817e+06	4.83509e+06	7.49801e+06	1.23252e+07	1.89121e+06	4.63641e+06	4.68097e+06	1.17667e+07	2.19341e+06	9.02581e+06	4.67381e+06	7.71577e+06	1.65113e+06	5.68201e+06	7.75653e+06	1.12101e+07	2.33781e+06	5.12537e+06	6.85837e+06	6.71129e+06	4.32933e+06	5.91173e+06	4.70049e+06	6.58705e+06	6.39529e+06	2.36453e+06	1.17967e+07	1.07856e+07	368133	6.91801e+06	7.95065e+06	1.27839e+07	1.36173e+06	8.91529e+06	1.04927e+07	1.30152e+07
HCI-027 Day 176 (5)	2018-06-28	HCI-027	0247.3	NSG, 0	176	15	8010000	13	915547	5.89711e+06	4.53199e+06	2.67319e+06	100	1.45766e+07	1.08387e+07	7.58631e+06	2.13903e+06	61626.7	7866.67	23546.7	13786.7	1.65919e+06	239387	1.26467e+06	642467	1.02455e+06	873467	582707	342107	336227	86066.7	499107	245147	346.667	-1053.33	346.667	-1333.33	-453.333	-53.3333	10546.7	26.6667	15226.7	14386.7	12186.7	18066.7	2.65123e+06	1.79095e+06	1.15827e+06	742227
									1.24655e+06	2.05391e+06	7.48391e+06	2.63651e+06	10	5.83451e+06	6.94463e+06	6.70555e+06	9.11387e+06	1.43363e+06	1.29659e+06	708147	1.69187e+06	839067	2.04751e+06	1.07167e+06	1.82295e+06	3.18063e+06	1.17135e+06	818627	6.13323e+06	2.05999e+06	1.77175e+06	1.64843e+06	890707	157827	75906.7	119427	176627	2.31143e+06	312067	1.06583e+06	459187	117147	119027	139187	197667	2.97415e+06	3.16439e+06	2.29751e+06	1.90987e+06
									2.95959e+06	1.26751e+06	4.68427e+06	1.73395e+06	1	3.42723e+06	1.75851e+06	5.93887e+06	3.25879e+06	1.23179e+07	9.73671e+06	5.27011e+06	2.26867e+06	2.44859e+06	3.94947e+06	1.30039e+06	1.87975e+06	2.97723e+06	5.67735e+06	3.32763e+06	213067	1.42303e+06	1.01227e+06	1.45791e+06	972987	106387	100467	34986.7	95266.7	4.56107e+06	3.50511e+06	5.28239e+06	1.93431e+06	7.63347e+06	4.79799e+06	3.12463e+06	1.19835e+06	8.23831e+06	5.69995e+06	9.25463e+06	4.47939e+06
									3.80551e+06	2.73519e+06	3.70687e+06	1.61943e+06	0.1	5.25091e+06	5.05159e+06	5.15067e+06	4.98131e+06	3.09363e+06	3.13215e+06	2.27895e+06	4.35363e+06	7.29783e+06	2.65235e+06	3.86935e+06	5.84847e+06	6.13039e+06	4.92483e+06	3.55411e+06	7.95295e+06	2.37555e+06	1.61515e+06	1.38279e+06	2.09323e+06	2.43991e+06	1.21495e+06	1.37807e+06	2.99515e+06	621947	6.06435e+06	4.45111e+06	4.41491e+06	4.35411e+06	8.37615e+06	1.08437e+07	4.99547e+06	2.05519e+06	3.84359e+06	9.90827e+06	3.31119e+06
									6.02227e+06	3.62935e+06	6.95455e+06	2.94767e+06	0.005	9.00611e+06	4.10971e+06	6.14019e+06	2.42307e+06	1.0643e+07	7.45879e+06	7.98195e+06	2.28543e+06	3.85731e+06	8.27011e+06	1.39087e+06	7.25963e+06	6.76003e+06	4.95463e+06	5.50771e+06	4.19259e+06	1.77975e+06	1.98831e+06	1.51295e+06	1.33083e+06	6.83163e+06	1.23251e+07	4.60655e+06	4.11347e+06	1.23984e+07	5.72967e+06	5.27191e+06	2.90407e+06	1.54154e+07	2.58275e+06	7.80059e+06	179787	6.92283e+06	9.22419e+06	1.16153e+07	2.35443e+06
									3.88039e+06	1.69659e+06	2.42995e+06	1.86031e+06	0.00025	617267	4.72671e+06	6.34175e+06	7.34219e+06	1.31487e+07	8.82283e+06	6.80235e+06	4.09239e+06	5.17107e+06	8.10459e+06	7.49943e+06	5.20095e+06	8.73639e+06	3.43383e+06	9.80359e+06	3.15771e+06	5.15859e+06	5.98135e+06	6.55683e+06	4.09059e+06	1.55291e+06	6.46991e+06	4.23879e+06	1.00268e+07	7.31619e+06	5.16939e+06	5.82331e+06	2.58147e+06	7.68951e+06	6.00095e+06	7.01959e+06	3.46803e+06	2.35703e+06	8.20623e+06	2.24827e+06	6.61371e+06
									3.52655e+06	1.21455e+06	2.39411e+06	823867	1.25e-05	5.52415e+06	1.09424e+07	2.68507e+06	3.69339e+06	4.20383e+06	1.1338e+07	9.85759e+06	3.59475e+06	9.61771e+06	1.19213e+07	6.11251e+06	1.66619e+06	5.10103e+06	8.69791e+06	6.99055e+06	2.25503e+06	6.96883e+06	5.45207e+06	1.44018e+07	4.16615e+06	7.90263e+06	8.06111e+06	5.38315e+06	2.71579e+06	8.96395e+06	3.10655e+06	2.86399e+06	4.42007e+06	1.01612e+07	9.40279e+06	5.10763e+06	7.29851e+06	7.08951e+06	7.44447e+06	4.59683e+06	1.22659e+07
									2.38751e+06	3.36755e+06	2.52227e+06	1.71815e+06	6.25e-07	2.98559e+06	6.59871e+06	9.21895e+06	9.30455e+06	9.65899e+06	6.72063e+06	2.24083e+06	6.35979e+06	4.28883e+06	3.09767e+06	1.36683e+06	4.16107e+06	3.79535e+06	4.66367e+06	5.41199e+06	5.01395e+06	6.61587e+06	4.85171e+06	8.80843e+06	6.99767e+06	4.82723e+06	3.72039e+06	5.30787e+06	6.21863e+06	8.61707e+06	6.23911e+06	8.10871e+06	4.54027e+06	5.32231e+06	3.20651e+06	6.70727e+06	2.50795e+06	4.06227e+06	2.83535e+06	3.29119e+06	6.26963e+06
Control 1	2018-04-18	MDA-MB-231	Control	/	/	/	/	/	1165464	1097720	1184576	985016	100	3741547	3908643	4050787	3602603	14651	-3605.3	37843	20755	937291	875339	847307	903131	2160563	2206379	2315763	2263083	1193243	1093307	912883	1358787	-12869	-18173	-2853.3	-8181.3	-16589	-15893	6082.7	7522.7	-11989	8586.7	-741.33	17675	3146267	3156227	2923003	3165931
									1140672	1030952	1042312	1037816	10	3630243	3576075	3992955	3455507	2973051	2917251	3378883	3128939	1780307	1658187	1812555	1714931	3090627	2980851	3263291	2789635	2636451	2812355	2983355	2765827	673731	572875	696899	723699	3161923	3273451	3308707	3151211	304539	262963	115643	166923	3057475	3371899	3241747	3118155
									1211416	1244816	1186008	986384	1	3436323	3634323	3830291	3437331	3606851	3651251	3600779	3273427	2374003	2396995	2471339	2348395	3440939	3377555	3473867	3304483	2443779	2441307	2556963	2417451	282763	278771	308211	316867	3399947	3283563	3309259	3162475	3880067	3850675	3919971	3525819	3452475	3527491	3195571	3340467
									1005128	1021736	968512	955952	0.1	3811763	3395427	3828171	3433931	3641731	3602083	3665491	3431219	3620179	3529627	3429131	3180659	3535587	3437147	3295115	3226859	2446067	2406955	2303579	2143043	2746003	3020035	2550539	2759915	3470691	3819419	2891483	3048435	3718859	3722283	3772747	3361571	3736435	3430755	3529203	3254923
									1001184	1128176	1144008	1153176	0.005	3740387	3398043	3683979	3251571	3556707	3633435	3850395	3485355	3602035	3479499	3609603	3370875	3395347	3607419	3524507	3426347	2396835	2433299	2181507	2263491	3469795	3216099	3466251	3039395	3366427	3367315	3355595	3296491	3699691	3385011	3553243	3326331	3456155	3306083	3310147	3373803
									963424	1042528	1142928	1199936	0.00025	3903027	3543683	3847931	3524331	3615195	3508099	3635899	3395235	3503331	3681611	3765387	3362219	3553203	3672915	3554715	3369283	2737643	2588323	2710979	2460187	3360035	3387003	3151611	3393283	3343115	3365851	2923827	3326339	3640195	3566099	3783875	3443531	3517435	3316499	3430259	3266883
									1091816	1213912	1046328	1018488	1.25e-05	3805827	3511723	3800187	3370435	3417739	3417139	3508603	3403275	3341715	3447547	3602931	3357875	3462739	3334091	3449779	3361755	2657579	2486867	2490059	2528123	3606411	3491747	3468907	3237275	3167283	3269907	3085683	2970451	3790859	3326651	3171683	3439939	3318083	3296667	3349827	3153083
									992448	1173792	1296224	1161432	6.25e-07	3576819	3536459	4021507	3717147	3955035	3647843	3791883	3544515	3668179	3603659	3618371	3402011	3908875	3449435	3789715	3918971	2680475	2767819	2760075	2480347	3302227	3285491	3521491	3414643	3142651	3133659	3079403	3303563	3395483	3394635	3642395	3504435	3954603	3316091	3547267	3397811
Control 2	2018-04-25	MDA-MB-231	Control	/	/	/	/	/	823580	756812	625752	648732	100	4647077	4223285	4302237	4114893	19301	-3066.7	44981	22621	747749	585973	532621	738229	2333669	2241989	2127557	2294909	790717	578557	922669	864397	-14779	-18651	-5906.7	-9530.7	-16731	-16219	5653.3	7797.3	-9346.7	16205	-1466.7	22565	3293661	2978781	2854829	3155629
									840708	795272	633692	711548	10	4417821	4051653	3905677	4025325	3241509	3431917	3050525	3423157	1907221	1803661	1795653	1701749	3258477	3621093	2931117	3020605	2732581	2464141	2865821	2949781	610077	466877	574693	524461	3319629	3417413	3268213	3409373	31397	40613	58965	62373	3097085	3174637	2916581	2998837
									687412	720972	669740	630264	1	4313717	4040461	3876173	4130045	3857205	3875389	3589149	4009693	2275445	2280741	2331893	2383813	3419637	3599845	3301077	3381549	2172909	2408973	2170277	2477173	198453	197525	214741	197573	3533781	3231333	3241373	3202005	3794997	3842037	3449581	3568869	3330597	3482213	3360973	3322525
									806820	723968	625240	691964	0.1	4371757	3654157	3791781	4194389	3725269	3714285	3532581	3547549	3759573	3543685	3435301	3349637	3622909	3821205	3518829	3714677	1874637	2071061	2033877	2038757	2568253	2515805	2416149	2325957	3110733	3459861	3298853	3131221	3508229	3248997	3353725	3368373	3307517	3605733	3240925	3302765
									693048	699468	697152	718516	0.005	3866213	3691565	3918293	3565829	3720085	3591269	3818805	3677453	3565469	3822765	3394021	3438981	3351853	3625093	3391517	3539245	2022093	1757205	2187405	1992317	3170629	3313509	2608541	3034093	3206725	3419149	3322829	3068077	3362757	3579213	3475877	3583789	3173509	3520069	3212941	3187309
									649240	711840	636788	732840	0.00025	4064949	3776749	3987797	3990141	3533893	3470797	3428285	3610405	3586237	3536077	3635789	3490685	3527317	3883197	3614325	3684509	1908925	1808621	1770101	2123133	3174845	3341917	3251853	3219501	3699813	3375909	3506381	3580661	3368653	3269205	3449861	3221485	3233733	3224213	3340757	3626621
									702060	617616	686896	696092	1.25e-05	4091901	3715373	4308253	3694933	3626885	3502389	3763589	3670789	3706525	3525909	3742445	3571749	3667253	3929517	3705933	4005853	2311221	2482869	2320437	2485853	3612037	3195517	3263533	3612645	3507973	3202741	3286797	3318245	3180965	3692349	3734909	3322349	3327637	3355693	3448637	3379957
									780944	709224	707612	739492	6.25e-07	4030093	4137493	4279733	4033293	3826885	4062597	4182237	3984253	3614949	4034941	3897901	4262781	3552693	3642957	3863997	4134717	2621589	2686477	2626773	2661525	3236645	3671925	3372085	3719933	3493685	3447901	3911653	3861989	3439461	3600445	4023869	3879749	3372077	3621221	3661637	3740021
Control 3	2018-05-09	MDA-MB-231	Control	/	/	/	/	/	865400	978952	963304	883016	100	5212571	5147643	4931195	4485059	23811	-6845.3	52931	27555	1032507	1149659	1181411	1220659	2794635	2653259	2915411	2570563	1113667	858819	1051723	1098115	-19517	-24693	-7725.3	-11909	-22397	-22365	8490.7	8538.7	-16213	10347	-2589.3	25627	3844603	3640123	3678195	3690147
									860488	1011592	982064	1001400	10	4878835	4210979	4595739	4252835	3753691	3959787	3659875	3891427	2257667	2491147	2453587	2320715	4108427	3751627	3487723	3411435	3140843	3442915	3410499	3079923	752123	794667	648739	620803	4160083	4117363	4208611	4421779	136579	102051	270403	191443	3860091	3670643	3736675	3473427
									1031640	1001000	1096584	976528	1	4680843	4106899	5225851	4111899	4298923	4124747	4055611	4123043	2850771	2874627	2780227	2944067	3900683	4152627	3839195	3730707	3122323	3165443	3182091	2772171	280387	374203	294299	395555	3949987	3700731	4185483	3604731	4667051	4542307	4143307	4170451	4085339	4169747	4084379	4103571
									994776	960944	1015184	1039560	0.1	4367227	4104139	4558147	4154339	3998691	4103435	4517323	4052027	3921579	3927827	3881267	3914243	4165315	4341947	3983899	3916243	2821059	2822275	2654155	2713211	3059131	3333963	2878563	3272083	3915003	3677947	4018699	3617211	4132491	4010979	4232843	4005195	4064523	3999883	4068747	3896123
									757888	900152	978368	925568	0.005	4604643	4267843	4680475	4065867	3878235	4075059	4208475	4142643	3766211	3996523	3738355	3704755	3873931	4251635	3813739	3888371	2832547	2520219	2766811	2317563	3177019	3730747	3710259	3443339	3878699	3796019	3949627	3699411	4326067	4015707	4156579	4065827	4190507	4163787	4114211	3889339
									994176	1074616	967464	936440	0.00025	4686675	4159323	4780659	4133131	4040155	4105787	4171587	3995643	3994339	4188771	4174323	4069291	3994667	4429475	4035067	3848355	2871955	2711891	2807771	2652051	3512147	3489547	3449067	3455299	3767963	3942995	3772971	4240027	4185923	4064179	4377763	3961291	4120139	4126883	4134091	3979219
[truncated: 82 more rows]
[truncated: 28 more columns]
