# Supplementary material for: A human breast cancer-derived xenograft and organoid platform for drug discovery and precision oncology
Source: Nat Cancer. 2022 Feb 24;3(2):232–50. doi: 10.1038/s43018-022-00337-6 (PMC8882468; doi:10.1038/s43018-022-00337-6)
Supplement: Source Data Fig. 7 — Statistical source data. [file 43018_2022_337_MOESM9_ESM.xlsx]

## Sheet: 7c top
	PDX tumor growth - Birinapant treatment (volume mm3)
	Day	HCI-027						Day	HCI-001						Day	HCI-019						Day	HCI-023
		M0	M1	M2	M3	M4			M0	M1	M2	M3	M4			M0	M1	M2	M3	M4			M0	M1	M2	M3	M4
	1	93.775	79.768	82.8655	67.626	124.93		1	71.656	97.47	96.8	90.944	102.602		1	98.784	78.732	86.528	94.221	87.725		1	127	124.653	138.384	171	127.008
	4	36	35.301	41.1845	44.528	29.4335		4	90.75	148.104	195.201	178.537	124.93		4	275.562	154.87	186.517	183.75	116.614		3	67	87.808	165.528	89	96.8
	8	4	0.5	13.5	0.5	4		8	231.04	217.728	227.254	352.8	221.778		8	349.7	237.141	211.722	268.8	134.946		5	36	62.5	56.14	66	52.65
	12	0.5	0	0.5	0	0		11	261.612	372.287	324.769	485.002	242.592		11	349.648	253.125	261.612	321.512	154.638		8	21	29.602	93.775	24	39.69
	15	0	0	0	0	0		15	322.752	455.054	449.748	650.475	496.375		15	655.987	356.372	472.726	361.25	188.06		10	24	13.5	62.208	24	65
	19	0	0	0	0	0		18	400.988	934.626	523.45	634.834	496.375		18	798.6	478.325	740.096	432.45	262.4		12	15	0.5	61.056	19	74.36
	22	0	0	0	0	0		22	625.931	1006.14	752.812	616.512	594.88		22	959.616	503.382	982.288	503.382	318.209		15	31.046	0.5	24.5	13.5	34.2225
	26	0	0	0	0	0		25	1015.2	1335.1	1063.69	983.213	714.618		25	1254.2	563.558	1347.14	664.042	418.7		17	9.8415	0.5	13.5	0.5	31.046
	29	0	0	0	0	0		29	1590.48	1749.53	1048.38	1968.22	831.744		29	1572.16	1040.32	1555.34	786.888	491.863		19	4	0.5	18	0.5	21.504
	32	0	0	0	0	0		32	2194.81	1783.06	1487.72	2485.31	1023.41		32	1780.78	998.351	2168.5	780.275			22	0.5	6	0.5	0.5	23.12
								36	2409.03	2228.12	1324.22	1986.34	1059.17									24	0.5	6	0	0.5	29.602
																						26	0.5	6	0	0	5.808
	Day	HCI-015						Day	HCI-002						Day	HCI-012						29	4	6	0.5	0	18
		M0	M1	M2	M3	M4			M0	M1	M2	M3	M4			M0	M1	M2	M3	M4		31	4	6	0.5	0	13.5
	1	88.434	86.022	124.2	87.48	104.284		1	144	157	172	155	176		1	84.27	97.47	100.92	104.284	84.7		33	18	28.749	0.5	0	26.568
	3	61.852	55.6875	104.43	77.2475	84.564		3	276	250	217	166	409		4	74.36	67.626	50.336	58.752	18
	5	36.8	48.668	44	37.8225	40.572		5	402	187	394	163	457		8	134.946	105.593	74.1285	62.5	64.061
	8	13.5	42.527	85.6745	24.624	14.8955		8	368	307	415	249	655		11	102.602	80.19	67.5	109.8	76.7295
	10	6	36.8	66.816	6	6		10	915	374	789	465	1207		15	130.696	94.221	73.008	134.946	66.0275
	12	6	34.983	49.923	0.5	0.5		12	853	557	1098	734	1207		18	141.312	135.816	171.088	109.8	71.5275
	15	0.5	49.6125	63.6265	0.5	0.5		15	1068	535	1388	871	1411		22	246.402	115.351	81.461	128.993	106.171
	17	1	51.842	58.19	0.5	0.5		17	1573	1139	1693	1229	1653		25	249.64	213.564	141.312	111.392	99.238
	19	4	58.752	60.306	0.5	0.5		19	1748	1473	2044	1207	1666		29	275.562	194.4	196	121.835	68.75
	22	4	37.6	50.625	4	0		22	3079	2776	2391	1682	2833		32	299.88	246.402	204.161	143.65	108
	24	0.5	25.92	41.6025	13.5	0		24	4126	3938	3425	2058			36	567.018	427.734	180.336	143.748	124.93
	26	4	23.328	65	13.5	0		26	5233		3047	1636
	29	4	32	66.25	18.513	0		29			4182	1938
	31	6	41.6025	75.712	32	0.5		31				3677
	33	4	41.454	50.274	109.651	4		33				3199

## Sheet: 7c bottom
	PDX tumor growth - Birinapant vehicle (volume mm3)
	Day	HCI-027						Day	HCI-001						Day	HCI-019						Day	HCI-023
		M0	M1	M2	M3	M4			M0	M1	M2	M3	M4			M0	M1	M2	M3	M4			M0	M1	M2	M3	M4
	1	71.5275	77.2475	94.08	75.429	74.1285		1	90.75	92.5965	92.697	86.2125	100.719		1	94.77	73.008	114.873	94.08	91.854		1	148.104	117.74	136.462	160.55	111.012
	4	186.2	133.12	169.016	139.264	154.638		4	225.504	106.624	199.119	188.06	246.402		4	130.977	113.4	137.312	112.091	117.212		3	181.804	149.504	229.992	184.96	128.774
	8	244.688	143.748	277.724	143.65	186.2		8	247.5	233.438	410.827	310.005	385.067		8	161.604	87.725	181.476	136.462	173.4		5	240.125	189.584	279.864	233.438	124.2
	12	332.82	183.996	310.4	197.173	295.856		11	335.962	348.48	535.553	388.129	473.812		11	159.359	114.376	191.808	130.696	199.838		8	259.002	189.584	352.485	305.942	126
	15	455.054	270.738	530	208.088	316.894		15	683.55	441.8	606.375	504.21	721.28		15	259.2	161.172	275.684	156.325	310.005		10	268.363	215.6	348.48	343.188	132.962
	19	533.022	265.6	631.236	243.682	446.738		18	1129.03	768.35	708.457	827.904	951.385		18	196.599	171.088	299.218	168.776	534.154		12	274.604	299.568	325.125	329.252	130.696
	22	819.95	343.188	807.651	261.562	624.24		22	1804.03	831.744	734.217	915.008	1156.25		22	238.206	317.52	326.114	210.826	530.452		15	274.604	315.171	280.845	343.914	138.384
	26	1007.13	556.972	1031.25	402.04	689.062		25	2366.85	1664.62	928.8	1047.06	1470		25	611.888	633.938	551.412	499.408	703.04		17	352.485	358.4	169.136	456.337	118.8
	29	1002.91	665.184	1252.75	423.2	841		29	2769.38	2913.08	1894.7	1459.95	2756.25		29	698.389	639.45	877.982	509.012	1187.5		19	431.664	326.4	246.054	405.769	161.604
	32	1104.42	742.562	1468.4	530.452	918.984		32	3590.75	3500.29	2563.5	1622.02	3168.4		32	912.87	826.562	1313.83	380.7			22	418.176	315.171	259.92	573.248	154.87
																						24	451.315	358.4	391.072	529.254	151.552
																						26	396.9	326.4	287.086	587.826	231.231
	Day	HCI-015						Day	HCI-002						Day	HCI-012						29	418.176	364.863	259.92	784	370.881
		M0	M1	M2	M3	M4			M0	M1	M2	M3	M4			M0	M1	M2	M3	M4		31	451.315	375.7	391.072	809.088	377.196
	1	74.1285	54.208	128.375	70	78.416		1	123	167	167	148	155		1	73.008	111.6	78.75	113.4	126.852		33	396.9	359.856	287.086	827.904	576.356
	3	88.75	129.6	111.925	78.416	105.593		3	191	242	356	286	189		4	84.564	154.87	161.84	299.88	187.308
	5	173.95	138.6	101.439	104.362	132.962		5	228	257	567	406	284		8	141.537	340.216	196.52	351.959	443.576
	8	173.4	128.335	171.058	121.835	171.5		8	346	467	576	400	451		11	148.104	391.072	254.947	403.971	864.234
	10	175.712	126.711	178.605	147.456	245.48		10	597	768	603	505	687		15	161.604	508.086	296.447	460.8	1032.19
	12	180.918	137.5	223.767	215.136	356.224		12	727	888	612	630	881		18	213.75	576.24	583.495	594.104	1277.95
	15	163.35	132.878	215.016	230.625	478.325		15	900	893	658	636	904		22	384.75	755.634	695.75	685.9	2409.26
	17	165.528	134.56	234.406	275.562	567.582		17	1008	999	546	770	1045		25	428.546	910.318	752.64	1227.93
	19	162.662	142.956	254.634	204.161	653.184		19	1196	1079	779	619	1551		29	580	1036.8	854.456	1622.02
	22	188.65	144.581	280.845	277.724	691.014		22	1654	1352	779	760	1730		32	668.367	1068.79	896.896	1930.61
	24	216.302	156.645	316.894	302.58	758.43		24	1766	1489	768	1032	1761
	26	246.42	177.531	437.4	352.352	1002.91		26	1791	1409	1223	1258	1715
	29	273.78	235.224	520.704	388.8	1010.23		29	2353	1846	1928	1441	2080
	31	333.036	329.062	707.868	431.664	925.753		31	2518	2264	1551	1664
	33	561.816	374.166	845.64	450.636	1127.11		33	2884	2780	2145	1600

## Sheet: 7d left
	HCI-015 PDX tumor growth (volume mm3)
	Day	RO4929097					Vehicle
		M0	M1	M2	M3	M4	M0	M1	M2	M3
	1	81.3419	118.225	81.7887	100.598	118.046	55.0726	132.781	98.7666	113.38
	4	87.6641	94.8497	84.8673	117.659	74.8327	83.8159	178.515	98.7666	126.181
	8	73.374	112.183	78.8416	104.829	78.0662	156.213	246.461	226.468	159.621
	11	64.157	102.285	94.1178	145.722	105.284	222.499	308.849	357.572	166.874
	15	92.496	92.3118	109.217	143.276	104.829	301.176	632.29	429.95	237.931
	18	112.543	107.428	109.133	141.943	140.779	326.538	668.459	507.824	273.292
	22	107.912	103.934	129.723	146.212	157.185	334.857	687.047	522.76	372.764

## Sheet: 7d mid left
	HCI-027 PDX tumor growth (volume mm3)
	Day	RO4929097					Vehicle
		M0	M1	M2	M3	M4	M0	M1	M2	M3	M4
	1	118.85	75.1648	113.16	93.1381	99.6869	88.7698	78.8716	116.474	68.4726	147.412
	4	40.908	37.7854	65.9087	133.03	61.9095	138.449	105.556	160.57	76.3274	147.412
	8	31.6164	49.2794	100.165	161.756	67.7501	168.308	122.204	170.154	85.9624	307.141
	12	33.9298	49.6835	107.355	151.776	94.6165	193.27	172.551	275.455	124.084	342.766
	15	47.726	74.0286	136.421	228.551	170.691	271.664	266.34	310.592	133.943	412.839
	19	79.5122	110.858	205.171	307.479	275.279	396.163	306.61	476.716	195.477	412.839
	22	124.111	180.513	250.96	466.021	270.535	408.048	371.912	510.805	223.174	467.781

## Sheet: 7d mid right
	HCI-010 PDX tumor growth (volume mm3)
	Day	RO4929097			Vehicle
		M0	M1	M2	M0	M1	M2	M3	M4	M5
	1	186.809	126.482	136.823	159.269	222.606	176.732	153.278	98.9074	233.615
	4	188.962	164.822	190.172	214.046	328.329	273.467	226.732	121.426	387.76
	8	244.915	156.38	163.738		367.326			151.255	445.835
	11	205.015	127.112	179.686	197.67	345.331	236.058	237.273	76.7882	393.472
	15	254.394	182.387	208.852	250.253	364.366	299.413	311.009	118.272	427.785
	18	307.729	202.132	286.203	209.033	416.928	341.878	353.981	125.605	578.192
	22	320.189	181.181	320.251	261.789	475.215	353.836	295.612	135.36	517

## Sheet: 7d right
	HCI-002 PDX tumor growth (volume mm3)
	Day	RO4929097					Vehicle
		M0	M1	M2	M3	M4	M0	M1	M2	M3	M4
	1	107.486	99.2047	109.553	87.2483	96.5074	90.0528	112.689	96.5188	96.2616	104.478
	4	81.5375	127.423	123.703	150.914	288.328	157.259	215.346	106.756	223.306	141.916
	8	75.984	140.398	168.655	148.563	329.282	358.655	391.749	191.728	311.88	179.757
	12	201.677	280.664	185.9	312.095	359.666	767.535	447.358	309.123	383.184	201.369
	15	375.981	303.26	301.509	430.053	416.127	1067.28	419.523	317.951	378.049	197.219
	18	432.183	436.574	420.161	557.764		1112.1	950.915		550.173
	22	813.693	544.897	882.864	672.7		1701.79	937.476		1138.01

## Sheet: 7e left
	PDX HCI-002 tumor growth (volume mm3)
	Day	Birinapant					Irinotecan					Birinapant + Irinotecan					Vehicle
		M0	M1	M2	M3	M4	M0	M1	M2	M3	M4	M0	M1	M2	M3	M4	M0	M1	M2	M3	M4
	1	144	157	172	155	176	152	169	104	132	197	164	208	170	156	214	123	167	167	148	155
	3	276	250	217	166	409	287	485	101	520	292	134	256	161	126	335	191	242	356	286	189
	5	402	187	394	163	457	277	300	197	536	231	127	266	103	149	231	228	257	567	406	284
	8	368	307	415	249	655	205	196	228	653	217	112	171	81	154	137	346	467	576	400	451
	10	915	374	789	465	1207	200	222	194	413	207	103	159	81	128	94	597	768	603	505	687
	12	853	557	1098	734	1207	207	96	215	555	323	127	131	88	139	102	727	888	612	630	881
	15	1068	535	1388	871	1411	197	118	200	677	274	94	117	70	84	106	900	893	658	636	904
	17	1573	1139	1693	1229	1653	203	139	240	515	358	78	134	103	94	131	1008	999	546	770	1045
	19	1748	1473	2044	1207	1666	292	228	169	531	252	82	178	108	103	171	1196	1079	779	619	1551
	22	3079	2776	2391	1682	2833	267	182	166	744	266	85	259	159	106	470	1654	1352	779	760	1730
	24	4126	3938	3425	2058		304	171	221	1259	198	92	423	285	148	501	1766	1489	768	1032	1761
	26	5233		3047	1636		291	142	214	1023	266	143	595	309	148	578	1791	1409	1223	1258	1715
	29			4182	1938		269	255	208	1807	245	169	657	380	181	465	2353	1846	1928	1441	2080
	31				3677		219	193	336	1687	348	194	707	324	197	562	2518	2264	1551	1664
	33				3199		427	158	185	1600	415	143	547	296	275	461	2884	2780	2145	1600

## Sheet: 7e mid
	PDX HCI-012 tumor growth (volume mm3)
	Day	Vehicle					Birinapant					Irinotecan					Birinapant + Irinotecan
		M0	M1	M2	M3	M4	M0	M1	M2	M3	M4	M0	M1	M2	M3	M4	M0	M1	M2	M3	M4
	1	73.008	111.6	78.75	113.4	126.852	84.27	97.47	100.92	104.284	84.7	112.694	114.376	90.944	115.351	104.284	111.6	102.344	95.506	124.93	90.75
	4	84.564	154.87	161.84	299.88	187.308	74.36	67.626	50.336	58.752	18	89.376	86.528	72.5	68.9265	115.2	59.904	33.212	57.6	143.748	18
	8	141.537	340.216	196.52	351.959	443.576	134.946	105.593	74.1285	62.5	64.061	74.1285	124.93	78.652	48.6	157.115	0.5	0.5	0.5	78.03	4
	11	148.104	391.072	254.947	403.971	864.234	102.602	80.19	67.5	109.8	76.7295	71.5275	91.854	81.461	109.8	152.46	0.5	0	0.5	84.7	4
	15	161.604	508.086	296.447	460.8	1032.19	130.696	94.221	73.008	134.946	66.0275	65	84.5325	57.6	171.396	204.161	0.5	0	0.5	0.5	0.5
	18	213.75	576.24	583.495	594.104	1277.95	141.312	135.816	171.088	109.8	71.5275	112.694	145.926	157.115	198.45	243.36	0.5	0	0	13.5	0.5
	22	384.75	755.634	695.75	685.9	2409.26	246.402	115.351	81.461	128.993	106.171	172.827	230.625	151.552	243.089	256	0.5	0	0.5	64.827	13.5
	25	428.546	910.318	752.64	1227.93		249.64	213.564	141.312	111.392	99.238	220.32	297.6	202.176	356.224	217.728	0.5	0	0.5	143.65	13.5
	29	580	1036.8	854.456	1622.02		275.562	194.4	196	121.835	68.75	232.75	332.35	152.626	215.136	215.136	0.5	0.5	0.5	128.993	0.5
	32	668.367	1068.79	896.896	1930.61		299.88	246.402	204.161	143.65	108	211.722	275.562	242.47	347.612	241.875	0.5	0.5	0.5	143.36	24.624
	36	1206.58	1101.6	1051.2	2700		567.018	427.734	180.336	143.748	124.93	292.783	297.6	275.2	377.196	254.144	0.5	0.5	0.5	128.993	0.5

## Sheet: 7e right
	PDX HCI-023 tumor growth (volume mm3)
	Day	Vehicle					Birinapant					Irinotecan					Birinapant + Irinotecan
		M0	M1	M2	M3	M4	M0	M1	M2	M3	M4	M0	M1	M2	M3	M4	M0	M1	M2	M3	M4
	1	148.104	117.74	136.462	160.55	111.012	127	124.653	138.384	171	127.008	131	119.164	114	137.5	102.06	144	199.119	112	124	119
	3	181.804	149.504	229.992	184.96	128.774	67	87.808	165.528	89	96.8	136	36.8	117	98.696	81.461	89	66.25	60	133	89
	5	240.125	189.584	279.864	233.438	124.2	36	62.5	56.14	66	52.65	104	50.8	95	82.8345	29.808	43	40.572	38	52	51
	8	259.002	189.584	352.485	305.942	126	21	29.602	93.775	24	39.69	92	50.784	117	86.2125	29.4	45	22.05	0.5	0.5	50
	10	268.363	215.6	348.48	343.188	132.962	24	13.5	62.208	24	65	84	45.5625	64	34.983	17.1	33	13.5	0.5	0	39
	12	274.604	299.568	325.125	329.252	130.696	15	0.5	61.056	19	74.36	63	4	74	58.725	28.749	12	4	0	0	19
	15	274.604	315.171	280.845	343.914	138.384	31.046	0.5	24.5	13.5	34.2225	37	4	22	14.4	30.324	0	0.5	0	0	0
	17	352.485	358.4	169.136	456.337	118.8	9.8415	0.5	13.5	0.5	31.046	34	0.5	28	13.5	28.322	0	0.5	0	0	0
	19	431.664	326.4	246.054	405.769	161.604	4	0.5	18	0.5	21.504	27	0.5	29	13.5	24.576	0	0	0	0	0
	22	418.176	315.171	259.92	573.248	154.87	0.5	6	0.5	0.5	23.12	33.212	0.5	33.212	0.5	27.216	0	0	0	0	0
	24	451.315	358.4	391.072	529.254	151.552	0.5	6	0	0.5	29.602	4	0	28.88	0	13.5	0	0	0	0	0
	26	396.9	326.4	287.086	587.826	231.231	0.5	6	0	0	5.808	6	0	21.4375	0	30.324	0	0	0	0	0
	29	418.176	364.863	259.92	784	370.881	4	6	0.5	0	18	4	0	4	0	13.5	0	0	0	0	0
	31	451.315	375.7	391.072	809.088	377.196	4	6	0.5	0	13.5	18	0	6	0	13.5	0	0	0	0	0
	33	396.9	359.856	287.086	827.904	576.356	18	28.749	0.5	0	26.568	6	0	17.92	0	32	0	0	0	0	0

## Sheet: 7f
	HCI-023 PDX treatment - Recurrence					HCI-023 PDX treatment - Recurrence (raw tumor volume (mm3))
	Day	Birinapant	Irinotecan	Birinapant + Irinotecan		Day	Birinapant					Irinotecan					Birinapant + Irinotecan					Vehicle
	1						M0	M1	M2	M3	M4	M0	M1	M2	M3	M4	M0	M1	M2	M3	M4	M0	M1	M2	M3	M4
	3					1	127	124.653	138.384	171	127.008	131	119.164	114	137.5	102.06	144	199.119	112	124	119	148.104	117.74	136.462	160.55	111.012
	5					3	67	87.808	165.528	89	96.8	136	36.8	117	98.696	81.461	89	66.25	60	133	89	181.804	149.504	229.992	184.96	128.774
	8					5	36	62.5	56.14	66	52.65	104	50.8	95	82.8345	29.808	43	40.572	38	52	51	240.125	189.584	279.864	233.438	124.2
	10					8	21	29.602	93.775	24	39.69	92	50.784	117	86.2125	29.4	45	22.05	0.5	0.5	50	259.002	189.584	352.485	305.942	126
	12					10	24	13.5	62.208	24	65	84	45.5625	64	34.983	17.1	33	13.5	0.5	0	39	268.363	215.6	348.48	343.188	132.962
	15					12	15	0.5	61.056	19	74.36	63	4	74	58.725	28.749	12	4	0	0	19	274.604	299.568	325.125	329.252	130.696
	17					15	31.046	0.5	24.5	13.5	34.2225	37	4	22	14.4	30.324	0	0.5	0	0	0	274.604	315.171	280.845	343.914	138.384
	19					17	9.8415	0.5	13.5	0.5	31.046	34	0.5	28	13.5	28.322	0	0.5	0	0	0	352.485	358.4	169.136	456.337	118.8
	21		1			19	4	0.5	18	0.5	21.504	27	0.5	29	13.5	24.576	0	0	0	0	0	431.664	326.4	246.054	405.769	161.604
	24					22	0.5	6	0.5	0.5	23.12	33.212	0.5	33.212	0.5	27.216	0	0	0	0	0	418.176	315.171	259.92	573.248	154.87
	26					24	0.5	6	0	0.5	29.602	4	0	28.88	0	13.5	0	0	0	0	0	451.315	358.4	391.072	529.254	151.552
	28		1			26	0.5	6	0	0	5.808	6	0	21.4375	0	30.324	0	0	0	0	0	396.9	326.4	287.086	587.826	231.231
	31					29	4	6	0.5	0	18	4	0	4	0	13.5	0	0	0	0	0	418.176	364.863	259.92	784	370.881
	32	1				31	4	6	0.5	0	13.5	18	0	6	0	13.5	0	0	0	0	0	451.315	375.7	391.072	809.088	377.196
	36					33	18	28.749	0.5	0	26.568	6	0	17.92	0	32	0	0	0	0	0	396.9	359.856	287.086	827.904	576.356
	38					36	4	13.5	0.5	0	27.864	4	0	58.5385	0	0.5	0	0	0	0	0	436.774	368.475	295.856	1461.89	646.07
	40					38	0.5	4	0.5	0	34.4605	0.5	0	40.8	0	0.5	0	0	0	0	0	469.3	408.726	355.008	1520.9	668.542
	42	1				40	6	18	0.5	0.5	78.416	0.5	0	39.2	0	0	0	0	0	0	0	641.52	435.217	555.955	1499.4	662.924
	44	1				43	6	18	0.5	4	78.416	1	0	19.602	0	0.5	0	0	0	0	0	664.848	449.152	382.235	1618.92	650.475
	47					45	6	26.588	0.5	19.456	53.6625	4	0	44.1	0	0.5	0	0	0	0	0	670.68	428.968	467.046	1801.28	766.324
	50					47	13.5	37.926	0.5	19.456	52.65	13.5	0	37.044	0	0.5	0	0	0	0	0	706.919	449.152	548.352	1825.22	813.337
	51	1				50	27.744	48.6	0.5	13.72	48.6	18	0	72.5	0	0.5	0	0	0	0	0	683.158	510.291	559.836	2271.65	921.6
	54					52	21.4375	38.808	0.5	14.4	53.792	80	0	73.008	0	0.5	0	0	0	0	0	692.664	689.062	548.352	3191.4	1031.25
	56		1			54	20.691	72.828	0.5	23.328	61.364	51.6375	0	34.2225	0	0	0	0	0	0	0	744.15	661.5	534.528	3262.71	1131.59
	59					57	31.046	52.9	0.5	21.4375	70.688	49.726	0	69.629	0	0.5	0	0	0	0	0	785.293	612.06	721.287	3110.4	1146.88
	62					59	34.2225	38.808	0.5	30.324	38.025	101.92	0	223.818	0	0.5	0	0	0	0	0	826.562	619.038	804.447	3191.4	1293.97
	70		1	1		61	43.4515	51.6375	0.5	44.982	48.6	122.786	0	212.544	0	0.5	0	0	0	0	0	719.95	613.836	818.748	2795.69	1078.12
	71					64	55.296	39.2	13.5	32.7015	48.6	90.75	0	217.728	0	6	0	0	0	0	0	768.35	344.608	790.272	2903.11	1084.01
	86		1			66	71.25	60.025	13.5	63.6265	45.496	106.624	0	253.125	0	6	0	0.5	0	0	0	771.456	343.188	750.2	3004.67	1218.43
	87					68	82.472	50.8475	35.301	117.212	45.496	249.018	0	265.721	0	6	0	0.5	0	0	0	829.985	379.456	724.741	3004.67	1269.91
	91			1		71	161.604	61.2255	25.725	163.849	37.8225	135.168	0	297.464	0.5	4	0	4	0	0	0	676.26	451.25	712.86	3037.79	1418.78
	107			1		73	185.679	75.712	67.968	163.849	32.8	181.804	0	308.308	0.5	22.05	0	4	0	0	0	716.625	417.15	762.3	3073.01	1449.08
	150			0		75	112.091	75.843	104.362	222.376	17.298	330.672	0	221.778	0.5	34.2225	0	6	0	0	1	810.648	428.968	752.64	3211.22	1575.94
	150			0		78	104.284	74.4385	105.875	191.808	30.324	364.863	0	298.526	4	33.212	0	4	0	0	0	722.138	606.96	846.4	3164.23	1629.44
						80	91.25	75.712	85.248	258.57	38.4	397.373	0	341.005	4	34.2225	0	0.5	0	0	0.5	650	589.824	744.15	3511.49	1673.31
						82	103.488	95.8455	132.878	199.584	48.074	437.4	0.5	364.863	13.5	36.8	0	0.5	0	0	4.5	703.869	780.902	704.114	3511.49	1620.67
						85	93.775	77.064	131.196	285.404	44.1	546.364	0.5	358.228	24.576	36.8	0	0.5	0	0	32	804.65	786.52	1079.57	3741.68	1755
						87	90.75	59.248	133.2	266.805	48.074	611.888	0.5	351.339	34.992	42.336	0	0.5	0	0.5	39.5035	859.264	795.706	1085.94		1946.88
						89	68.9265	59.248	132.618	434.752	66.654	625.931	0.5	384.592	40.432	46.575	0	0.5	0	0.5	30.324	881.061	828.144	1111.32		1946.88
						92	48.6	57.112	126	428.688	67.228	550.854	4	284.062	51.2705	53.016	0	0.5	0	4	59.904	801.967	863.136	1181.51		1946.88
						94	75.429	73.75	132.878	465.408	87.1335	572.22	4	309.375	40.67	35.2	0	13.5	0	6	78.652	822.8	859.872	1313.22		2237.37
						96	77.064	58.19	137.924	584.325	191.808	533.022	18.432	323.456	119.422	105.593	0	13.5	0	13.5	71.424	834.9	882	1400.77		2278.4
						99	90.944	104.362	95.506	575	227.254	582.624	40.344	477.9	60.025	154.213	0	23.328	0	19.35	81.9315	928.256	938.952	1449.08		1971.22
						101	75.843		70	620.626	234.476	598.23	46.746	477.9	61.2255	262.4	0	32.8	0	19.5	109.8	1042.84	1047.42	1528.8		2059.53
						103	111.6		113.132	747.194	180.336	823.601	45.864	486.68	44.8	182.648	0.5	41.454	0	13.5	102.602	1063.02	951.29	1550.72		2059.53
						106	104.43		57.7125	755.634		751.581	48.074	668.165			0.5	49.368	0	16.2	78.416	1144.8	1044.3	1653.09		1986.94
						108	108		66.27			847.728	57.434	695			0.5	31.1805	0	19.35	78.03	965.425	1191.64	1492.14		2325.85
						110	106.171		72.5			883.728	36.8	884.174			0.5		0	35.378	104.284	944.906	1153.2	1431.43		2351.13
						113	83.824					901.552		928.8			0.5		0	55.016	104.284	978.65		1470		2533.85
						115	91.854					1033.75		1047.82			0.5		0	70.304	102.344	1072.8		1487.72		2622.36
						117	143.65					1245.18		1166.95			0.5		0	70.304	140.899	846.72		1909.99
						120	116.058					1418.52		1266.64			0.5		0	51.842	130.696
						122	120.094					1734.56		1609.87			0.5		0	74.1285	126.514
						124	177.45					1603.04		1642.8			6		0	89.232	122.4
						127	153.76					1548.4		1709.48			34.656		0	89.232	138.384
						129	196					1442.69		1982.39			55.225		0	86.022	177.315
						131	191.896					1405.7		2327.74			66.654				219.375
						134						1504.48		2296.35			74.431				219.375
						136						1707.49		2423.61			77.5				198.45
						138						1818.66		2263.25			75				218.05
						141											81.12				222.912
						143											97.47				228.096
						145											74.36				314.288
