# Supplementary material for: A human breast cancer-derived xenograft and organoid platform for drug discovery and precision oncology
Source: Nat Cancer. 2022 Feb 24;3(2):232–50. doi: 10.1038/s43018-022-00337-6 (PMC8882468; doi:10.1038/s43018-022-00337-6)
Supplement: Source Data Fig. 8 — Statistical source data. [file 43018_2022_337_MOESM10_ESM.xlsx]

## Sheet: 8b left
	HCI-043 PDX tumor growth (volume mm3)
	Day	AC-T					Vehicle
		M0	M1	M2	M3	M4	M0	M1	M2	M3
	1	107.217	85.6745	84.27	102.85	79.3305	86.022	84.564	87.725	87.725
	4	199.838	141.312	89.2375	65	112.694	117	108.841	107.648	134.54
	8	77.2475	21.964	18	44	47.5875	157.696	194.4	196.599	149.988
	11	13.5	29.602	13.5	45.496	120.094	225.504	275.562	367.84	247.5
	15	41.454	36.8	84.7	57.434	294.4	384.168	345.744	396.9	605
	18	34.4605	89.376	60.025	98.3125	430.416	518.616	479.859	478.325	884.34
	22	99.0945	152.46	79.768	171.396	294.4	638.144	664.848	575	778.909
	25	130.696	191.1	107.648	166.093	430.416	661.5	713.9	793.5	891.136
	29		235.468	148.838	171.396	480.632	672.525	758.912	1081.72	1081.34
	32		515	158.438	166.093	655	819.346	1274.88	1073.15	1303.09
	36		235.468	148.838	120.6	749.774	1012.11	1418.52	1112.9	1629.44
	39		515	158.438	160.55	739.5	1237.1	1544.42	1597.9
	43		227.254	164.152	189.216	733.482	1227.01	1587.39	1934.01
	46		344.608	202.176	173.95	822.8	1665	2294.39
	50		433.2	173.95	145.762	1047.21	1651.99	2598.16
	53		429.3	196.992	202.502
	57		437.536	222.376	196.599

## Sheet: 8b right
	HCI-043 PDX tumor growth (volume mm3)
	Day	Eribulin					Vehicle
		M0	M1	M2	M3	M4	M0	M1	M2	M3	M4	M5	M6	M7
	1	95.8455	97.556	95.2875	97.556	96.228	87.808	92.2625	105.966	122.793	117.212	86.2125	98.784	99.238
	4	38.663	40.678	49.726	13.5	21.78	171.5	224.516	196.599	188.65	228.267	103.968	239.704	143.65
	8	0	0.5	0.5	0	0	355.008	271.483	360.096	292.494	336.82	152.46	266.805	169.884
	11	0	0.5	0	0	0	406.272	360.096	480.019	339.575	375.584	217.728	320.339	397.808
	15	0	0	0	0	0	428.125	409.909	593.028	856.74	488.448	446.976	414.304	445.423
	18	0	0	0	0	0	547.428	563.558	828.184	936	501.642	514.553	497.664	537.824
	22	0	0	0	0	0	694.008	712.86	863.288	1458	564.54	618.246	571.438	694.575
	Day	Enzalutamide					Cabozantinib					Talazoparib
		M0	M1	M2	M3		M0	M1	M2	M3		M0	M1	M2	M3
	1	94.221	127.008	157.115	103.968		99.238	86.2125	93.312	81.12		88.938	87.079	105.966	111.6
	4	43.4515	147.456	122.4	130.977		87.079	73.008	107.911	64.827		81.12	76.7295	68.75	75.843
	8	84.7	196	103.968	123.008		87.079	61.056	77.2475	60.025		62.5	72.828	78.652	81.648
	11	89.888	217.728	238.206	124.93		136.93	81.648	119.164	77.2475		100.92	74.1285	70	79.768
	14	162.662	358.706	272	138.915		138.384	92.512	109.8	117		107.648	98.3125	156.325	105.056
	18	233.438	349.272	555.955	246.402		164.775	84.27	71.656	89.2375		128.993	105.056	117.74	104.43
	22	222.95	389.803	580	398.8		226.482	100.92	109.8	114.873		108.9	63.6265	101.338	143.65

## Sheet: 8c
	HCI-043 PDX Eribulin re-treatment (tumor volume (mm3))
	days	Eribulin					Vehicle
		M0	M1	M2	M3	M4	M0	M1	M2	M3
	1	95.8455	97.556	95.2875	97.556	96.228	87.808	92.2625	105.966	122.793
	4	38.663	40.678	49.726	13.5	21.78	171.5	224.516	196.599	188.65
	8	0	0.5	0.5	0	0	355.008	271.483	360.096	292.494
	11	0	0.5	0	0	0	406.272	360.096	480.019	339.575
	14	0	0	0	0	0	428.125	409.909	593.028	856.74
	18	0	0	0	0	0	547.428	563.558	828.184	936
	22	0	0	0	0	0	694.008	712.86	863.288	1458
	25	0	0	0	0	0	750.2	834.272	975.821	1553.66
	29	0	0	0	0	0	886.075	907.2	1146.88
	32	0	0	0	0	0	995.588	1070.31	1210.97
	36	0	0	0	0	0	1130.5	1196.03	1530.84
	39	0	0	0	0	0	1466.39	1238.33	1932.85
	43	0	0	0	0	0	1719.46	1218.75	2399.04
	46	0	0	0	0	0	1885.96	1745.08	2456.25
	50	0	0	0	0	0
	53	0	0	0	0	0
	57	0	0	0	0	0
	60	0	0	0	0	0
	64	0	0	0	0	0
	67	0	0	0	0	0
	71	0	0	0	0	0
	74	0	0	0	0	0
	78	0	0	0	0	0
	81	0	0	0	0	0
	85	0	0	0	0	0
	88	0	0	0	0	0
	92	0	0	0	0	0
	95	0	0	0	0	0
	102	0	0	0	0	0
	108	0	0	0	13.5	0
	115	0	0	0	82.472	0
	122	0	0	0	95.2875	0
	129	0	0	0	62.426	0
	136	0	0	0	36.982	0
	143	0	0	0	13.5	0
	146	0	0	0	0.5	0
	150	0	75	0	0	0
	153	0	32	0	0	0
	157	0	0	0	0	0
	160	0	0	0	0	0
	164	0	13.5	0	0	0
	167	0	18	0	0	0
	171	0	361.25	0	0	0
	174	0	512.79	0	0	0
	178	0	707.85	0	0	0
	181	0	701.8	0	0	0
	185	0	570	0	0	0
	188	0	324	0	0	0
	192	0	75	0	0	0
	195	0		0	0	0
	199	0		0	0	0
	202	0		0	0
	206	0		0	0
	209	0		0	0
	213	0		0	0
	216	0		0	0
	220	0		0	0
	223	0		0	0
	227	0		0	0
	234	0		0	0
	241	0		0	0
	248	0		0	68
	255	0		0	92
	262	0		0	145.408
	265	0		0	322.752
	269	0		0	726
	272	0		0	740.664
	276	0		0	299.218
	279	0		0	245.48
	283	0		0	117
	286	0		0	111.6
	290	0		0	94.08
	293	0		0	111.6

## Sheet: 8d
	HCI-051 PDX tumor growth (volume mm3)
	Day	AC-T					Eribulin					Vehicle
		M0	M1	M2	M3	M4	M0	M1	M2	M3	M4	M0	M1	M2	M3	M4
	1	96.1579	121.964	106.493	101.132	74.2532	121.495	88.2872	81.9958	109.454	98.7681	131.72	112.249	0	131.439	124.592
	4	158.586	209.827	214.112	144.781	115.598	93.5676	75.227	60.9333	102.174	15.1994	217.237	273.073	0	352.082	161.337
	8	231.015	243.847	234.493	177.988	125.611	15.1994	0	0	0.562941	0.562941	287.982	438.247	124.088	438.247	273.796
	11	252.768	389.443	234.926	207.87	158.898	0	0	0	0	0	557.718	459.886	198.879	604.187	387.722
	15	322.577	406.808	253.446	354.375	172.715	0	0	0	0	0	715.454	427.376	251.692	811.086	441.878
	18	432.501	526.195	497.421	476.471	198.841	0	0	0	0	0	821.251	986.651	372.277	834.695	714.036
	22	709.761	644.972	577.042	623.267	237.899	0	0	0	0	0	990.177	1157.61	401.557	1165.14	827.653
	25	965.749	823.564	709.13	641.139	253.446	0	0	0	0	0	1230.19	1511.95	537.172	1665.32	1312.1
	29	660.028	617.825	838.205	839.419	327.778	0	0	0	0	0	1563.61	1986.86	738.164	1742.46	1536.64
	32	703.442	749.368	803.313	830.315	348.496	0	0	0	0	0	2162.09	2161.16	950.112	2399.03	1981.06
	36	477.068	967.524	728.604	492.447	415.898	0	0	0	0	0	2250.94	2346.38	1264.21	3330.89	2791.81
	39	461.815	1015.06	832	796.982	726.323	0	0	0	0	0	2737.42	3299.96	1417.45
	43	376.138	900.04	756	678.299	478.996	0	0	0	0	0	2996.04	3769.31	2100.71
	46	372.553	1666.29	942.225	572.078	474.902	0	0	0	0	0	3554.63	4607.92	2405.7
	50	374.447	1650.28	1088.63	434.38	507.834	0	0	0	0	0	3615.22	4898.23	2855.05
	53	219.248	1103.75	1250.57			0	0	0	0		3984.91	4640.72	3535.02
	57	170.869	1068.15	1641.64			0	0	0	0		4821.56	5037.45	4543.12
	60						0	0
	64						0	0
