# Supplementary material for: A human breast cancer-derived xenograft and organoid platform for drug discovery and precision oncology
Source: Nat Cancer. 2022 Feb 24;3(2):232–50. doi: 10.1038/s43018-022-00337-6 (PMC8882468; doi:10.1038/s43018-022-00337-6)
Supplement: Source Data Extended Data Fig. 1 — Statistical source data. [file 43018_2022_337_MOESM11_ESM.xlsx]

## Sheet: ED1c
	HCI-018 PDX tumor growth (volume mm3)
		E2 pellet only							E2 pellet + E2 water
		M0	M1	M2	M3	M4			M0	M1	M2	M3	M4
	Week 1	0	0	0	0	0		Week 1	0	0	0	0	0
	Week 2	0	0	0	0	0		Week 2	0	0	0	0	0
	Week 3	0	0	0	0	0		Week 3	0	0	0	0	0
	Week 4	0	0	0	0	0		Week 4	1.6875	0	1.6875	0	0
	Week 5	0	0	0	0	0		Week 5	7.2	1.6875	6.292	0.0625	0
	Week 6	0	0	0.0625	0	0		Week 6	7.2	3.4295	8.064	0.0625	0
	Week 7	0	0	0.0625	0	0		Week 7	7.935	4.6	12.1945	0.0625	0
	Week 8	0	0	0.0625	0	0		Week 8	9.375	5.566	15.8565	0.0625	0
	Week 9	0	0	0.0625	0	0		Week 9	12.152	6.05	14.85	0.0625	0
	Week 10	0	0	0.5	0	0		Week 10	17.298	5.733	16.2	0.0625	0
	Week 11	0	0	0.5	0	0		Week 11	17.298	9.464	16.8175	0.0625	0
	Week 12	0	0	0.5	0	0		Week 12	29.6595	10.976	17.298	0.0625	0.0625
	Week 13	0	0	0.5	0	0		Week 13	31.1805	12.615	19.456	0.0625	0.0625
	Week 14	0	0	1.6875	0	0		Week 14	31.104	16.896	18.259	0.0625	0.0625
	Week 15	0	0	1.6875	0	0		Week 15	40.8	16.8175	19.456	0.0625	0.0625
	Week 16	0	0	1.6875	0	0		Week 16	43.2	28.158	25.272	0.0625	0.0625
	Week 18	0.5	0	1.6875	0	0		Week 17	62.9565	28.158	28.9	0.0625	0.0625
	Week 19	1.6875	0	2.4565	0	0		Week 18	69.629	30.42	31.2	0.0625	0.0625
	Week 20	4	0	4	0	0		Week 19	71.25	30.42	28.8	0.0625	11.6
	Week 21	4	0	4	0	0		Week 20	98.3125	28.88	35.6	0.0625	15.9
	Week 22	4	0	4	0	0.0625		Week 21	114.376	31.046	39.1	0.0625	15.9
								Week 22	114.376	36.982	39.2	0.0625	17.7785

## Sheet: ED1d left
	HCI-013 PDX tumor growth (volume mm3)
	E2													OVX
			Mouse 1		Mouse 2		Mouse 3		Mouse 4		Mouse 5				Mouse 1	Mouse 2	Mouse 3	Mouse 4	Mouse 5
		Tumor side	R	L	R	L	R	L	R	L	R	L
	Week 1		0	0	0	0	0	0	0	0	0	0		Week 1	0	0	0	0	0
	Week 2		0	0	0	0	0	0	0	0	0	0		Week 2	0	0	0	0	0
	Week 3		0	0	0	0	0	0	0	0	0	0		Week 3	0	0	0	0	0
	Week 4		0	0	0	0	0	0	0	0	0	0		Week 4	0	0	0	0	0
	Week 5		0	0	0	0	0	0	0	0	0	0		Week 5	0	0	0	0	0
	Week 6		0	0	0	0	0	0	0	0	0	0		Week 6	0	0	0	0	0
	Week 7		0	0	0	0	0	0	0	0	0	0		Week 7	0	0	0	0	0
	Week 8		0	0	0.0625	0	0.0625	0	0.0625	0	0.0625	0		Week 8	0	0	0	0	0
	Week 9		0	0	0.0625	0.0625	32	0	0.0625	0	108	0		Week 9	0	0	0.0625	0.0625	0
	Week 10		0.0625	0	0.0625	0	32	0	0.0625	0	126	0.0625		Week 10	0.0625	0.0625	0.0625	0.0625	0.0625
	Week 11		0.0625	0.0625	0.0625	0.0625	32	0	0.0625	0	126	0.0625		Week 11	0.0625	18	32	0.0625	62.5
	Week 12		0.0625	0	0.0625	0.0625	32	0	0.0625	0	196	0		Week 12	18	40	75	0.0625	126
	Week 13		0.0625	0.0625	0.0625	0.0625	32	0	0.0625	0	364.5	0		Week 13	87.5	75	75	32	126
	Week 14		13.5	0.0625	32	0	75	0	0.0625	0	500	0		Week 14	126	126	196	75	288
	Week 15		0	0	0	0.0625	0	0	0	0	0	0.0625		Week 15	126	171.5	196	75	288
	Week 16		0.0625	40	62.5	0	171.5	0	0.0625	0	550	62.5		Week 16	171.5	196	405	126	364.5
	Week 17		32	75			196	0	0.0625	0	550	75		Week 17	256	256	405	256	405
	Week 18		62.5	62.5			364.5	0	0.0625	0	550	196		Week 18	288	364.5	665.5	500	550
	Week 19		126	108			405	0.0625	0.0625	0	665.5			Week 19	550	500	665.5	550	600
	Week 20		126	108			550	0	0.0625	0				Week 20	936	550	786.5	726	786.5
	Week 21		126	108			1008	0	0.0625	0				Week 21	1008	600	1008	1098.5	936
														Week 22	2025	1098.5	1267.5	2048	1098.5

## Sheet: ED1d right
	HCI-013EI PDX tumor growth (volume mm3)
	Intact					OVX
		Mouse 1	Mouse 2	Mouse 3			Mouse 1	Mouse 2	Mouse 3	Mouse 4	Mouse 5
	Week 1	0	0	0		Week 1	0	0	0	0	0
	Week 2	23.328	21.4375	62.5		Week 2	0	0	0	0	0
	Week 3	33.462	31.941	92.697		Week 3	32	0.0625	0.0625	0.0625	18
	Week 4	96.8	41.6025	197.516		Week 4	126	75	62.5	126	32
	Week 5	221.778	79.233	531.914		Week 5	256	171.5	246.5	405	126
	Week 6	459.595	342.4	972.037		Week 6	405	320	600	600	196
	Week 7	1059.03	723.078	1485.88		Week 7	550	445.5	726	786.5	288
	Week 8	1755.59	1296.88	1651.95		Week 8	1098.5	550	1183	1436.5	288
	Week 9	2888.15	1793.4	1983.55		Week 9	1098.5	1098.5	1080	1764	445.5
						Week 10	1183	2601			847

## Sheet: ED1e left
	HCI-032 PDX tumor growth (volume mm3)
	E2			OVX
		Mouse 1			Mouse 1	Mouse 2	Mouse 3	Mouse 4
	Week 1	0		Week 1	11.2995	15.376	0	18.432
	Week 2	0		Week 2	10.14	24.624	12.152	4
	Week 3	34.2225		Week 3	13.72	13.4865	11.2995	0.0625
	Week 4	98.784		Week 4	36.1415	51.842	38.808	32.49
	Week 5	117.74		Week 5	20.48	20.48	16.384	54.08
	Week 6	187.272		Week 6	40	26.6955	28.88	38.663
	Week 7	262.808		Week 7	61.056	26.6955	16.65	32.8
	Week 8	283.024		Week 8	47.432	33.5405	29.4335	102.602
	Week 9	306.128		Week 9	55.6875	41.1845	30.8025	93.312
	Week 10	518.94		Week 10	81.648	41.1845	29.808	112.694
	Week 11	501		Week 11	87.725	63.75	29.808	114.873
	Week 12	844.74		Week 12	168.776	145.926	31.046	154.213
	Week 13	1032.19		Week 13	121.086	147.968	37.8225	157.115
	Week 14	1225.8		Week 14	166.635	90.944	47.432	178.538
	Week 15	1421.55		Week 15	233.928	145.408	67.626	204.16
				Week 16	214.245	186.517	84.7	243.089
				Week 17	206.681	210.938	92.5965	255.528
				Week 18	268.363	176.4	93.312	240.318
				Week 19	364.366	239.805	109.76	275.684
				Week 20	360.096	276.822	129.6	340.736

## Sheet: ED1e right
	HCI-032EI PDX tumor growth (volume mm3)
	Intact							OVX
		Mouse 1	Mouse 2	Mouse 3	Mouse 4	Mouse 5			Mouse 1	Mouse 2	Mouse 3	Mouse 4	Mouse 5
	Week 1	17.92	15.376	0	13.5	0		Week 1	13.8765	0	0	10.976	0
	Week 2	20.23	13.5	9.8415	16.896	0		Week 2	24.624	0	13.5	17.9685	9.8415
	Week 3	25.92	4	0	4	4		Week 3	24.5	0	0	23.4135	4
	Week 4	32.7015	10.976	10.976	23.8875	0		Week 4	39.546	0	27.38	39.546	7.8125
	Week 5	45.3005	13.5	13.5	54.675	19.968		Week 5	44.5465	20.48	29.4335	31.752	7.8125
	Week 6	68.9265	21.4375	20.23	40.344	19.456		Week 6	44.982	24.624	41.454	42.4	7.8125
	Week 7	67.228	0	19.602	46.225	18.944		Week 7	60.306	24.276	47.5875	63.48	9.8415
	Week 8	84.564	17.408	22.6625	60.7475	22.869		Week 8	64.061	41.454	42.025	83.824	9.8415
	Week 9	102.344	20.23	20.808	72.5	25.432		Week 9	70.272	37.2645	38.4	49.6	4
	Week 10	139.264	19.652	23.12	86.528	19.968		Week 10	124.2	24.5	59.643	59.048	13.5
	Week 11	134.54	18.513	20.23	105.875	26.568		Week 11	109.33	26.95	42.025	49.5895	7.8125
	Week 12	130.235	22.542	20.691	143.65	23.8875		Week 12	127.8	28.9	50.8475	71.7925	4
	Week 13	195.201	27.38	33.212	171.112	31.768		Week 13	142.228	40.344	43.706	79.233	9.126
	Week 14	235.468	23.328	24.276	196	37.2645		Week 14	170.582	50.336	62.9565	88.75	11.2995
	Week 15	209.202	24.5	37.6	214.242	35.7435		Week 15	220.32	49.392	63.48	89.7345	7.8125
	Week 16	305.087	34.2225	58.8245	264.894	47.432		Week 16	211.722	55.6875	55.47	112.896	11.492
	Week 17	253.125	24.624	43.4515	303.109	29.808		Week 17	196.52	50.274	54.208	98.696	10.976
	Week 18	285.948	29.602	61.056	352.8	46.464		Week 18	208.25	62.775	55.6875	120.213	8.788
	Week 19	318.208	27.216	40	403.275	55.6875		Week 19	217.728	67.3745	56.144	127.056	8.788
	Week 20	365.117	33.462	58.752	463.44	54.675		Week 20	249.018	60.75	61.364	156.775	10.976

## Sheet: ED1f left
	HCI-040 PDX tumor growth (volume mm3)
	E2							OVX
		Mouse 1	Mouse 2	Mouse 3	Mouse 4	Mouse 5			Mouse 1	Mouse 2	Mouse 3	Mouse 4	Mouse 5
	Week 1	0	0	0	0	0		Week 1	0	0	0	0	0
	Week 2	0	0	0	0	0		Week 2	0	0	0	0	0
	Week 3	0	0	0	0	0		Week 3	0	0	0	0	0
	Week 4	284.8	254.947	151.9	97.47	0.0625		Week 4	28.749	0.0625	4	43.56
	Week 5	295.245	253.125	245.134	114.376	67.5		Week 5	31.768	0.0625	23.328	48.668
	Week 6	358.228	242.469	502.272	249.64	280.845		Week 6	73.008	39.69	36.982	52.9
	Week 7	477.042	294.4	576.356	368.55	287.086		Week 7	78.416	53.958	65	100.719
	Week 8	989.598	346.8	784.256	490.05	568.458		Week 8	162.662	80.19	104.284	164.152
	Week 9	1301.09	493.056	1086.53	504.752	1007.81		Week 9	149.916	86.2125	100.719	178.85
	Week 10		734.218	1285.96	589.472	1259.05		Week 10	216.562	99.238	94.08	202.502
	Week 11		995.744		812.25	1450.5		Week 11	249.444	159.528	97.216	231.231
	Week 12		1306.45		936	3094.2		Week 12	272	166.635	143.36	262.4

## Sheet: ED1f right
	HCI-040EI PDX tumor growth (volume mm3)
	Intact							OVX
		Mouse 1	Mouse 2	Mouse 3	Mouse 4	Mouse 5			Mouse 1	Mouse 2	Mouse 3	Mouse 4	Mouse 5
	Week 1	0	0	0	0	0		Week 1	0	0	0	0	0
	Week 2	14.112	14.297	23.976	19.968	25.272		Week 2	26.6955	25.272	4	32	30.118
	Week 3	25.1125	25.92	27.216	30.8025	43.706		Week 3	27.38	35.301	0	31.046	37.044
	Week 4	30.324	30.118	42.336	40	44.376		Week 4	42.025	30.8025	4	28.0645	30.324
	Week 5	43.4515	32.7015	33.462	68.479	49.368		Week 5	50.784	29.4335	13.5	36	39.5035
	Week 6	52.65	23.698	35.2	95.506	61.056		Week 6	71.5275	46.225	0	40.344	52.9
	Week 7	52.272	27.216	43.706	99.7195	87.88		Week 7	71.5275	25.92	0	35.2	54.1205
	Week 8	59.248	32.1715	57.132	153.76	89.888		Week 8	126	61.056	0	61.056	50.8475
	Week 9	60.306	36	72.5	140.4	89.888		Week 9	128.336	51.842	0	37.2645	37.2645
	Week 10	82.472	34.225	69.12	174.08	83.75		Week 10	131.584	70.8295	0	52.272	46.746
	Week 11	105.966	38.4	91.2925	203.456	99.7195		Week 11	167.445	67.228	0	69.12	75
	Week 12	183.75	53.621	124.468	274.36	113.438		Week 12	252.05	98.3125	0	101.92	88.4835
	Week 13	148.837	70.688	111.925	332.8	158.76		Week 13	272.16	85	0	105.875	85.833
	Week 14	226.482	53.802	162.729	534.528	193.842		Week 14	352.617	94.1015	0	158.76	127.832
	Week 15	234.476	68.479	129.96	520.704	208.739		Week 15	352.872	122.786	0	218.05	134.019
	Week 16	253.125	91.936	220.5	625	236.927		Week 16	521.703	147.994	0	249.158	201.64
	Week 17	411.892	171.112	233.28	625.698	271.779		Week 17	578.758	145.8	0	430.612	226.482
	Week 18	423.2	220.32	270	703.04	341.172		Week 18	730	153	0	540	226.482
	Week 19	545.722	249.158	326.114	868.63	373.968		Week 19	886.464	180.224	0	594.104	224.516
	Week 20	615.322	309.304	423.2	999.297	411.825		Week 20	991.841	210.983	0	862.407	312.666

## Sheet: ED1g left
	HCI-044 PDX tumor growth (volume mm3)
	E2						OVX
		Mouse 1	Mouse 2	Mouse 3	Mouse 4			Mouse 1	Mouse 2	Mouse 3
	Week 1	18.45	0	11.76	23.12		Week 1	0.0625	0.0625	0.0625
	Week 2	10.816	0	7.935	4		Week 2	7.406	7.6705	16.384
	Week 3	0	0	0	0		Week 3	0.0625	0	0
	Week 4	0	0	0.0625	0.0625		Week 4	8.64	0	0.0625
	Week 5	9.6875	0	61.852	4		Week 5	32.368	31.939	22.869
	Week 6	13.0355	0	127.8	41.6025		Week 6	52.111	64.827	33.6
	Week 7	26.568	0.0625	231.04	49.726		Week 7	83.232	94.77	72.6
	Week 8	35.301	31.046	289.338	73.008		Week 8	64.607	127.008	123.008
	Week 9	41.1845	46.464	465.408	94.221		Week 9	88.872	132.962	122.4
	Week 10	63.36	67.626	620.627	83.1875		Week 10	171	178.024	171.5
	Week 11	60.306	183.996	972	148.104		Week 11	188.527	219.04	246.52
	Week 12	52.65	235.468	948.648	164.775		Week 12	163.35	306.936	302.58
	Week 13	104.363	312.05	1340.96	169.984		Week 13	291.55	378.45	410.828
	Week 14	210.826	396.9	1228.8	247.799		Week 14	379.688	635.419	460.8
							Week 15	622.728	885.062	577.422
							Week 16	785	1042.84	606.959
							Week 17	967.44	1347.14	713.856
							Week 18	1163.14	1651.99	804.65
							Week 19	1578.81	1994.08	924.075

## Sheet: ED1g right
	HCI-044EI PDX tumor growth (volume mm3)
	Intact						OVX
		Mouse 1	Mouse 2	Mouse 3	Mouse 4			Mouse 1	Mouse 2	Mouse 3
	Week 1	0	0	0	0		Week 1	0	0	0
	Week 2	6.6125	9.375	8.75	16.8175		Week 2	5.4	0	4
	Week 3	11.76	0	0	19.0575		Week 3	0	0	0
	Week 4	12.152	4	0	23.12		Week 4	4	1.6875	4
	Week 5	18.432	13.72	0	36.504		Week 5	4	0.5	8.125
	Week 6	23.275	4	0	67.8375		Week 6	0.5	4	6
	Week 7	31.768	25.725	0	140.981		Week 7	17.9685	23.275	4
	Week 8	34.656	40.572	0	177.45		Week 8	24.624	28.749	4
	Week 9	46.746	94.1015	0	258.456		Week 9	29.602	46.225	13.5
	Week 10	67.228	88.434	33.6	285.912		Week 10	29.602	56.448	4
	Week 11	58.19	154.791	25.3265	320		Week 11	20.1465	38.4	4
	Week 12	65.664	172.62	15.376	332.8		Week 12	35.2	99.796	4
	Week 13	69.12	244.757	0	369.8		Week 13	45.496	180.396	0
	Week 14	102.06	313.942	0	683.158		Week 14	64.061	290.136	0
	Week 15	146.979	404.097	0	727.011		Week 15	85.6745	372.054	4
	Week 16	234.476	498.683	54.594	932.362		Week 16	105.593	483.753	44.876
	Week 17	259.92	595.084	60.648	1036.8		Week 17	147.994	687.676	50.4025
	Week 18	264.375	801.135	127.335	1347.14		Week 18	194.208	970.102	54.1235
	Week 19	306.656	1020.71	170.805	1441.52		Week 19	267.188	1191.26	76.012
