# Supplementary material for: A human breast cancer-derived xenograft and organoid platform for drug discovery and precision oncology
Source: Nat Cancer. 2022 Feb 24;3(2):232–50. doi: 10.1038/s43018-022-00337-6 (PMC8882468; doi:10.1038/s43018-022-00337-6)
Supplement: Source Data Extended Data Fig. 3 — Statistical source data. [file 43018_2022_337_MOESM12_ESM.xlsx]

## Sheet: ED3a
		HCI-011
		Live Cell Area (µm²)
	Condition	Replicate 1	Replicate 2	Replicate 3	Replicate 4	Replicate 5	Replicate 6
	Y-27632	578067	729882	913672	5315416	4346915	4213377
	10 FN	8723.52	45427.3	25442.5
	50 FN	39431.4	37343.4	24212.7
	A83-01	28003.7	47127.8	66545.8	1944896	1330547	1396970
	CHIR (3 days)	20689.4	27182	19880.8	1129846	907819	1172447
	SB-202190	27150.8	42299.3	42533.4	1025431	1233239	1462505
	Nicotinamide				1343496	1244131	1227466
	A83-01 + Y-27632	432021	441847		3104277	3029247	4383364
	Y-27632 +CHIR (3 days)	633739	802814	676904	3931304	11540100	4026316
	SB-202190 + Y-27632	85828.6	79078.6	62372.6
	Y-27632 + Nicotinamide				1413455	1507160	1824283
	A83-01 +CHIR (3 days)	34714.7	32931	31376.1
	A83-01 + SB-202190	25307.3	29800.4	70331.6
	SB-202190 + CHIR (3 days)	49595.4	55651.1	51178.9
	CHIR (3 days) + Nicotinamide				1114372	859968	1068233
	SB-202190 + Nicotinamide				771919	877987	1047421
	Y-27632 + A83-01 + Nicotinamide				1088009	1090776	1514555
	All Screen 1	23463.8	32353.7	66371.6
	10 FN + All	50128.4	60165	45825.2
	50 FN + All	26591.8	33523.8	61686.1
	All Screen 2				395021	397582	460207

## Sheet: ED3b
		HCI-011
		ATP (LUM)
	Condition	Replicate 1	Replicate 2	Replicate 3
	Y-27632	41109	30965	27473
	Cholera Toxin + Y-27632	10201	9249.3	7497.3
	O-Phosphoryethanolamine + Y-27632	27525	29597	37573
	3,3',5 Triiodo-L-thyronine (T3) + Y-27632	28777	34053	31149
	(±)-Isoproterenol hydrochloride + Y-27632	37549	17481	25305
	All	7637.3	9149.3	3985.3

## Sheet: ED3c
		Compound			Compound + Y-27632
		ATP (LUM)
	Condition	Replicate 1	Replicate 2	Replicate 3	Replicate 1	Replicate 2	Replicate 3
	Ctrl	46581	125085	107045	203453	245117	257053
	A83-01	112469	109917	94709	221469	270589	337453
	UK-5099	100101	142453	87837	278245	283309	278621
	RKI-1477	147549	154005	131765	153253	212349	162741
	Fasudil	208021	164309	148453	175749	166589	260989
	B27	72925	75461	72181	183981	179261	174837
	NAC	144053	113885	106125	487933	425677	370981
	Oleic Acid	91205	79789	99853	255741	332941	518325
	GW501516	82112	78296	92224	290224	310784	300824
	All	116696	122816	81104	175544	107816	124904
	L-WRN	107496	115608	91680	255368	323216	294976
	L-WRN + All	504	133312	142888	139624	166856	162776

## Sheet: ED3d
		Y-27632			Y-27632 + bFGF			Y-27632 + bFGF + NAC
		Replicate 1	Replicate 2	Replicate 3	Replicate 1	Replicate 2	Replicate 3	Replicate 1	Replicate 2	Replicate 3
	Organoid radius (µm)	31.26	25.83	54.17	36.02	19.06	37.19	15.3	42.6	22.52
		37.29	10.29	52.04	28.43	44.8	14.36	19.46	53.83	19.13
		38.18	14.49	20.67	44.98	39.3	14.59	82.08	42.39	41.38
		29.27	48.43	13.83	36.65	23.56	37.73	36.06	22.5	20.5
		21.11	44.13	28.65	67.24	11.78	20.6	26.77	18.71	27.21
		31.85	70.92	38.18	16.45	21.65	33.07	47.22	13.94	19.36
		25.58	41.23	21.68	33.89	62.55	35.43	35.73	20.58	93.81
		28.3	42.09	10.09	32.92	57.49	16.82	32.86	12.57	28.23
		45.22	52.73	25.1	32.61	15.32	41.27	21.27	18	18.85
		20.1	12.76	14.68	47.69	14.54	19.12	25.85	34.29	62.01
		51.41	24.74	55.03	15.64	33.55	13.65	26.1	14.79	41.75
		13.99	37.49	34.39	31.08	11.65	34.16	28.48	15.18	24.15
		25.14	21.01	30.07	18.61	27.04	25.28	47.21	24.31	11.91
		13.8	17.03	16.67	17.88	24.2	20.07	10.67	18.43	14.36
		28.17	25.87	29.89	12.39	41.07	35.8	42.43	42.92	41.02
		16.32	47.43	38.18	60.3	48.6	26.66	19.97	11.69	13.78
		40.41	26.59	15.68	37.8	20.84	12.52	41.66	18.74	29
		28.94	61.27	41.75	21.8	18.7	21.62	20.86	49.29	47.23
		41.28	39.53	12.15	13.49	13.99	19.87	32.98	51.69	39.52
		55.02	18.75	22.15	15.97	30.57	18.8	33.69	56.2	113.74
		43.82	14.83	33.16	42.19	34.24	21.18	35.7	34.56	42.49
		31.12	12.29	49.67	20.47	12.57	57.98	42.08	26.89	49.71
		10.61	47.79	25.47	14.97	44.31	59.98	33.21	40.65	13.33
		15.65	10.02	31.19	10.98	22.21	17.04	22.05	71.99	10.14
		25.74	25.17	16.32	30.53	41.23	13.3	18.66	22.49	45.09
		16.86	25.79	15.01	19.35	39.1	22.44	54.46	103.76	23.09
		29.58	15.94	13.78	19.33	51.05	34.1	14.09	11.9	49.95
		35.55	18.93	46.67	17.19	58.86	14.3	26.51	12.98	72.64
		13.44	25.16	40.8	53.77	32.17	11.16	10.04	51.62	11.98
		12.96	14.36	17.67	40.29	74.81	38.2	29.41	52.67	15.89
		52.59	23.2	32.63	37.64	36.87	20.02	20.65	30.24	28.53
		31.06	19.22	18.61	26.72	32.46	13	39.7	10.63	51
		10.48	59.84	16.23	43.67	14.75	12.3	11.57	29.91	15.96
		10.49	27.13	16.94	55.06	15.24	15.96	10.7	39.13	22.23
		80.62	35.48	29.55	32.91	41.71	79.19	15.07	16.69	55.83
		40.76	27.25	35.81	52.46	16.86	15.42	18.91	13.43	39.65
		11.75	26.7	12.19	16.76	19.08	50.96	14.87	13.5	15.12
		16.53	23.83	19.53	13.61	29.02	28.3	71.61	25.24	49.68
		15.14	39.5	19.11	18.97	71.83	17.04	13.7	37.2	11.08
		27.96	38.4	19.5	24.06	38.41	11.39	37.3	14.83	20.77
		10.45	18.42	26.53	17.95	16.82	40.35	71.01	15.44	16.59
		17.11	46.39	44.23	17.38	31.52	21.62	12.06	24.79	14.96
		45.15	17.05	16.02	35.83	34.65	31	18.49	18.21	42.03
		15.71	13.78	43.13	16.29	14.33	14.8	33.98	39.45	79.14
		20.63	26.84	19.8	10.51	14.09	37.56	54.84	36.51	43.32
		17.55	39.22	37.79	24.15	33.8	14.27	10.53	11.89	22.76
		17.11	31.82	11.72	45.87	41.99	22.14	11.75	43.73	11.8
		19.21	44.58	51.58	31.28	29.64	49.03	29.83	29.07	23.64
		18.09	28.85	10.64	23.35	14.32	50.96	12.13	20.48	51.04
		10.24	32.8	44.07	50.55	26.18	22.15	30.58	41.54	23.03
		14.7	28.7	28.25	10.71	31.92	15.64	49.73	88.89	37.47
		10.62	15.87	14.01	37.1	24.14	58.6	13.61	66.42	12.59
		25.55	17.84	14.74	58.83	10.59	15.72	42.49	37.5	21.31
		23.86	20.64	42.1	16.77	11.46	17.14	35.26	11.14	44.19
		12.14	32.77	10.35	11.2	18.31	14.49	50.29	46.56	32.62
		12.65	11.38	33.4	45.81	21.14	21.16	23.79	29.12	13.4
		25.21	25.11	10.95	19.5	40.91	26.86	54.03	11.38	10.78
		34.15	33.37	42.8	17.29	17.73	30.12	31.1	19.84	33.19
		12.34	11.32	47.68	10.23	18.31	31.83	45.18	28.49	38.74
		47.1	15.41	12.45	15.11	15.08	17.04	22.19	45.91	107.89
		17.95	23.35	44.13	16.26	14.07	28.71	38.53	43.85	22.01
		28.52	12.82	11.2	18.81	12.39	13.05	12.78	15.67	37.74
		25.33	15.73	14.44	14.39	32.43	22.85	41.4	35.16	13.49
		20.35	47.79	50.57	28.03	14.33	12.58	11.75	61.12	29.96
		10.5	52.55	15.31	33.26	54.03	35.26	17.62	15.62	76.07
		20.03	74.56	31.4	13.99	85.12	14.2	31.82	25.15	22.44
		12.3	11.07	14.84	11.98	35.9	13.42	51.5	39.1	23.58
		10.52	19.81	14.65	24.61	44.46	27.34	52	85.55	67.18
		44.24	17.91	10.69	16.02	12.03	18.29	70.39	26.95	40.29
		32.56	41.02	20.18	34.34	43.09	19.18	25.17	33.55	33.18
		17.18	24.69	12.42	23.73	57.03	28.42	18.75	12.83	22.85
		19.01	24.37	10.34	46.08	19.95	22.68	18.59	13.53	32.7
		16.23	33.69	38.82	14.92	14.22	15.95	28.47	118.98	56.57
		14	13.29	13.7	23.39	31.8	23.6	26.27	13.75	32.07
		13.83	19.76	32.25	37.5	23.39	22.71	14.87	11.07	17.07
		14.39	33.8	23.13	17.8	45.66	31.75	33.66	34.16	18.98
		25.8	13.51	12.95	39.07	18.53	38.13	32.27	46.64	23.59
		12.32	17.22	11.56	16.95	36.4	17.36	13.66	34.29	20.3
		15.62	38.77	14.47	21.31	43.1	61.02	15.7	14.23	13.89
		22.45	11.49	15.87	33.49	29.5	16.17	20.53	20.18	41.44
		45.76	13.52	16.53	47.59	22.34	13.66	12.98	17.9	37.56
		47.79	11.54	19.75	18.54	12.92	41.38	22.89	53.6	49.85
		44.64	23	12.03	14.88	22.68	12.91	35.16	23.09	59.04
		10.47	13.06	10.76	15.49	19.75	13.26	18.52	36.01	32.65
		62.09	19.53	11.28	31.47	53.1	65.5	29.2	43.04	53.97
		13.79	33.91	16.2	41.47	22.81	34.23	56.37	52.08	28.53
		33.62	11.04	15.85	20.18	13.07	46.33	12.41	32.66	25.97
		10.75	13.5	28.83	16.87	14.51	21.47	13.76	12.99	17.21
		15.11	22.88	31.25	19.24	18.98	13.3	14.67	11.05	17.9
		31.83	24.34	21.02	33.49	36.29	32.45	42.8	15.39	11.89
		26.46	31.63	30.54	35.22	18.49	25.21	29.94	26.51	25.27
		12.31	12.27	13.6	33.88	17.74	30.37	27.83	13.32	24.27
		12.88	18.1	35.07	67.18	36.37	12.07	105.25	44.74	14.16
		20.88	26.89	13.53	35.33	74.4	29.35	20.42	10.46	25.32
		11.06	28.26	57.18	62.59	31.51	19.57	18.03	66.36	12.97
		31.89	47.96	25.52	16.58	18.75	20.36	14.53	15.09	10.48
		10.36	41.31	10.88	11.23	32.61	23.75	47.76	23.92	10.91
		17.55	17.96	25.96	62.23	12.95	28.43	13.82	14.62	24.89
		29.24	24.82	13.59	27.93	68.94	14.96	26.89	36.03	17.3
		26.17	24.13	13.31	10.34	10.44	17.63	46.29	21.7	25.66
		45.08	13.12	31.11	24.69	41.48	36.89	15.59	44.59	17.17
		26.91	52.59	26.6	16.89	22.32	23.01	16.3	43.53	29.44
		15.13	14.38	13.47	32.44	15.36	12.57	23.04	61.51	30.76
		21.06	50.5	12.67	18.08	39.98	11.03	18.4	26.19	26.91
		19.2	19.57	17.01	26.7	53.13	32.14	13.04	28.44	49.03
		16.04	10.96	42.54	24.62	19.76	33.97	19.57	54.09	22.24
		12.02	16.31	40.28	25.8	26.73	33.91	68.42	29.06	17.97
		23.24	20.82	25.93	31.19	17.7	13.31	30.15	11.78	22.09
		12.02	48.58	14.72	36.46	22.83	76.9	20.28	14.64	19.89
		32.58	10.62	10.26	25.32	24.47	18.93	10.73	30.07	15.14
		17.48	17.79	14.6	18.79	14.98	14.5	19.19	29.59	84.57
		45.77	12.32	13.53	13.61	25.88	19.39	17.39	28.15	13.85
		25.75	37.95	17.46	18.97	26.74	18.46	34.91	18	62.82
		12.32	47.53	26.74	15.32	14.01	31.82	43.96	24.64	56.19
		15.51	36	15.72	45.14	30.5	18.01	20.64	14.9	30.21
		40.13	19.22	30.07	23.73	16.27	26.38	52.54	17.15	15.59
		10.55	29.85	15.01	18.57	21.91	16.72	13.94	45.76	12.51
		15.17	10.92	11.63	10.44	32.1	25.97	14.07	34.12	34.94
		46.04	43.83	15.41	20.72	19.71	21.98	10.95	31.04	12.35
		48.6	13.72	19.73	16.6	42.94	30.38	32.47	31.63	24.78
		11.24	12.13	13.38	15.74	18.86	20.01	25.47	65.49	23.17
		51.88	16.88	21.61	33.32	34.3	21.81	36.76	45.54	15.26
		32.16	13.45	35.02	14.71	24.51	16.3	36.83	79.94	23.56
		28.07	19.95	41.01	29.72	22.8	16.76	30.17	27.64	40.83
		11.01	119.8	54.86	34.35	20.5	17.99	14.75	37.11	21.03
		25.26	11.54	25.13	35.03	35.96	58.31	13.19	11.46	21.82
		53.13	24.01	25.83	79.1	23.32	52.08	13.82	81.59	19.24
		88.39	57.23	36.46	11.32	45.77	72.18	20.59	14.97	40.57
		15.57	23.47	11.44	31.82	27.53	13.07	18.98	39.98	17.68
		10.53	14.48	84.13	14.97	23.6	24.82	20.46	31.9	31.94
		13.7	60.94	10.59	14.06	36.47	14.88	24.41	24.75	54.08
		31.93	17.34	45.58	16.24	36.14	13.28	11.68	25.93	15.04
		15.37	16.85	23.24	59.42	24.87	59.2	17.17	12.63	44.24
		17.32	39.57	13.82	30.61	17.45	27.12	14.14	60.81	55.53
		10.79	10.13	15.72	84.38	17.9	18.02	24.47	10.79	23.98
		32.6	17.65	26.88	12.49	26.98	43.24	33.53	19.41	13.86
		23.96	37.72	44.49	10.03	28.02	77.69	53.94	25.48	32.89
		21.97	10.92	16.61	10.75	25.7	14.49	25.33	10.46	50.75
		21.94	59.92	23.17	53.26	36.56	19.36	67.85	21.79	15.02
		39.97	10.61	15.29	41.81	11.98	26.57	20.25	20.09	49.12
		27.89	15.07	26.32	13.65	25.32	33.62	33.71	14.95	16.07
		16.69	37.67	18.25	12.72	15.84	21.21	19.51	41.48	23.47
		16.42	14.96	33.01	35.95	51.08	22.7	14.16	20.58	16.1
		15.9	33.76	12.48	43.26	47.24	13.04	13.2	12.34	31.43
		15.19	54.03	11.1	28.21	22.06	43	43.62	12.71	48.78
		11.43	13.13	29.03	24.1	35.73	33.68	56.14	18.07	68.85
		45.36	24.3	41.13	42.25	16.99	20.65	10.45	26.73	16.13
		25.56	13.18	13.29	71.34	10.11	13.24	38.4	37	22.89
		13.34	19.05	14.49	20.58	48.08	56.59	20.43	41.04	14.96
		11.24	10.83	17.83	64.64	22.7	14.01	30.35	58.47	24.43
		51.65	31.91	45.26	12.31	21.35	12.86	18.39	11.31	47.82
		31.74	16.57	30.73	14.49	43.45	47.73	49.67	24.31	65.6
		38.97	33.46	26.95	35.24	13.65	13.49	33.5	13.06	45.33
		18.25	10.51	18.61	22.28	101.48	18.01	39.66	16.2	62.47
		16.86	22.94	40.38	30.77	10.82	30.61	30.93	14.81	28.34
		14.84	25.21	15.93	14.08	21.84	53.51	13.34	37.43	91.68
		12.03	13.01	42.34	19.41	20.82	35.34	20.46	37.06	48.43
		10.77	21.76	31.08	21.6	14.55	64.85	48.97	49.88	12.82
		12.6	21.7	14.43	20.11	27.21	13.56	11.66	17.03	11.81
		51.3	13.94	25.11	11.79	15.97	33.97	17.54	26.19	27.93
		32.91	11.56	17.48	59.88	21.43	16.37	13	31.91	15.58
		28.31	10.42	18.62	31.86	42.58	20	46	45.16	20.96
		32.23	21.1	34.11	53.98	30.92	20.66	37.86	13.72	46.68
		10.88	24.47	44.37	50.09	32.77	15.87	18.64	22.87	11.97
		12.58	14.52	14.27	43.53	24.89	41.37	42.66	39.21	89.39
		23.49	11.22	38.96	29.4	34.76	10.6	16.01	68.75	28.82
		10.65	12.19	16.3	22.14	18.55	20.2	37.15	10.31	20.18
		12.1	11.49	19.86	13.46	50.44	30.46	32.55	11.4	16.73
		70.27	10.74	40.89	22.76	10.97	13.6	30.6	120.72	43.75
		13.17	30.14	27.43	16.31	26.56	22.64	23.25	46.86	10.31
		26.53	23.37	17.25	18.14	18.42	17.83	23.36	15.14	35.87
		27.23	23.44	18.02	27.72	39.48	22.79	18.91	22.66	17.42
		55.58	11.94	12.68	24.52	37.91	13.75	20.33	17.98	15.3
		13.68	60.63	31.26	41.96	17.61	16.78	54.6	21.63	18.83
		31.96	10.44	16.13	10.91	18.86	42.65	24.71	17.67	17.46
		11.98	38.44	13.2	11.67	45.47	15.53	42.19	54.44	18.68
		10.78	22.18	40.91	35.48	11.92	15.12	47.3	46.08	15.98
		25.01	13.33	14.85	18.91	16.34	15.43	36.54	46.26	58.19
		10	25.16	52.53	37.05	20.89	66.23	89.46	13.88	14.85
		12.81	25.23	12.69	15.91	16.51	19.54	50.73	37.43	63.79
		10.27	10.43	42.91	16.67	29.88	46.26	70.8	14.96	17.48
		28.44	24.08	30.75	21.45	42.38	27.32	31.5	28.51	47.12
		39.56	46.18	35.71	45.97	33.45	33.17	24.03	14.74	27.33
		34	32.99	12.61	16.98	15.64	11.61	13.69	38.36	28.62
		42.75	64.48	37.86	11.86	27.98	15.7	32.37	21.03	57.22
		37.85	15.88	11.28	46.95	25.23	16.74	12.88	37.54	14.36
		17.96	33.57	15.35	29.07	32.78	29.68	29.35	28.88	44.82
		29.05	30.85	17.1	19.21	61.77	39.61	24.63	14.98	34.92
		23.33	32.48	10.51	21.48	24.26	15.03	13.99	32.8	43.31
		18.75	13.99	13.04	17.27	14.54	19.74	13.15	14.7	40.43
		46.11	14.03	57.43	22.85	47.66	33.63	18.78	25.08	16.59
		34.38	12.99	42.27	26.58	12.75	14.67	27.94	36.04	55.18
		11.17	27.85	14.65	32.74	15.58	15.94	19.66	19.73	12.52
		18	12.62	12.51	15.63	14.96	60.87	25.52	17.05	40.22
		33.26	10.79	13.05	45.01	17.66	16.55	17.69	78.1	17.13
		11.91	19.16	36.98	13.13	28.88	16.87	41.7	11.12	28.89
		24.89	30.3	15.38	22.94	12.5	15.56	29.35	38.08	14.22
		22.13	23.39	63.22	14.42	33.1	31.51	45.66	49.81	14.36
		10.89	40.29	11.66	17.8	12.38	29.86	18.23	17.21	38.09
		12.1	17.4	67.66	11.17	36.32	18.27	24.87	23.07	26.21
		18.63	10.53	10.06	44.71	41.52	19.24	10.4	20.01	17.25
		34.4	15.06	14.35	37.7	13.61	14.91	20.22	49.23	57.61
		10.91	10.69	19.31	10.29	15.49	14.35	42.06	19.31	16.09
		28.36	20.8	24.74	28.3	57.18	14.24	13.44	67.03	30.38
		20.21	16.16	16.51	34.83	28.84	19.73	21.43	13.34	52.53
		21.79	56.22	13.64	14.34	22.67	15.73	14.14	49.73	14.65
		15.86	11.43	12.43	41.03	43.84	22.22	44.92	27.88	67.48
		25.14	12.85	21.52	22.15	17.28	23.75	10.81	45.77	17.02
		13.49	11.1	11.34	17.9	40.19	16.85	14.09	14.17	49.32
		15.21	21.58	17.58	35.43	12.86	16.55	33.31	17.02	16.56
		27.53	32.73	31.33	23.04	16.89	22.77	20.01	34.67	54.66
		24.43	19.66	41.08	31.26	51.15	15.42	25.93	27.61	11.67
		36.11	11.95	18.87	21.73	19.72	14	43.62	15.62	22.96
		13.21	12.81	50.88	15.22	36.16	11.74	23.48	24.93	16.89
		33.54	24.23	16.43	38.56	15.02	20.19	29.14	28.61	33.34
		16.63	53.28	20.01	16.32	19.63	12.6	34.76	45.23	12.98
		10.06	13.52	11.29	20.38	26.19	38.5	20.36	20.57	14.12
		16.62	31.87	30.78	33.2	24.12	27.91	58.79	17.72	42.87
		13.37	12.81	44.93	28.27	60.45	37.5	55.79	36.09	38.29
		41.37	15.54	13.55	22.94	15.76	35.94	10.06	49.45	12.67
		22.72	44.63	28.2	47.47	20.8	15.15	11.79	18.45	16
		14.42	59.56	27.35	25.05	14.83	17.58	44.38	39.79	27.56
		10.99	63.57	16.68	41.64	18.82	28.16	13.08	26.16	51.25
		15.86	31.22	11.8	54.54	18.83	20.11	28.64	17.46	28.57
		10.3	39.49	24.44	22.96	20.2		55.93	35.37	14.42
		21.19	15.92	61.56	17.67	10.88		13.57	69.47	57.52
		52.3	35.01	25.87	63.87	31.37		29.56	36.85	13.42
		28.85	30.86	20.69	51.3	99.12		15.83	27.45	21.74
		12.6	37.91	43.51	43.77	10.2		34.47	28.48	13.79
		30.9	28.88	28.2	37.6	39.11		10.4	34.73	46.26
		50.36	12.27	23.01	23.8	14.97		39.09	26.66	75.51
		11.46	32.37	14.36	12.29	12.83		32.92	68.18	58.56
		14.18	22.63	38.64	18.17	25.8		22.63	41.8	25.57
		42.85	63.72	35.95	59.91	26.83		17.84	13.82	96.98
		10.05	12.7	10.98	34.2	22.53		26.95	13.95	21.35
		10.44	25.61	29.54	28.95	15.13		55.55	18.73	39.45
		10.83	28.35	14.1	11.45	31.42		15.16	14.69	61.59
		14.18	12.98	21.11	17.43	13.66		16.62	12.81	11.06
		15.33	26.51	40.57	11.78	25.29		22.71	38.6	22.77
		38.17	36.09	20.77	22.5	55.57		22.57	12.84	22.32
		13.05	15.02	53.77	15.21	18.24		75.77	21.6	49.14
		10.02	13.11	31.96	44.69	16.01		74.4	13.46	28.26
		29.5	33.41	35.78	23.66	16.65		29.78	33.92	26.65
		15.93	22.7	11.49	37.17	21.88		76.04	24.42	35.22
		44.08	21.73	51.15	13.51	14.85		10.52	42.7	44.26
		39.27	14.11	10.91	21.79	17.81		17.63	15.26	52.3
		16.27	11.3	32.1	16.6	45.8		17.57	44.84	11.41
		12.89	10.4	58.47	49.62	31.53		31.97	14.09	32.09
		26.34	41.79	55.52	48.84	17		28.2	31.39	25.13
		14.14	12.55	31.77	17.46	15.79		55.87	16.28	17.39
		36.37	59.06	12.87	29.54	25.36		27.29	25.65	16.68
		26.87	13.16	17.82	26.44	20.27		15.02	12.01	54.39
		62.23	32.46	12.9	35.15	20.11		50.08	47.83	17.81
		13.35	16.64	47.33	47.09	19.71		14.78	36.99	11.15
		33.64	45.73	28.75	15.9	11.53		29.5	29.02	24.17
		12.07	12.53	84.64	25.83	28.8		32.21	53.37	24.7
		40.86	38.6	32.27	28.18	48.93		65.44	10.83	27.54
		12.38	12.54	10.99	19.3	15		10.5	13.6	39.73
		11.42	21.14	17.05	19.09	16.57		16.27	14.67	16.13
		22.15	11.28	14.41	36.02	17.96		15.29	35.22	26.58
		38.22	45.93	26.03	10.54	23.09		49.81	15.62	31.37
		41.39	31.04	35.77	18.03	20.25		11.83	49.82	19.41
		19.11	12.56	30.94	16.29	47.1		50.68	62.04	11.37
		10.32	27.71	19.79	14.59	21.87		15.03	15.63	18.98
		20.98	37.8	16.8	18.01	11.67		29.71	63.67	38.1
		11.99	41.26	40.74	10.74	51.66		14.57	10.08	17.28
		10.23	20.26	45.47	31.14	17.82		12.61	64.55	36.2
		15.9	12.77	13.77	36.76	38.67		53.33	26.44	11.57
		57.92	33.35	13.29	16.76			12.98	11.18	12.26
		13.37	29.13	56.66	39.49			23.88	10.63	10.06
		32.56	29.17	29.84	29.18			10.9	15.57	20.22
		18.74	50.96	15.55	21.63			10.3	17.8	13.25
		16.11	14.62	34.77	42.53			37.17	50.74	32.1
		82.06	12.22	23.81	15.85			57.46	31.61	31.81
		14.66	17.5	53.21	14.11			18.66	18.33	22.76
		26.45	20.33	12.42	62.12			20.5	31.9	39.6
		31.99	28.51	35.3	21.11			67.8	21.31	19.44
		11.92	10.42	12.29	30.45			36.7	14.47	40.46
		13.43	16.08	33.22	47.36			18.76	21.91	40.95
		11.44	71.73	40.47	20.6			16.35	43.78	13.13
		16.84	25.03	17.55	12.72			25.79	24.81	18.27
		19.44	31.13	11.41	33.52			38.81		23.55
		13.59	42.05	36.1	41.27			14.51		32.05
		25.85	49.23	25.43	30.99			21.58		18.06
		25.78	11.19	13.55	23.87			10.86		12.09
		14.41	41.09	41.29	18.15			35.18		33.69
		27.45	13.41	29.84	24.16			84.94		28.46
		29.25	13.79	16.53	48.06			16.24		61.99
		31.33	11.47	46.18	64.48			64.98		38.52
		27.49	14.63	28.61	26.22			11.7		13.17
		48.58	18.62	28.16	20.19			22.91		16.93
		13.37	17.97	42.71	39.81			16.7		39.81
		36.6	13.92	34.11	20.37			17.47		19.81
		37.82	23.7	18.7	36.03			15.36		65.57
		47.18	10.64	14.37	11.8			14.53		31.88
		10.91	10.69	30.51	93.91			20.36		16.05
		12.25	45.23	33.69	27.36			13.94		18.83
		19.29	22.53	46.56	32.38			18.17		23.83
		19.7	11.92	12.34	29.58			43.53		19.16
		18.28	12.3	13.65	27.16			11.39		34.27
		12.45	19.04	40.76	10.54			34.74		28.44
		41.99	21	19.14	27.26			15.24		37.61
		13.46	11.11	40.04	32.38			18.37		32.55
		14.04	39.3	40.74	28.55			11.51		14.57
		19.01	13.58	14.19	45.32			52.5		20.76
		12.69	22.93	10.87	21.51			15.5		19.12
		35.35	13.46	41.4	16.16			21.14		15.63
		20.29	11.15	19.59	11.26			19.05		32.12
		18.11	30.4	11.85	24.96			43.65		35.17
		21.84	61.98	50.06	62.41			25.86		34.17
		15.31	13.51	22.52	25.22			32.47		30.13
		17.74	30.56	45.77	29.78			44.44		19.11
		33.76	13.17	36.49	59.46			44.22		32.98
		26.05	27.25	19.75				12.1		29.9
		15.31	13.99	22.32				15.65		20.24
		42.34	21.27	17.61				29.3		54.16
		24.8	14.76	50.65				16.3		13.09
		32.39	31.4	64.89				14.02		18.03
		13.66	34.25	10.88				72.22		30.72
		12.99	21.4	14.59						20.09
		32.37	16.51	21.45						18.83
		18.28	50.47	13.89						15.55
		18.81	10	11.36						15.57
		10.54	17.14	11.48						17.83
		10.16	29.06	23.81						49.69
		50.36	42.33	18.95						50.93
		12.95	15.54	38.77						53.74
		15.2	14.56	12.84						49.47
		14.44	16.73	12.48						37.88
		16.73	36.45	32.59						10.7
		30.14	14.29	18.19						14.42
		33.56	17.04	72.66						21.18
		18.14	13.63	24.72						10.12
		37.7	69.17	16.78						55.67
		20.21	31.8	42.69						26.11
		10.35	21.32	13.04						19.02
		40.19	10.96	30.22						40.15
		77.17	15.03	18.47						10.16
		20.54	32.68	36.3						27.14
		17.14	28.86	10.87						14.52
		13.53	16.06	15.24						14.01
		18.98	11.44	41.07						16.59
		29.55	16.15	18.22						21.28
		36.16	15.39	17.74						17.85
		20.08	54.42	32.98
		28.72	17.68	32.46
		14.44	44.63	35.45
		11.01	29.88	14.33
		13.55	30.94	14.25
		56.66	23.83	11.31
		11.48	18	13.18
		20.79	10.14	15.88
		22.33	18.59	13.36
		16.62	15.45	10.92
		55.03	21.28	28.53
		23.76	15.28	18.13
		63.99	12.75	10.89
		24.14	12.51	31.21
		12.99	38.25	14.49
		41.99	45.76	42.23
		42.32	15.52	23.7
		41.46	26.22	18.79
		59.51	18.78	16.3
		71.11	43.14	45.55
		27.45	54.91	36.7
		10.6	82.54	21.63
		34.44	27.32	26.73
		10.99	15.81	51.75
		27.43	22.26	11.18
		12.72	13.82	18.97
		46.43	10.92	15.31
		61.45	25.66	48.38
			28.98	13.87
			28.25	26.51
			27.27	55.87
			16.97	13.58
			16.39	21.92
			23.75	26.32
			30.87	16.92
			21.86	45.81
			30.64	40.15
			18.68	16.19
			25.93	17.39
			31.52	59.71
			42.9	48.53
			17.62	12.13
			28.4	31.9
			11.22	32.74
			12.94	27.82
			63.67	36.18
			36.48	35.71
			23.11	12.43
			23.66	13.18
			14.32	13.43
			23.63	45.48
			12.03	19.69
			48.86	17.7
			13.12	36.25
			30.24	35.7
			10.43	14.4
			34.85	33.37
			47.05	35.56
			11.88	12
			31.18	12.66
			17.66	13.66
			12.53	17.8
			17.71	12.28
			24.12	21.05
			10.66	33.23
			57.87	27.76
			10.96	16.38
			18.57	61.11
			37.81	29.67
			10.56	34.42
			17.69	11.21
			30.06	33.66
			16.67	11.51
			30.86	12.85
			23.07	46.23
			12.24	109.72
			22.78	26.95
			40.99	37.89
			21.43
			43.87
			13.59
			12.18
			17.5
			16.68
			24.8
			18.89
			27.2
			30.4
			46.3
			11.32
			35.99
			12.02
			27.53
			46.15
			12.38
			42.79
			34.23
			13.25
			28.2
			11.91
			22.19
			37.06
			33.22
			38.05
			30.04

## Sheet: ED3e
			HCI-011				HCI-017
	Calculated doubling time (days)	Condition	Replicate 1	Replicate 2	Replicate 3	Replicate 4	Replicate 1	Replicate 2	Replicate 3	Replicate 4	Replicate 5	Replicate 6
		Sachs et al., 2018	12.88	10.68	11.32	12.46	4	3.85	3.71	3.8	7.36	7.09
		PDxO	9.46	6.81	12.48		7.15	7.43	4.83	5.98	14.72	17.73

## Sheet: ED3g
	HCI-005		ATP (LUM)			Live Cell Area (µm²)
		Condition	Replicate 1	Replicate 2	Replicate 3	Replicate 1	Replicate 2	Replicate 3
		Ctrl	11125	15777	18133	791403	870329	894976
		A83-01	26249	24157	22277	969123	1.0761e+06	1.11627e+06
		T3	23029	19205	21393	866716	1.02679e+06	1.14329e+06
		B27	12641	11213	8877.3	653763	711854	550686
		N2	13213	11837	17281	899048	860854	1.03517e+06
		Neuregulin1	29945	27013	29261	1.57071e+06	1.64074e+06	1.69132e+06
		Leptin	16057	18941	19857	979350	1.16592e+06	1.08722e+06
		All	17829	16713	17505	1.0153e+06	1.12396e+06	1.08679e+06
