# Supplementary material for: A human breast cancer-derived xenograft and organoid platform for drug discovery and precision oncology
Source: Nat Cancer. 2022 Feb 24;3(2):232–50. doi: 10.1038/s43018-022-00337-6 (PMC8882468; doi:10.1038/s43018-022-00337-6)
Supplement: Source Data Extended Data Fig. 4 — Statistical source data. [file 43018_2022_337_MOESM13_ESM.xlsx]

## Sheet: ED4a top
	HCI-001 tumor growth (volume mm3)
	Week	PDX parental					PDxoX Early					PDxoX Late
		M1	M2	M3	M4	M5	M1	M2	M3	M4	M5	M1	M2	M3	M4
	0	126	32	126	171.5	126	126	108	81.25	87.5	108	75	171.5	126	75
	1	220.5	162	500	405	500	256	171.5	288	162	171.5	220.5	364.5	288	196
	2	600	162	1183	726	936	405	256	405	486	405	320	364.5	500	256
	3	1267.5	245	2601	1098.5	1470	793.5	445.5	864	786.5	405	500	364.5	550	364.5
	4	2304	567	3240	2176	2601	1183	700	2250	1352	864	726	650	726	726
	5	3240	2025	4851	4000	4200	1412.44	1008	2688	1912.5	1098.5	1008	1152	1267.5	1183
	6						1666	1568	3564	2176	1372	1183	1352	1568	1183
	7						2890	2432	5953.5	2456.5	1687.5	1800	1862	1912.5	1666
	8							2944		4000	2456.5	2916	2560	2137.5	2432
	9											4200	4200	3240	3402

## Sheet: ED4a mid top
	HCI-002 tumor growth (volume mm3)
	Week	PDX parental					PDxoX Early					PDxoX Late
		M1	M2	M3	M4	M5	M1	M2	M3	M4	M5	M1	M2	M3	M4
	0	126	144	126	108	75	126	75	87.5	126	144	108	162	87.5	75
	1	320	352	500	196	196	486	196	196	288	245	126	162	245	171.5
	2	600	786.5	864	550	500	726	665.5	256	600	850	220.5	245	1080	405
	3	1008	925.75	1470	1098.5	936	1436.5	1183	500	1470	1521	245	567	1912.5	726
	4	1568	1352	2176	1470	1800	2890	2025	936	3078	2688	352	1028.5	2601	1098.5

## Sheet: ED4a mid
	HCI-010 tumor growth (volume mm3)
	Week	PDX parental	PDxoX Early
		M1	M1	M2	M3	M4	M5	M6
	0	99.0556	75	75	126	87.5	108	171.5
	1	104.139	196	171.5	169	196	171.5	256
	2	143.969	225	256	220.5	364.5	256	288
	3	177.5	288	364.5	288	500	364.5	405
	4	193.344	500	550	550	726	405	600
	5	269.562	665.5	726	665.5	864	500	726
	6	281.844	726	864	726	1098.5	550	864
	7	304.312	900	976.562	786.5	1098.5	550	936
	8	517.964	1372	936	786.5	1098.5	936	936

## Sheet: ED4a mid bottom
	HCI-025 tumor volume (mm3)
	Week	PDX parental					PDxoX Early					PDxoX Late
		M1	M2	M3	M4	M5	M1	M2	M3	M4	M5	M1	M2	M3	M4
	0	87.5	108	126	126	126	126	75	126	87.5	126	108	126	100	108
	1	196	196	196	256	245	171.5	144	196	144	144	126	196	144	126
	2	288	288	320	288	352	171.5	220.5	256	162	220.5	196	288	162	171.5
	3	445.5	364.5	416	364.5	486	256	288	288	245	320	220.5	320	220.5	196
	4	600	364.5	448	405	567	256	405	405	294	550	245	550	245	196
	5	650	405	480	445.5	700	500	726	600	416	726	352	726	269.5	196
	6	1800	405	512	550	750	864	1098.5	864	700	936	445.5	936	384	256
	7	2048	405	850	665.5	1296	864	1470	1098.5	700	1267.5	650	1183	650	405
	8	2048	600	968	864	1296	864		1687.5	700	1687.5	907.5	1470	786.5	550
	9	2304	726	1152	1183	1521	1080					1080	1470	1008	864
	10	3072	726	1224	1352	1605.5	1352					1267.5	1470	1080	1372

## Sheet: ED4a bottom
	HCI-027 tumor volume (mm3)
	Week	PDX parental							PDxoX Early					PDxoX Late				PDxoX Late V2				PDX Parental P1
		M1	M2	M3	M4	M5	M6	M7	M1	M2	M3	M4	M5	M1	M2	M3	M4	M1	M2	M3	M4	M1	M2	M3	M4	M5
	0	75	75	126	171.5	75	108	13.5	171.5	87.5	126	126	126	62.5	126	108	171.5	171.5	62.5	220.5	75	62.5	108	108	62.5	126
	1	108	147.875	158.438	256	137.312	183.75	13.5	171.5	87.5	126	126	126	75	196	108	171.5	256	108	220.5	108	75	126	108	75	126
	2	126	256	253.125	343.188	225	208.25	13.5	196	126	171.5	144	144	126	220.5	171.5	256	171.5	196	220.5	108	108	144	126	108	196
	3	196	405	320	405	253.125	288	32	256	144	196	144	196	171.5	320	171.5	364.5	288	405	320	144	126	144	126	108	196
	4	304	550	575	550	320	361.25	40	288	220.5	288	220.5	196	256	500	256	364.5	405	726	445.5	220.5	405	320	288	196	405
	5	405	695.75		756.25	600	550	75	320	320	288	352	220.5	320	550	256	405	600	864	600	320	405	320	500	196	352
	6	500	793.5		1183	900	793.5	87.5	486	405	500	526.5	320	320	864	364.5	665.5	58.5	1008	864	550	726	405	665.5	288	486
	7	500	786.5		1183	900	793.5	75	14	550	665.5	567	352	320	936	405	486					864	445.5	864	405	786.5
	8	864	1267.5			1800	1008	171.5	847	864	864	750	486	500	1008	665.5	1080					936	600	1098.5	550	1008
	9	936	1098.5			1470	1183	171.5	1080	1098.5	1183	800	650	500	1080	726	1436.5					1267.5	864	1098.5	1008	1352

## Sheet: ED4b top
	HCI-001 tumor growth rate
	PDX parental					PDxoX Early					PDxoX Late
	M1	M2	M3	M4	M5	M1	M2	M3	M4	M5	M1	M2	M3	M4
	0.9902	1.027	1.016	0.8741	0.9452	0.6454	0.616	0.8799	0.6572	0.5481	0.5919	0.4685	0.5252	0.6179

## Sheet: ED4b mid top
	HCI-002 tumor growth rate
	PDX parental					PDxoX Early					PDxoX Late
	M1	M2	M3	M4	M5	M1	M2	M3	M4	M5	M1	M2	M3	M4
	0.9472	0.9888	1.058	0.9216	1.031	1.07	1.117	0.9082	1.138	1.087	0.5166	0.8442	1.06	0.9478

## Sheet: ED4b mid
	HCI-010 tumor growth rate
	PDX parental	PDxoX Early
	M1	M1	M2	M3	M4	M5	M6
	0.2788	0.5759	0.6265	0.5614	0.6697	0.4367	0.5773

## Sheet: ED4b mid bottom
	HCI-025 tumor growth rate
	PDX parental					PDxoX Early					PDxoX Late
	M1	M2	M3	M4	M5	M1	M2	M3	M4	M5	M1	M2	M3	M4
	0.5324	0.2333	0.3001	0.3169	0.3223	0.4388	0.4916	0.4884	0.403	0.4711	0.4311	0.5158	0.3349	0.2848

## Sheet: ED4b bottom
	HCI-027 tumor growth rate
	PDX parental							PDxoX Early					PDxoX Late				PDxoX Late V2				PDX Parental P1
	M1	M2	M3	M4	M5	M6	M7	M1	M2	M3	M4	M5	M1	M2	M3	M4	M1	M2	M3	M4	M1	M2	M3	M4	M5
	0.3357	0.3303	0.4549	0.3896	0.5116	0.3446	0.3418	0.3024	0.405	0.3602	0.3496	0.302	0.3561	0.3665	0.3391	0.3972	0.272	0.5565	0.4867	0.4014	0.4809	0.3192	0.4303	0.3513	0.3293

[truncated: 5 more sheets: ED4c top, ED4c mid top, ED4c mid, ED4c mid bottom, ED4c bottom]
