# Supplementary material for: A human breast cancer-derived xenograft and organoid platform for drug discovery and precision oncology
Source: Nat Cancer. 2022 Feb 24;3(2):232–50. doi: 10.1038/s43018-022-00337-6 (PMC8882468; doi:10.1038/s43018-022-00337-6)
Supplement: Source Data Extended Data Fig. 9 — Statistical source data. [file 43018_2022_337_MOESM14_ESM.xlsx]

## Sheet: ED9d
	HCI-002	Replicate 1 (LUM)
			1		2		3		4		5		6		7		8		9		10		11
		uM	0	0	0.000262144	0.000262144	0.00065536	0.00065536	0.0016384	0.0016384	0.004096	0.004096	0.01024	0.01024	0.0256	0.0256	0.064	0.064	0.16	0.16	0.4	0.4	1	1	Drug #2 Birinapant		Blank measurements (LUM)		Day 0 measurements (LUM)
	A	0	4096608	4941824	4291176	4307112	3267904	4554248	5229616	5155080	5027824	4485952	4713992	4527336	3675560	3729496	3327448	1789840	2987744	3379136	2693688	2438400	2336424	2091024			5984		2.05531e+06	1.60469e+06
		0	4086912	3567720	4374328	4358776	4251304	4573768	4620256	4514664	4547912	4798656	4857416	4601176	4856560	4155704	3417824	3338032	2708288	3475760	3181504	2548648	2412560	2226216			-712		1.60925e+06	1.75274e+06
	B	0.004096	2438232	2532400	2511040	2467192	2235784	2712528	2579256	2521472	2412288	2585464	2112584	2499144	2973608	2087560	1835336	1707432	1412560	1367376	1178376	1043272	765728	806880			-5272		2.10469e+06	1.65505e+06
		0.004096	2596424	2411360	2210208	2221048	2126192	2432432	2545528	2321304	2517408	2204400	2132280	2364832	2038072	2058416	1819712	1703096	1226016	1256064	1313744	888584	711224	927512					1.3597e+06	1.65534e+06
	C	0.01024	2630832	2378384	2192256	2340952	2211552	2656456	2549960	2510536	2461456	2505368	2178648	2022248	1849664	1991360	1403816	1445832	1046200	1035240	752280	798296	681864	586232					2.1625e+06	1358112
		0.01024	2621792	2267752	2042992	2307704	2381800	1657872	2376424	2540528	2767104	2312992	2458168	2074984	2275064	1869968	1299056	1327360	896600	1172232	788400	659216	645136	471624					2.2505e+06	1.37494e+06
	D	0.0256	2037728	1941744	1942712	1965880	2085152	1864440	1905672	1929216	2098360	2255640	1745680	1853048	1678840	1526704	1138544	1111448	943216	881752	661264	739344	443256	410792					2.37343e+06	1.67279e+06
		0.0256	1969760	1619984	1987304	1848032	1870552	1796608	1738944	1757248	1941400	2103664	1677552	1587040	1518464	1466712	1339912	1156144	811152	871584	631112	551872	395944	522040					1.52975e+06	1.6964e+06
	E	0.064	1338976	1593320	1478408	1667912	1739168	1850728	1901760	1589056	1563352	1796448	1667184	1408464	1425136	1327744	1111448	1113616	899056	772016	523176	578752	376144	327216					1.54649e+06	1.09249e+06
		0.064	1152840	1425960	1401952	1316552	1897048	1622192	1668528	1638864	1585248	1685048	1303192	1289800	1437576	1185704	951552	971584	715520	761864	577976	461128	405776	301424					1.60251e+06	1.13562e+06
	F	0.16	1523400	1311248	1652000	1411592	1581456	1550608	1767192	1480728	1511864	1567208	1466448	1203744	1507272	1415888	1176200	977168	756632	838512	566904	418296	370384	412400					1.92755e+06	1.35161e+06
		0.16	1250992	1199224	1573168	1224384	1281776	1505328	1593728	1489184	1388320	1344336	1480128	1273784	1267352	1319072	1330096	894024	732512	671312	403680	361280	386024	337760					1.9914e+06	1.01056e+06
	G	0.4	2002608	1309720	1408936	1517328	1592184	1708104	1168280	1529640	1730816	1865056	1542280	1013728	1298560	1146880	939360	868032	693792	883896	366368	436904	428744	310696					1.93449e+06	1.27284e+06
		0.4	1444232	1345192	1530208	1568848	1505048	1332600	1387016	1396344	1536584	1848264	1333080	1229184	1147232	1198448	912736	858512	571640	587096	384368	370672	338816	412216					1.79972e+06	1.17197e+06
	H	1	1002016	565096	813160	664432	904616	688720	817400	787040	788480	721464	806560	911128	593528	858928	321408	287224	272416	224856	161408	171368	167304	227792					1.96718e+06	1.46949e+06
		1	606528	730808	655328	571576	896816	650856	673928	727224	619976	609976	590400	723176	525312	463736	376336	294208	236024	207680	192368	140040	158408	216872					1.96538e+06	1.47603e+06
		Drug #1 SN-28
	HCI-002	Replicate 2 (LUM)
			1		2		3		4		5		6		7		8		9		10		11
		uM	0	0	0.000262144	0.000262144	0.00065536	0.00065536	0.0016384	0.0016384	0.004096	0.004096	0.01024	0.01024	0.0256	0.0256	0.064	0.064	0.16	0.16	0.4	0.4	1	1	Drug #2 Birinapant		Blank measurements (LUM)		Day 0 measurements (LUM)
	A	0	1.82354e+07	1.74582e+07	1.78007e+07	1.97508e+07	1.79037e+07	2.18557e+07	1.80901e+07	1.84533e+07	2.14199e+07	1.85241e+07	2.08204e+07	1.75857e+07	1.52175e+07	1.57971e+07	1.16731e+07	1.35346e+07	1.14109e+07	1.14443e+07	7.70411e+06	7.60711e+06	7.87491e+06	6.37871e+06			15386.7		4294560	4554000
		0	1.84271e+07	1.71879e+07	1.7719e+07	1.57979e+07	1.92983e+07	1.67494e+07	1.72199e+07	1.76759e+07	1.89163e+07	2.30862e+07	1.61274e+07	1.90745e+07	1.5164e+07	1.6373e+07	1.30556e+07	1.39653e+07	9.52851e+06	1.09625e+07	9.19575e+06	8.34779e+06	8.54683e+06	7.32307e+06			-6053.33		3713360	4483320
	B	0.004096	9.43111e+06	8.22047e+06	7.08735e+06	7.13135e+06	6.54591e+06	8.56363e+06	8.31983e+06	6.80443e+06	7.47279e+06	7.05407e+06	6.91015e+06	7.53759e+06	6.64551e+06	7.31755e+06	4.64875e+06	4.06939e+06	4.04299e+06	4.79371e+06	2.90987e+06	2.69111e+06	2.38075e+06	2.44859e+06			-9333.33		3244760	2167000
		0.004096	7.97323e+06	8.65271e+06	7.96499e+06	8.56391e+06	7.28295e+06	8.23447e+06	7.55827e+06	5.93691e+06	6.72235e+06	8.69751e+06	6.61219e+06	6.70095e+06	5.85259e+06	6.00735e+06	5.25743e+06	4.80903e+06	3.65063e+06	3.54035e+06	2.53603e+06	3.21459e+06	2.70539e+06	2.20747e+06					3013840	2121360
	C	0.01024	6.96967e+06	6.93315e+06	8.20655e+06	8.89447e+06	7.65759e+06	7.36703e+06	7.95739e+06	8.43835e+06	7.69923e+06	8.29623e+06	6.28079e+06	6.89723e+06	4.57811e+06	4.22015e+06	3.69663e+06	3.55007e+06	2.97615e+06	2.96131e+06	2.14431e+06	2.50255e+06	1.78295e+06	1.98503e+06					2757120	2469960
		0.01024	8.09427e+06	6.25103e+06	8.62735e+06	7.94695e+06	6.12995e+06	7.47923e+06	7.29783e+06	7.57943e+06	7.48671e+06	5.88379e+06	7.27479e+06	5.47195e+06	5.22327e+06	5.47799e+06	3.83247e+06	3.25511e+06	2.75351e+06	2.59883e+06	1.81335e+06	1.97139e+06	1.95507e+06	1.53695e+06					3021800	2150160
	D	0.0256	6.04823e+06	5.95203e+06	5.01415e+06	5.87939e+06	5.24451e+06	4.91147e+06	5.96703e+06	6.52707e+06	4.69583e+06	4.86023e+06	3.98463e+06	4.57931e+06	4.02331e+06	4.96127e+06	2.90771e+06	3.21647e+06	2.37535e+06	2.67527e+06	2.11527e+06	1.81795e+06	1.12695e+06	1.53815e+06					2799080	2102480
		0.0256	6.14955e+06	5.87671e+06	6.02867e+06	5.71635e+06	6.65991e+06	6.13983e+06	7.31031e+06	6.09163e+06	5.30987e+06	5.10711e+06	4.46423e+06	4.71407e+06	3.88287e+06	4.20287e+06	3.12199e+06	3.01315e+06	2.30271e+06	2.53451e+06	1.81635e+06	1.93675e+06	1.32011e+06	1.25859e+06					3203400	3145640
	E	0.064	3.79291e+06	4.80507e+06	3.36279e+06	4.65195e+06	4.68295e+06	4.17879e+06	4.34323e+06	4.46515e+06	4.36963e+06	5.34511e+06	4.28651e+06	4.70163e+06	3.96643e+06	3.41171e+06	2.84499e+06	3.29791e+06	1.81671e+06	1.90015e+06	1.28983e+06	1.42639e+06	1.18131e+06	1.23883e+06					3078120	2933120
		0.064	3.92847e+06	3.84003e+06	4.85163e+06	4.79895e+06	3.81043e+06	4.05891e+06	4.59563e+06	3.94895e+06	5.13639e+06	4.69635e+06	4.58759e+06	3.89347e+06	3.20735e+06	3.74359e+06	2.72263e+06	2.51759e+06	2.33003e+06	1.91951e+06	1.58735e+06	1.66091e+06	1.12135e+06	1.00611e+06					2954480	3674720
	F	0.16	3.49051e+06	4.20231e+06	3.94351e+06	3.81143e+06	3.99111e+06	4.00723e+06	4.21079e+06	4.40611e+06	3.47291e+06	3.55755e+06	3.89619e+06	3.84655e+06	3.96571e+06	3.77707e+06	2.98435e+06	2.99867e+06	1.49703e+06	1.65463e+06	1.34135e+06	1.16575e+06	1.15539e+06	829907					4553200	4271040
		0.16	4.50911e+06	4.15755e+06	3.46419e+06	3.65391e+06	3.22775e+06	4.06523e+06	4.26611e+06	4.00443e+06	3.66639e+06	3.84415e+06	3.51307e+06	4.79387e+06	3.88291e+06	4.13303e+06	3.03487e+06	2.67935e+06	1.36147e+06	1.81819e+06	1.30051e+06	1.21171e+06	892747	1.09115e+06					3279800	3414360
	G	0.4	3.48843e+06	4.20859e+06	3.42139e+06	4.55347e+06	3.58779e+06	3.53247e+06	3.53975e+06	3.31871e+06	3.47763e+06	3.67919e+06	3.56819e+06	4.10971e+06	3.11599e+06	3.42847e+06	1.97031e+06	2.62035e+06	1.71743e+06	1.61059e+06	1.16471e+06	1.12895e+06	894667	980667					2975560	3881360
		0.4	3.54087e+06	3.98643e+06	4.04963e+06	3.42511e+06	3.50691e+06	3.17807e+06	3.16831e+06	3.48955e+06	2.94323e+06	3.68379e+06	3.31651e+06	3.92143e+06	2.72703e+06	2.72907e+06	2.18159e+06	2.02079e+06	1.57003e+06	1.67139e+06	1.34999e+06	1.02443e+06	736187	859987					4566520	3958280
	H	1	1.13487e+06	1.30879e+06	1.32679e+06	1.36823e+06	1.30199e+06	1.72751e+06	1.45815e+06	932747	1.12719e+06	1.18087e+06	739227	792947	773507	896547	667467	577587	394387	421907	288987	249227	367187	327747					4421560	3926520
		1	1.12935e+06	1.60683e+06	841627	1.69471e+06	798907	1.19843e+06	1.14391e+06	1.14255e+06	1.42747e+06	1.15359e+06	1.58571e+06	1.00439e+06	1.10639e+06	909067	531947	834067	385867	542507	222987	236627	257147	203067					4374800	4283640
		Drug #1 SN-28
	HCI-002	Replicate 3 (LUM)
			1		2		3		4		5		6		7		8		9		10		11
		uM	0	0	0.000262144	0.000262144	0.00065536	0.00065536	0.0016384	0.0016384	0.004096	0.004096	0.01024	0.01024	0.0256	0.0256	0.064	0.064	0.16	0.16	0.4	0.4	1	1	Drug #2 Birinapant		Blank measurements (LUM)		Day 0 measurements (LUM)
	A	0	1.47553e+07	1.45521e+07	1.49023e+07	2.01378e+07	1.41813e+07	1.57192e+07	1.66848e+07	1.61884e+07	1.62243e+07	1.81853e+07	1.62544e+07	1.26034e+07	1.12569e+07	1.29841e+07	1.09791e+07	1.22973e+07	7.97679e+06	6.70331e+06	6.95519e+06	5.20135e+06	4.88379e+06	4.69671e+06			11346.7		5643200	5282800
		0	1.40618e+07	1.26559e+07	1.79047e+07	1.62612e+07	1.558e+07	1.6014e+07	1.50989e+07	1.52776e+07	1.57357e+07	1.71328e+07	1.34331e+07	1.41141e+07	1.17347e+07	1.20396e+07	1.00818e+07	9.29811e+06	8.22267e+06	7.53743e+06	1.00127e+07	6.57191e+06	4.85431e+06	4.40991e+06			-4133.33		4354760	4934600
	B	0.004096	5.66063e+06	5.28151e+06	5.95539e+06	6.44371e+06	5.20039e+06	5.79015e+06	5.18519e+06	3.90411e+06	4.29975e+06	4.68015e+06	6.03963e+06	4.82635e+06	3.83671e+06	3.50027e+06	2.26795e+06	2.85167e+06	2.09803e+06	2.55199e+06	2.62443e+06	2.07235e+06	1.52507e+06	1.82835e+06			-7213.33		5166880	4410280
		0.004096	5.91827e+06	5.53611e+06	4.96923e+06	5.52635e+06	5.68139e+06	5.49779e+06	4.53983e+06	5.52071e+06	5.67167e+06	5.04927e+06	4.71115e+06	5.13267e+06	4.08127e+06	5.69347e+06	4.04103e+06	5.21027e+06	2.43047e+06	2.40683e+06	2.02407e+06	2.35499e+06	1.07735e+06	1.69323e+06					5315160	4809480
	C	0.01024	3.94911e+06	4.51623e+06	3.97215e+06	4.46355e+06	4.28475e+06	4.06775e+06	5.56355e+06	5.18487e+06	4.37603e+06	5.09327e+06	3.91079e+06	3.76015e+06	3.47219e+06	3.73119e+06	2.77239e+06	2.93111e+06	2.28707e+06	1.78167e+06	1.18651e+06	1.77519e+06	1.14647e+06	1.41427e+06					3568760	4665880
		0.01024	4.68899e+06	4.55655e+06	4.11143e+06	4.38963e+06	4.79011e+06	4.56371e+06	4.76871e+06	4.18947e+06	3.85367e+06	3.21351e+06	3.46907e+06	4.48239e+06	5.03543e+06	2.74819e+06	2.08195e+06	2.14487e+06	2.07115e+06	1.73991e+06	1.31471e+06	1.97407e+06	1.12135e+06	1.17567e+06					4386600	5030600
	D	0.0256	3.56531e+06	4.90555e+06	3.25051e+06	3.89103e+06	3.20739e+06	3.79907e+06	3.49015e+06	4.65219e+06	4.88583e+06	3.81699e+06	2.85531e+06	3.03523e+06	3.05183e+06	2.64243e+06	2.15607e+06	2.37067e+06	1.53311e+06	1.97463e+06	1.24035e+06	1.56127e+06	1.04711e+06	1.28627e+06					5105880	4303960
		0.0256	4.24459e+06	3.71095e+06	4.62007e+06	3.49879e+06	4.63859e+06	3.88323e+06	4.38787e+06	4.17791e+06	4.02891e+06	3.26967e+06	3.87823e+06	3.27567e+06	3.13947e+06	2.54243e+06	1.83147e+06	2.43999e+06	1.59211e+06	1.36327e+06	958987	1.54475e+06	747867	637747					3434640	3755360
	E	0.064	3.85503e+06	3.96275e+06	3.16139e+06	3.00587e+06	3.74915e+06	3.42643e+06	3.05363e+06	4.45267e+06	2.92127e+06	3.89691e+06	3.45939e+06	3.18083e+06	2.80999e+06	2.10423e+06	2.31171e+06	1.72143e+06	1.52195e+06	1.37479e+06	1.55579e+06	1.15335e+06	777107	728747					3980360	3847480
		0.064	3.08895e+06	3.31043e+06	3.99983e+06	2.78267e+06	2.85203e+06	3.09939e+06	3.33163e+06	3.11839e+06	3.94795e+06	2.56751e+06	3.00263e+06	2.60963e+06	2.20615e+06	2.91567e+06	1.89071e+06	1.56267e+06	1.64323e+06	1.28303e+06	832947	966907	841027	679907					4134880	3794600
	F	0.16	2.64347e+06	2.55059e+06	2.44643e+06	2.72999e+06	2.85247e+06	2.20979e+06	3.14551e+06	2.62063e+06	2.96371e+06	3.01063e+06	2.57815e+06	2.47543e+06	2.50447e+06	2.90135e+06	1.86051e+06	1.77247e+06	1.43127e+06	1.26535e+06	713667	619587	482067	577907					5009560	4398840
		0.16	3.01795e+06	3.34315e+06	2.72083e+06	2.70819e+06	2.71819e+06	2.87891e+06	2.47279e+06	2.64215e+06	2.00803e+06	3.10239e+06	2.45663e+06	2.43471e+06	2.06355e+06	2.12971e+06	1.83463e+06	1.43851e+06	1.08419e+06	1.11103e+06	797667	567507	585307	497547					4868560	5345960
	G	0.4	2.36675e+06	1.98087e+06	2.13843e+06	2.15783e+06	1.81415e+06	2.95999e+06	2.42799e+06	2.18303e+06	1.82055e+06	2.35279e+06	2.48575e+06	2.05103e+06	1.70191e+06	1.93547e+06	1.47887e+06	1.50235e+06	830867	897827	401627	526427	404187	412707					4247960	4047040
		0.4	2.04179e+06	1.91507e+06	2.14943e+06	1.65263e+06	1.97147e+06	1.82623e+06	1.86371e+06	1.89119e+06	2.48411e+06	1.89047e+06	1.90639e+06	2.10791e+06	1.62475e+06	1.89631e+06	1.74059e+06	1.41691e+06	683147	741347	457067	485027	468067	399547					5831520	3873400
	H	1	386947	254627	242027	302187	201387	337227	572067	462067	444227	416427	435587	415987	472587	507947	314827	276867	169627	215027	68266.7	79026.7	60666.7	157187					3896880	5071840
		1	728747	300067	164667	298547	256307	334387	498867	616667	684587	553507	636347	615387	374707	597307	133027	219747	239307	128547	128947	99426.7	219747	96706.7					4220120	3761240
		Drug #1 SN-28
	HCI-023	Replicate 1 (LUM)
			1		2		3		4		5		6		7		8		9		10		11
		uM	0	0	0.000262144	0.000262144	0.00065536	0.00065536	0.0016384	0.0016384	0.004096	0.004096	0.01024	0.01024	0.0256	0.0256	0.064	0.064	0.16	0.16	0.4	0.4	1	1	Drug #2 Birinapant		Blank measurements (LUM)		Day 0 measurements (LUM)
	A	0	3728992	3044416	1791648	1392080	1411784	3509904	2821432	3704128	3523384	3587656	1288264	2260744	2048008	2548880	672016	896072	614584	813888	591664	880624	937328	554032			696		1.5442e+06	1.20125e+06
		0	2245336	2352616	2307168	2203424	2274640	2461560	1808872	1452376	2131896	1531136	2119816	1804864	840024	1111936	1051520	1531976	723544	583576	454104	1388216	301576	802072			248		949812	863356
	B	0.004096	1675024	1865128	1853456	822296	1104688	1792568	1190768	1047072	1015808	1973984	729760	691336	729880	696992	344072	316904	401712	462496	210304	193096	274224	433200			-944		1.61706e+06	1.76901e+06
		0.004096	2301832	2555120	1284880	1567672	1756472	658768	1209608	738368	901256	1016304	487480	690024	795240	528448	383000	411432	487352	621744	534984	304312	219248	355320					1.69585e+06	1.23666e+06
	C	0.01024	462632	1183576	866312	819824	1059840	700176	1411904	762816	606648	997312	643728	600152	416096	579040	1040112	445376	314128	593464	397088	252920	370128	299048					1.41216e+06	1.17269e+06
		0.01024	782304	421144	827448	589752	1027648	495544	1018584	707736	914232	822672	506232	362248	523984	241896	382296	345064	405248	532568	335952	292456	212360	216928					1.01703e+06	743433
	D	0.0256	1102880	1675648	1229224	1701088	963928	863736	1233864	1367960	1968176	1334016	1944816	481904	287696	485056	368096	388064	295512	279488	248312	391416	151672	344344					1.94696e+06	1.46703e+06
		0.0256	954248	938168	1791184	649976	2056760	1551880	2196224	1449320	2280840	2178432	520288	667256	616128	626288	415888	453768	299232	339472	250152	337576	293608	325880					1.13652e+06	1351986
	E	0.064	1369832	1163856	2238264	777136	1268216	3120552	1582352	1543448	1301488	940088	491864	433744	635736	594360	207248	219168	231080	166256	168200	154952	72536	140720					2.34276e+06	1.44876e+06
		0.064	1342400	798928	630384	817344	1292072	1414584	1064408	690752	567776	384416	342464	842272	414600	130848	210184	242496	150296	249856	177680	201456	155288	85672					2.34455e+06	1301082
	F	0.16	1447944	474600	1694888	845184	1753512	1053456	1356616	1178856	954800	855608	898536	351360	192384	128168	181704	132432	121808	204936	195224	54568	96368	52440					1.86359e+06	1.06481e+06
		0.16	2567144	1347368	1257184	659720	1055352	389960	731448	950224	793752	497312	387696	724432	252808	329840	182016	105344	61144	75336	97920	65368	54824	41176					1.04954e+06	1.1981e+06
	G	0.4	1472200	1603688	1449560	460248	1427224	725168	918280	451048	630272	358472	245240	144936	162544	190304	86712	79592	71288	69568	43136	39016	29832	133592					1.66803e+06	1.04265e+06
		0.4	1272776	1588712	675008	922760	635120	859256	879232	526448	271960	287848	370832	183632	89328	145456	34816	88560	47376	27416	16816	43936	6752	31712					1.81083e+06	1.10515e+06
	H	1	1095512	856024	389920	349464	316208	235864	636976	456320	210408	97224	81552	92576	42824	84040	10984	15760	18360	3904	816	7584	21448	1888					1.04693e+06	939728
		1	1592168	1125944	1261992	534000	881736	275488	209328	257008	353632	486160	63896	142160	51128	33904	32176	19400	19096	10896	9736	16176	14536	5584					1.90905e+06	1.01713e+06
		Drug #1 SN-28
	HCI-023	Replicate 2 (LUM)
			1		2		3		4		5		6		7		8		9		10		11
		uM	0	0	0.000262144	0.000262144	0.00065536	0.00065536	0.0016384	0.0016384	0.004096	0.004096	0.01024	0.01024	0.0256	0.0256	0.064	0.064	0.16	0.16	0.4	0.4	1	1	Drug #2 Birinapant		Blank measurements (LUM)		Day 0 measurements (LUM)
	A	0	4478808	4431688	5537192	4073008	4954760	4714720	5065928	4542720	4899896	3374384	4518672	5468104	3468696	4783168	3499496	3784176	3349376	2460424	2854648	2454504	2391784	2713296			8064		2621888	2893616
		0	4021208	3222512	3784880	3604624	3747360	3803872	3829784	4800264	4655936	3259608	4268624	3878080	3484864	1669616	3634312	2630344	3413848	2621064	1722128	1630248	1828296	1744952			-2112		2449416	3292696
	B	0.004096	1875680	3166056	2331008	2291096	2459280	2361320	2497832	3800392	3374792	2725336	1186352	2895424	631032	1310720	1157576	1270752	752288	775016	658808	868088	618648	821128			-5952		2187712	2594840
		0.004096	2943424	3453968	3439344	3868944	4385048	4490312	4153336	4131168	2872632	2741488	3101208	1962240	1800160	3103536	1657504	1093136	1189352	859032	702712	521128	561480	1077656					2416816	2191536
	C	0.01024	1633680	4422008	4403008	1764784	2907192	3065664	3436144	2351344	2536856	1772896	1331152	3583512	1507512	890264	1183424	1081936	951336	560512	522224	537072	467456	597512					2524304	2001264
		0.01024	2908672	2210632	1567576	1014232	3224520	1627720	1489680	1941256	1301040	1193024	1074976	1368632	1524920	1078584	881864	1019696	599080	736448	596520	399848	487256	218224					2518096	2760928
	D	0.0256	2073736	2889584	2696320	3033936	2787168	4965584	2857104	2862352	1580344	2787480	1380232	2438080	925168	1527736	1429192	1095936	455320	1063584	371448	340360	327296	763712					3565128	2021488
		0.0256	3140472	3094280	4721072	2506896	3074424	5600672	4007840	2493056	2722640	2517952	2988488	2307240	2458072	830136	1173744	2620688	728104	580312	565192	305064	749448	312928					2072120	2843040
	E	0.064	5012656	2713464	3872272	4812112	4740816	3141032	3567792	4002376	3337888	3312040	1330208	2632624	1185352	454816	669768	583128	320128	328128	237712	493968	201568	265832					3347424	3032488
		0.064	1795904	2408136	3359704	1541992	3435808	2754912	2794424	2247136	1335360	1818048	1532096	1952448	1109152	1054008	478272	217712	251976	385208	288080	303992	213720	215824					2574872	2145576
	F	0.16	2015928	3832864	1820304	4200560	2335480	4372072	1865560	3968976	1025688	2205392	1011784	1709888	474256	859144	215520	291008	199824	115936	72192	105624	129880	80040					2196272	1780200
		0.16	3856488	4521800	4979104	3614016	2978128	2378512	1484824	3520296	2499952	2803648	1204744	951200	800728	1007808	480096	507384	185288	150096	18880	95920	104232	115440					2848376	2950792
	G	0.4	3285320	3089128	3541480	2812536	3460552	2423240	2029688	1327392	1900864	2223200	573704	334608	315312	351296	214896	167824	116216	103440	68840	44112	20024	53232					2850280	3101568
		0.4	3808456	2963224	2547464	2494216	2324904	1683544	2013208	1348888	927152	520192	719552	513200	465048	136088	186480	121680	32368	73984	28864	52112	125416	18432					2104296	2417136
	H	1	1550568	2664608	1079936	1816760	1173760	1308464	1100960	1390368	469144	495616	473272	285864	108640	147600	78688	65456	10344	29104	27432	44400	24328	9784					1715224	2770872
		1	4067400	2246520	2330984	3256240	1600256	2806640	2148080	774776	774080	523808	267904	454624	151800	137440	108288	141152	23216	43624	18584	14488	10392	12096					2480880	2749992
		Drug #1 SN-28
	HCI-023	Replicate 3 (LUM)
			1		2		3		4		5		6		7		8		9		10		11
		uM	0	0	0.000262144	0.000262144	0.00065536	0.00065536	0.0016384	0.0016384	0.004096	0.004096	0.01024	0.01024	0.0256	0.0256	0.064	0.064	0.16	0.16	0.4	0.4	1	1	Drug #2 Birinapant		Blank measurements (LUM)		Day 0 measurements (LUM)
	A	0	2.0658e+07	1.71803e+07	1.37744e+07	1.86888e+07	1.67193e+07	2.25303e+07	1.76406e+07	1.83309e+07	2.04473e+07	1.90975e+07	1.91216e+07	1.30965e+07	1.96285e+07	1.56631e+07	1.31687e+07	1.50721e+07	1.30342e+07	1.19869e+07	1.37686e+07	1.12692e+07	1.05387e+07	1.24822e+07			22013.3		1.22329e+07	6.45547e+06
		0	1.68621e+07	1.54127e+07	1.07242e+07	1.76033e+07	1.3164e+07	1.89103e+07	1.38881e+07	1.3753e+07	1.7927e+07	1.27526e+07	2.18338e+07	1.88773e+07	1.74892e+07	1.37859e+07	9.33201e+06	1.36365e+07	9.05689e+06	1.15999e+07	8.52369e+06	8.83549e+06	8.39709e+06	1.17159e+07			-4506.67		1.01952e+07	6.24407e+06
	B	0.004096	1.16296e+07	1.30253e+07	1.08988e+07	1.17523e+07	1.11757e+07	1.14331e+07	1.19358e+07	1.15846e+07	9.28437e+06	1.08505e+07	6.43389e+06	1.42541e+07	7.75813e+06	9.19253e+06	6.07149e+06	8.70357e+06	9.95545e+06	4.81713e+06	6.01645e+06	7.09309e+06	6.33193e+06	8.31013e+06			-17506.7		1.25431e+07	8.97151e+06
		0.004096	1.5317e+07	1.19696e+07	1.35533e+07	1.14841e+07	1.40803e+07	1.05902e+07	1.27665e+07	1.17939e+07	7.14189e+06	1.34337e+07	6.93637e+06	1.05197e+07	1.19228e+07	6.59717e+06	7.05993e+06	8.47077e+06	8.84521e+06	6.08501e+06	6.08981e+06	6.33725e+06	5.46105e+06	7.79269e+06					4.79767e+06	8.82731e+06
	C	0.01024	1.45133e+07	1.87789e+07	1.36385e+07	1.34193e+07	1.23362e+07	1.90327e+07	1.98805e+07	1.34718e+07	1.40145e+07	1.42049e+07	1.50266e+07	1.9102e+07	7.98313e+06	1.24614e+07	1.21694e+07	7.78909e+06	6.63645e+06	7.25453e+06	5.47185e+06	4.31225e+06	4.06689e+06	6.13189e+06					1.17924e+07	9.61983e+06
		0.01024	1.44591e+07	1.6653e+07	1.50374e+07	9.15937e+06	1.78487e+07	1.22945e+07	1.34145e+07	1.36995e+07	1.01533e+07	1.07377e+07	7.80829e+06	1.19348e+07	1.47744e+07	9.91969e+06	6.82109e+06	6.03349e+06	4.20113e+06	6.43177e+06	4.95737e+06	3.70721e+06	4.69621e+06	3.16313e+06					8.16367e+06	8.51811e+06
	D	0.0256	1.04118e+07	1.94745e+07	1.59949e+07	1.84484e+07	1.31106e+07	2.41675e+07	1.14451e+07	2.07574e+07	1.23616e+07	1.41214e+07	1.00699e+07	1.54278e+07	9.47581e+06	1.29761e+07	7.08969e+06	8.84165e+06	4.48917e+06	6.06997e+06	5.59333e+06	5.48245e+06	4.68229e+06	4.52141e+06					7.80235e+06	9.95915e+06
		0.0256	1.83682e+07	1.8876e+07	1.54042e+07	1.81461e+07	1.76716e+07	1.71379e+07	1.94396e+07	1.74155e+07	1.57945e+07	1.58135e+07	1.84579e+07	1.32317e+07	1.01437e+07	1.2706e+07	7.94269e+06	7.36565e+06	6.90965e+06	6.48589e+06	6.33873e+06	5.02833e+06	3.94821e+06	4.49165e+06					6.35011e+06	8.17915e+06
	E	0.064	1.36215e+07	1.79857e+07	1.50276e+07	2.00188e+07	1.09528e+07	2.18934e+07	1.62044e+07	1.70247e+07	1.78447e+07	2.05593e+07	2.00413e+07	1.16961e+07	5.92193e+06	9.34601e+06	7.73125e+06	8.68709e+06	5.64945e+06	5.27889e+06	5.84413e+06	6.19717e+06	3.41829e+06	4.21733e+06					1.23439e+07	8.55795e+06
		0.064	1.14124e+07	1.52416e+07	2.21677e+07	8.47421e+06	1.99952e+07	1.55715e+07	1.80122e+07	1.61192e+07	1.71465e+07	1.19975e+07	1.29809e+07	1.18259e+07	1.29545e+07	7.33421e+06	7.35473e+06	5.45901e+06	7.64793e+06	4.80485e+06	4.28193e+06	5.21881e+06	4.34693e+06	4.29277e+06					8.70803e+06	9.21459e+06
	F	0.16	1.13007e+07	1.12996e+07	1.18341e+07	9.51585e+06	1.23461e+07	1.60884e+07	1.07213e+07	1.37444e+07	1.00167e+07	1.43196e+07	7.96465e+06	9.25337e+06	5.24917e+06	9.18785e+06	4.08273e+06	6.34665e+06	2.89789e+06	3.10265e+06	1.55049e+06	3.42581e+06	3.14773e+06	2.47157e+06					1.00549e+07	6.22699e+06
		0.16	1.38373e+07	1.61502e+07	1.55593e+07	1.14962e+07	9.58841e+06	1.05035e+07	1.57922e+07	1.13144e+07	1.33351e+07	9.97497e+06	9.05849e+06	1.08855e+07	5.84685e+06	8.50769e+06	4.31533e+06	6.30949e+06	3.22609e+06	3.87673e+06	3.56333e+06	3.06101e+06	2.94189e+06	3.45345e+06					1.0027e+07	1.05506e+07
	G	0.4	1.44849e+07	1.19282e+07	1.19733e+07	1.13907e+07	1.51445e+07	1.52396e+07	1.0268e+07	1.50657e+07	9.18837e+06	1.076e+07	6.43865e+06	5.88797e+06	4.94265e+06	4.86313e+06	2.85109e+06	4.20817e+06	1.50129e+06	2.62409e+06	1.68045e+06	1.69557e+06	1.78709e+06	2.23009e+06					9.16195e+06	9.83955e+06
		0.4	1.38707e+07	7.25765e+06	9.47557e+06	9.92157e+06	8.75773e+06	1.186e+07	1.21417e+07	8.48017e+06	1.24608e+07	7.33441e+06	8.10861e+06	5.20805e+06	6.28337e+06	4.23145e+06	5.51293e+06	2.86825e+06	2.74441e+06	3.83161e+06	2.00393e+06	3.41725e+06	1.49465e+06	1.66857e+06					7.06359e+06	9.58523e+06
	H	1	5.28957e+06	7.16053e+06	5.61069e+06	4.17265e+06	5.80765e+06	4.84309e+06	4.22373e+06	7.01157e+06	3.68809e+06	4.34329e+06	2.83065e+06	5.15625e+06	1.82565e+06	2.28797e+06	1.36529e+06	1.40869e+06	955093	1.11033e+06	935093	962093	2.31461e+06	890093					7.39043e+06	7.39747e+06
		1	7.42749e+06	9.30969e+06	5.96649e+06	3.90485e+06	4.08661e+06	6.10509e+06	6.34753e+06	6.84221e+06	4.86785e+06	5.56385e+06	3.40925e+06	3.69177e+06	2.02457e+06	3.11069e+06	1.32273e+06	1.06477e+06	2.14125e+06	1.03269e+06	955133	1.05549e+06	1.00437e+06	967813					9.00899e+06	9.35615e+06
		Drug #1 SN-28
